# Supplementary material for: Regional vulnerability of brain white matter in vanishing white matter
Source: Acta Neuropathol Commun. 2023 Jun 22;11:103. doi: 10.1186/s40478-023-01599-6 (PMC10286497; doi:10.1186/s40478-023-01599-6)
Supplement: Supplementary file 1 — Supplementary Material 1: Supplemental Table 1 List of all unique proteins detected and quantified across the white matter of the frontal lobe and pons in control and VWM cases [file 40478_2023_1599_MOESM1_ESM.xlsx]

## Sheet: info
Supplemental Table 1 List of all unique proteins detected and quantified across the white matter of the frontal lobe and pons in control and VWM cases.

## Sheet: all unique proteins
Gene symbol	Protein ID	Protein names	Fasta headers	Log2(LFQ intensity Ctrl_Frontal1)	Log2(LFQ intensity Ctrl_Frontal2)	Log2(LFQ intensity Ctrl_Frontal4)	Log2(LFQ intensity VWM_Frontal1)	Log2(LFQ intensity VWM_Frontal2)	Log2(LFQ intensity VWM_Frontal3)	Log2(LFQ intensity VWM_Frontal4)	Log2(LFQ intensity Ctrl_Pons2)	Log2(LFQ intensity Ctrl_Pons3)	Log2(LFQ intensity Ctrl_Pons4)	Log2LFQ intensity VWM_Pons1)	Log2LFQ intensity VWM_Pons2)	Log2LFQ intensity VWM_Pons3)	Log2LFQ intensity VWM_Pons4)
PNMA6F	A0A0J9YX94		sp|A0A0J9YX94|PMA6F_HUMAN Paraneoplastic antigen Ma6F OS=Homo sapiens OX=9606 GN=PNMA6F PE=4 SV=1	NA	NA	NA	NA	NA	NA	NA	NA	NA	NA	NA	NA	NA	23.3441
APP	P05067	Amyloid beta A4 protein;N-APP;Soluble APP-alpha;Soluble APP-beta;C99;Beta-amyloid protein 42;Beta-amyloid protein 40;C83;P3(42);P3(40);C80;Gamma-secretase C-terminal fragment 59;Gamma-secretase C-terminal fragment 57;Gamma-secretase C-terminal fragment 50;C31	sp|P05067|A4_HUMAN Amyloid-beta precursor protein OS=Homo sapiens OX=9606 GN=APP PE=1 SV=3	26.1476	25.3758	25.978	25.3196	26.5772	27.0175	25.5012	25.085	25.2542	25.6406	25.9182	25.4663	25.658	24.916
C3	P01024	Complement C3;Complement C3 beta chain;C3-beta-c;Complement C3 alpha chain;C3a anaphylatoxin;Acylation stimulating protein;Complement C3b alpha chain;Complement C3c alpha chain fragment 1;Complement C3dg fragment;Complement C3g fragment;Complement C3d fragment;Complement C3f fragment;Complement C3c alpha chain fragment 2	sp|P01024|CO3_HUMAN Complement C3 OS=Homo sapiens OX=9606 GN=C3 PE=1 SV=2	28.066	27.9994	28.3203	28.8026	29.5134	29.6375	26.7184	25.6718	24.3097	26.8449	29.7533	29.4372	28.3181	27.454
FASN	P49327	Fatty acid synthase;[Acyl-carrier-protein] S-acetyltransferase;[Acyl-carrier-protein] S-malonyltransferase;3-oxoacyl-[acyl-carrier-protein] synthase;3-oxoacyl-[acyl-carrier-protein] reductase;3-hydroxyacyl-[acyl-carrier-protein] dehydratase;Enoyl-[acyl-carrier-protein] reductase;Oleoyl-[acyl-carrier-protein] hydrolase	sp|P49327|FAS_HUMAN Fatty acid synthase OS=Homo sapiens OX=9606 GN=FASN PE=1 SV=3	28.1312	28.5814	28.481	26.7894	27.906	26.9857	25.5194	27.496	27.5055	28.0885	28.7741	28.5275	27.8602	28.1052
HCFC1	P51610	Host cell factor 1;HCF N-terminal chain 1;HCF N-terminal chain 2;HCF N-terminal chain 3;HCF N-terminal chain 4;HCF N-terminal chain 5;HCF N-terminal chain 6;HCF C-terminal chain 1;HCF C-terminal chain 2;HCF C-terminal chain 3;HCF C-terminal chain 4;HCF C-terminal chain 5;HCF C-terminal chain 6	sp|P51610|HCFC1_HUMAN Host cell factor 1 OS=Homo sapiens OX=9606 GN=HCFC1 PE=1 SV=2	NA	23.5883	NA	NA	NA	NA	NA	NA	NA	NA	NA	NA	NA	NA
LRP1	Q07954	Prolow-density lipoprotein receptor-related protein 1;Low-density lipoprotein receptor-related protein 1 85 kDa subunit;Low-density lipoprotein receptor-related protein 1 515 kDa subunit;Low-density lipoprotein receptor-related protein 1 intracellular domain	sp|Q07954|LRP1_HUMAN Prolow-density lipoprotein receptor-related protein 1 OS=Homo sapiens OX=9606 GN=LRP1 PE=1 SV=2	23.3798	23.8669	NA	NA	24.2526	NA	24.9115	NA	22.9511	23.3003	24.7762	24.5321	24.3625	24.7507
CALM3	P0DP25		sp|P0DP25|CALM3_HUMAN Calmodulin-3 OS=Homo sapiens OX=9606 GN=CALM3 PE=1 SV=1;sp|P0DP24|CALM2_HUMAN Calmodulin-2 OS=Homo sapiens OX=9606 GN=CALM2 PE=1 SV=1;sp|P0DP23|CALM1_HUMAN Calmodulin-1 OS=Homo sapiens OX=9606 GN=CALM1 PE=1 SV=1	32.658	32.4196	32.8768	30.7339	31.6743	31.0492	32.5573	32.7091	32.9147	33.0119	32.4585	33.0625	32.7281	32.8808
GATD3A	P0DPI2		sp|P0DPI2|GAL3A_HUMAN Glutamine amidotransferase-like class 1 domain-containing protein 3A, mitochondrial OS=Homo sapiens OX=9606 GN=GATD3A PE=1 SV=1;sp|A0A0B4J2D5|GAL3B_HUMAN Glutamine amidotransferase-like class 1 domain-containing protein 3B, mitochondr	NA	NA	23.9041	NA	NA	NA	NA	NA	NA	NA	24.4689	24.5279	NA	24.8474
SLC35A4	L0R6Q1		sp|L0R6Q1|S35U4_HUMAN SLC35A4 upstream open reading frame protein OS=Homo sapiens OX=9606 GN=SLC35A4 PE=3 SV=1	22.9176	23.5146	22.8927	NA	23.3456	NA	23.5337	24.3529	24.5006	23.9664	23.5713	23.5575	23.6421	NA
ENPP4	Q9Y6X5	Bis(5-adenosyl)-triphosphatase ENPP4	sp|Q9Y6X5|ENPP4_HUMAN Bis(5-adenosyl)-triphosphatase ENPP4 OS=Homo sapiens OX=9606 GN=ENPP4 PE=1 SV=3	23.0373	NA	22.5291	NA	NA	NA	NA	NA	NA	NA	NA	NA	NA	NA
FAM169A	Q9Y6X4	Soluble lamin-associated protein of 75 kDa	sp|Q9Y6X4|F169A_HUMAN Soluble lamin-associated protein of 75 kDa OS=Homo sapiens OX=9606 GN=FAM169A PE=1 SV=2	23.2764	NA	NA	NA	NA	NA	NA	NA	NA	NA	23.7996	NA	23.7624	24.7899
WASF2	Q9Y6W5	Wiskott-Aldrich syndrome protein family member 2	sp|Q9Y6W5|WASF2_HUMAN Wiskott-Aldrich syndrome protein family member 2 OS=Homo sapiens OX=9606 GN=WASF2 PE=1 SV=3	23.9011	24.05	24.2704	NA	NA	NA	NA	23.652	24.0615	23.5808	24.3743	23.9555	24.2777	23.9398
PCLO	Q9Y6V0	Protein piccolo	sp|Q9Y6V0|PCLO_HUMAN Protein piccolo OS=Homo sapiens OX=9606 GN=PCLO PE=1 SV=5	22.8011	21.4921	22.6151	NA	25.9626	NA	23.2982	NA	23.5317	NA	23.1511	NA	NA	21.8926
SCIN	Q9Y6U3	Adseverin	sp|Q9Y6U3|ADSV_HUMAN Adseverin OS=Homo sapiens OX=9606 GN=SCIN PE=1 SV=4	23.4174	NA	NA	22.8156	26.0786	26.3526	NA	NA	NA	NA	27.6175	28.8012	28.2915	25.5166
FCGBP	Q9Y6R7	IgGFc-binding protein	sp|Q9Y6R7|FCGBP_HUMAN IgGFc-binding protein OS=Homo sapiens OX=9606 GN=FCGBP PE=1 SV=3	NA	NA	NA	27.2934	23.8042	25.6696	NA	NA	NA	NA	27.9138	23.8159	22.266	NA
SLC4A4	Q9Y6R1	Electrogenic sodium bicarbonate cotransporter 1	sp|Q9Y6R1|S4A4_HUMAN Electrogenic sodium bicarbonate cotransporter 1 OS=Homo sapiens OX=9606 GN=SLC4A4 PE=1 SV=1	NA	NA	22.7339	NA	23.6577	NA	23.7916	24.1316	24.3253	24.3124	NA	NA	24.0562	23.5293
NUMBL	Q9Y6R0	Numb-like protein	sp|Q9Y6R0|NUMBL_HUMAN Numb-like protein OS=Homo sapiens OX=9606 GN=NUMBL PE=1 SV=1	23.7822	NA	NA	NA	24.9115	24.4066	NA	NA	NA	NA	23.6999	23.3827	23.2905	NA
CDH10	Q9Y6N8	Cadherin-10	sp|Q9Y6N8|CAD10_HUMAN Cadherin-10 OS=Homo sapiens OX=9606 GN=CDH10 PE=1 SV=2	NA	NA	NA	NA	24.4217	NA	NA	NA	NA	NA	NA	NA	NA	NA
SQOR	Q9Y6N5	Sulfide:quinone oxidoreductase, mitochondrial	sp|Q9Y6N5|SQOR_HUMAN Sulfide:quinone oxidoreductase, mitochondrial OS=Homo sapiens OX=9606 GN=SQOR PE=1 SV=1	NA	NA	NA	26.3516	22.9591	NA	23.054	NA	NA	NA	NA	NA	NA	NA
NDUFB9	Q9Y6M9	NADH dehydrogenase [ubiquinone] 1 beta subcomplex subunit 9	sp|Q9Y6M9|NDUB9_HUMAN NADH dehydrogenase [ubiquinone] 1 beta subcomplex subunit 9 OS=Homo sapiens OX=9606 GN=NDUFB9 PE=1 SV=3	24.7297	24.749	24.4196	NA	24.9771	25.4851	23.9163	25.7005	26.4966	25.8353	24.8481	25.3501	25.245	24.0487
IKBKG	Q9Y6K9	NF-kappa-B essential modulator	sp|Q9Y6K9|NEMO_HUMAN NF-kappa-B essential modulator OS=Homo sapiens OX=9606 GN=IKBKG PE=1 SV=2	NA	NA	NA	NA	NA	NA	NA	NA	NA	NA	22.2619	NA	NA	NA
AK5	Q9Y6K8	Adenylate kinase isoenzyme 5	sp|Q9Y6K8|KAD5_HUMAN Adenylate kinase isoenzyme 5 OS=Homo sapiens OX=9606 GN=AK5 PE=1 SV=2	27.6097	27.0242	26.8413	27.657	27.8067	25.987	28.22	26.795	26.5105	26.1204	26.4295	26.0418	25.627	26.5498
EPN1	Q9Y6I3	Epsin-1	sp|Q9Y6I3|EPN1_HUMAN Epsin-1 OS=Homo sapiens OX=9606 GN=EPN1 PE=1 SV=2	27.2175	26.2793	26.8146	NA	26.8251	25.961	NA	26.5958	25.9442	26.4486	26.3717	26.718	26.2464	26.3696
DYNC1LI1	Q9Y6G9	Cytoplasmic dynein 1 light intermediate chain 1	sp|Q9Y6G9|DC1L1_HUMAN Cytoplasmic dynein 1 light intermediate chain 1 OS=Homo sapiens OX=9606 GN=DYNC1LI1 PE=1 SV=3	26.7519	26.6009	26.6147	24.1123	26.0446	25.6969	NA	26.5688	26.6994	26.4679	26.3464	26.6029	26.6882	26.259
COMMD10	Q9Y6G5	COMM domain-containing protein 10	sp|Q9Y6G5|COMDA_HUMAN COMM domain-containing protein 10 OS=Homo sapiens OX=9606 GN=COMMD10 PE=1 SV=1	22.5273	22.3957	22.1668	NA	NA	23.2568	NA	NA	NA	22.7921	NA	NA	NA	NA
MTCH2	Q9Y6C9	Mitochondrial carrier homolog 2	sp|Q9Y6C9|MTCH2_HUMAN Mitochondrial carrier homolog 2 OS=Homo sapiens OX=9606 GN=MTCH2 PE=1 SV=1	25.9619	26.3925	25.7424	26.5812	26.8972	25.272	26.2115	27.3952	26.5038	26.77	25.6315	26.0832	25.5873	26.7951
NFS1	Q9Y697	Cysteine desulfurase, mitochondrial	sp|Q9Y697|NFS1_HUMAN Cysteine desulfurase, mitochondrial OS=Homo sapiens OX=9606 GN=NFS1 PE=1 SV=3	25.007	24.9269	24.8064	NA	25.895	NA	NA	25.9069	25.8859	25.6638	25.4574	25.4012	25.3799	25.4455
CLIC4	Q9Y696	Chloride intracellular channel protein 4	sp|Q9Y696|CLIC4_HUMAN Chloride intracellular channel protein 4 OS=Homo sapiens OX=9606 GN=CLIC4 PE=1 SV=4	29.1156	28.6001	29.0522	27.6623	27.9873	27.6429	26.4608	26.9946	26.5882	27.9196	28.3623	28.5044	28.3087	29.3771
COPG1	Q9Y678	Coatomer subunit gamma-1	sp|Q9Y678|COPG1_HUMAN Coatomer subunit gamma-1 OS=Homo sapiens OX=9606 GN=COPG1 PE=1 SV=1	24.7232	25.1679	24.8187	26.5005	26.0132	25.3819	24.7394	24.8704	25.3394	25.087	26.1853	25.7923	25.6215	27.0263
NPTN	Q9Y639	Neuroplastin	sp|Q9Y639|NPTN_HUMAN Neuroplastin OS=Homo sapiens OX=9606 GN=NPTN PE=1 SV=2	22.628	22.8431	22.5207	27.0388	27.8087	25.628	27.2499	21.9952	22.3645	22.1948	NA	22.1104	21.9482	21.139
PSAT1	Q9Y617	Phosphoserine aminotransferase	sp|Q9Y617|SERC_HUMAN Phosphoserine aminotransferase OS=Homo sapiens OX=9606 GN=PSAT1 PE=1 SV=2	29.0529	29.2294	28.9579	27.3801	28.6479	28.3428	27.4837	28.0766	27.8392	28.0754	28.4211	28.8838	29.2101	29.3008
LRRFIP2	Q9Y608	Leucine-rich repeat flightless-interacting protein 2	sp|Q9Y608|LRRF2_HUMAN Leucine-rich repeat flightless-interacting protein 2 OS=Homo sapiens OX=9606 GN=LRRFIP2 PE=1 SV=1	NA	NA	NA	NA	NA	NA	NA	NA	NA	22.6775	NA	NA	NA	NA
HEBP2	Q9Y5Z4	Heme-binding protein 2	sp|Q9Y5Z4|HEBP2_HUMAN Heme-binding protein 2 OS=Homo sapiens OX=9606 GN=HEBP2 PE=1 SV=1	NA	NA	23.6057	NA	NA	NA	NA	NA	NA	23.0908	22.4595	23.6937	24.0785	23.0444
SNX5	Q9Y5X3	Sorting nexin-5	sp|Q9Y5X3|SNX5_HUMAN Sorting nexin-5 OS=Homo sapiens OX=9606 GN=SNX5 PE=1 SV=1	25.3045	25.227	24.9242	25.863	25.1582	26.1076	24.9667	23.9681	23.9625	24.5456	25.2402	25.194	25.5183	25.9083
SNX9	Q9Y5X1	Sorting nexin-9	sp|Q9Y5X1|SNX9_HUMAN Sorting nexin-9 OS=Homo sapiens OX=9606 GN=SNX9 PE=1 SV=1	25.0554	25.2927	24.922	24.291	25.2154	24.7847	NA	24.0286	24.7194	24.8116	25.7123	25.4499	25.1705	24.9848
MPC1	Q9Y5U8	Mitochondrial pyruvate carrier 1	sp|Q9Y5U8|MPC1_HUMAN Mitochondrial pyruvate carrier 1 OS=Homo sapiens OX=9606 GN=MPC1 PE=1 SV=1	25.4183	25.409	24.9529	26.5162	25.3346	24.9061	26.7561	25.8422	26.3112	26.1341	25.4998	24.9562	24.952	25.4234
RBM8A	Q9Y5S9	RNA-binding protein 8A	sp|Q9Y5S9|RBM8A_HUMAN RNA-binding protein 8A OS=Homo sapiens OX=9606 GN=RBM8A PE=1 SV=1	NA	NA	NA	NA	NA	NA	24.3682	23.9317	NA	NA	NA	NA	NA	25.1277
CDC42BPB	Q9Y5S2	Serine/threonine-protein kinase MRCK beta	sp|Q9Y5S2|MRCKB_HUMAN Serine/threonine-protein kinase MRCK beta OS=Homo sapiens OX=9606 GN=CDC42BPB PE=1 SV=2	24.3596	24.4703	24.6087	NA	25.0331	23.5961	25.1496	NA	23.4556	23.488	23.7154	23.9974	24.1155	23.7585
TRAPPC1	Q9Y5R8	Trafficking protein particle complex subunit 1	sp|Q9Y5R8|TPPC1_HUMAN Trafficking protein particle complex subunit 1 OS=Homo sapiens OX=9606 GN=TRAPPC1 PE=1 SV=1	NA	22.9189	NA	NA	22.79	NA	NA	NA	NA	22.7903	NA	NA	NA	NA
SRPRB	Q9Y5M8	Signal recognition particle receptor subunit beta	sp|Q9Y5M8|SRPRB_HUMAN Signal recognition particle receptor subunit beta OS=Homo sapiens OX=9606 GN=SRPRB PE=1 SV=3	NA	NA	NA	NA	23.3257	NA	NA	NA	NA	NA	23.8379	23.3875	23.689	22.7373
TIMM13	Q9Y5L4	Mitochondrial import inner membrane translocase subunit Tim13	sp|Q9Y5L4|TIM13_HUMAN Mitochondrial import inner membrane translocase subunit Tim13 OS=Homo sapiens OX=9606 GN=TIMM13 PE=1 SV=1	24.1196	NA	NA	NA	NA	NA	NA	25.6105	26.1671	25.7904	25.0258	25.2306	24.7538	25.7196
ATP6V1D	Q9Y5K8	V-type proton ATPase subunit D	sp|Q9Y5K8|VATD_HUMAN V-type proton ATPase subunit D OS=Homo sapiens OX=9606 GN=ATP6V1D PE=1 SV=1	28.1532	27.6869	27.6958	27.1918	27.7347	26.9449	26.5915	28.335	28.227	28.2001	27.8491	28.1204	27.9666	27.9089
UCHL5	Q9Y5K5	Ubiquitin carboxyl-terminal hydrolase isozyme L5	sp|Q9Y5K5|UCHL5_HUMAN Ubiquitin carboxyl-terminal hydrolase isozyme L5 OS=Homo sapiens OX=9606 GN=UCHL5 PE=1 SV=3	23.0687	NA	23.5083	NA	NA	NA	NA	22.7049	22.9668	23.589	23.2202	23.1451	22.4599	23.8882
TIMM8B	Q9Y5J9	Mitochondrial import inner membrane translocase subunit Tim8 B	sp|Q9Y5J9|TIM8B_HUMAN Mitochondrial import inner membrane translocase subunit Tim8 B OS=Homo sapiens OX=9606 GN=TIMM8B PE=1 SV=1	NA	NA	NA	NA	NA	NA	NA	NA	23.9619	24.0492	NA	NA	NA	23.6826
PHLDA3	Q9Y5J5	Pleckstrin homology-like domain family A member 3	sp|Q9Y5J5|PHLA3_HUMAN Pleckstrin homology-like domain family A member 3 OS=Homo sapiens OX=9606 GN=PHLDA3 PE=1 SV=1	24.9264	23.9882	26.0694	24.7688	NA	NA	NA	23.687	24.1868	25.705	23.9389	22.9714	22.8072	23.7614
SUPT16H	Q9Y5B9	FACT complex subunit SPT16	sp|Q9Y5B9|SP16H_HUMAN FACT complex subunit SPT16 OS=Homo sapiens OX=9606 GN=SUPT16H PE=1 SV=1	NA	NA	NA	NA	NA	24.7067	NA	NA	NA	NA	23.6727	NA	24.1836	22.9274
CTDP1	Q9Y5B0	RNA polymerase II subunit A C-terminal domain phosphatase	sp|Q9Y5B0|CTDP1_HUMAN RNA polymerase II subunit A C-terminal domain phosphatase OS=Homo sapiens OX=9606 GN=CTDP1 PE=1 SV=3	NA	NA	NA	24.5258	NA	NA	NA	NA	NA	NA	NA	NA	NA	NA
YTHDF2	Q9Y5A9	YTH domain-containing family protein 2	sp|Q9Y5A9|YTHD2_HUMAN YTH domain-containing family protein 2 OS=Homo sapiens OX=9606 GN=YTHDF2 PE=1 SV=2	NA	NA	NA	NA	NA	NA	NA	NA	22.5563	NA	23.1656	22.5161	NA	NA
NUB1	Q9Y5A7	NEDD8 ultimate buster 1	sp|Q9Y5A7|NUB1_HUMAN NEDD8 ultimate buster 1 OS=Homo sapiens OX=9606 GN=NUB1 PE=1 SV=2	NA	NA	NA	NA	NA	NA	NA	NA	NA	NA	NA	NA	22.4723	NA
TIMM22	Q9Y584	Mitochondrial import inner membrane translocase subunit Tim22	sp|Q9Y584|TIM22_HUMAN Mitochondrial import inner membrane translocase subunit Tim22 OS=Homo sapiens OX=9606 GN=TIMM22 PE=1 SV=2	NA	NA	NA	NA	22.8739	NA	NA	NA	NA	23.0532	NA	NA	NA	NA
PPME1	Q9Y570	Protein phosphatase methylesterase 1	sp|Q9Y570|PPME1_HUMAN Protein phosphatase methylesterase 1 OS=Homo sapiens OX=9606 GN=PPME1 PE=1 SV=3	25.4664	25.2404	25.8124	NA	26.0457	25.7606	24.0366	24.5913	23.8807	24.1308	25.9391	26.0673	25.624	25.9456
SHANK1	Q9Y566	SH3 and multiple ankyrin repeat domains protein 1	sp|Q9Y566|SHAN1_HUMAN SH3 and multiple ankyrin repeat domains protein 1 OS=Homo sapiens OX=9606 GN=SHANK1 PE=1 SV=2	NA	NA	NA	NA	26.1645	NA	NA	NA	NA	NA	NA	NA	NA	NA
SAMM50	Q9Y512	Sorting and assembly machinery component 50 homolog	sp|Q9Y512|SAM50_HUMAN Sorting and assembly machinery component 50 homolog OS=Homo sapiens OX=9606 GN=SAMM50 PE=1 SV=3	26.2939	25.7182	25.5703	26.0251	26.4488	25.0092	25.8997	26.6749	27.0353	26.7798	26.6224	26.5437	26.4295	27.1668
AFG3L2	Q9Y4W6	AFG3-like protein 2	sp|Q9Y4W6|AFG32_HUMAN AFG3-like protein 2 OS=Homo sapiens OX=9606 GN=AFG3L2 PE=1 SV=2	26.1837	26.1638	26.0959	26.795	27.0906	25.5297	27.3747	27.3097	27.6948	27.2975	26.8841	26.9192	26.8434	27.1145
WIPI2	Q9Y4P8	WD repeat domain phosphoinositide-interacting protein 2	sp|Q9Y4P8|WIPI2_HUMAN WD repeat domain phosphoinositide-interacting protein 2 OS=Homo sapiens OX=9606 GN=WIPI2 PE=1 SV=1	23.9937	23.4666	23.7403	24.4679	24.28	NA	NA	23.9955	NA	23.4623	23.7141	23.8758	NA	23.8035
ATG4B	Q9Y4P1	Cysteine protease ATG4B	sp|Q9Y4P1|ATG4B_HUMAN Cysteine protease ATG4B OS=Homo sapiens OX=9606 GN=ATG4B PE=1 SV=2	23.9892	23.7004	23.5949	24.2947	23.9609	NA	NA	23.5189	NA	NA	24.1142	24.0808	23.6545	25.003
HYOU1	Q9Y4L1	Hypoxia up-regulated protein 1	sp|Q9Y4L1|HYOU1_HUMAN Hypoxia up-regulated protein 1 OS=Homo sapiens OX=9606 GN=HYOU1 PE=1 SV=1	27.3639	26.9384	27.2823	28.8833	28.59	27.9239	27.4035	28.0638	27.1918	28.0225	29.4758	28.9569	28.841	28.7571
DTNA	Q9Y4J8	Dystrobrevin alpha	sp|Q9Y4J8|DTNA_HUMAN Dystrobrevin alpha OS=Homo sapiens OX=9606 GN=DTNA PE=1 SV=2	25.6613	24.646	25.2397	24.7011	25.0083	25.5265	25.6128	23.4314	25.401	24.5594	24.8652	25.1462	25.7547	27.156
MYO5A	Q9Y4I1	Unconventional myosin-Va	sp|Q9Y4I1|MYO5A_HUMAN Unconventional myosin-Va OS=Homo sapiens OX=9606 GN=MYO5A PE=1 SV=2	28.9489	29.2546	29.1115	29.014	29.6627	29.2758	29.567	28.7526	29.2269	28.9557	28.4845	29.1831	29.3416	28.1603
IRS2	Q9Y4H2	Insulin receptor substrate 2	sp|Q9Y4H2|IRS2_HUMAN Insulin receptor substrate 2 OS=Homo sapiens OX=9606 GN=IRS2 PE=1 SV=2	NA	NA	NA	NA	NA	NA	NA	NA	NA	NA	NA	22.9051	NA	22.807
RAPGEF2	Q9Y4G8	Rap guanine nucleotide exchange factor 2	sp|Q9Y4G8|RPGF2_HUMAN Rap guanine nucleotide exchange factor 2 OS=Homo sapiens OX=9606 GN=RAPGEF2 PE=1 SV=1	25.1099	24.5012	24.8866	NA	26.1965	NA	23.5745	23.3305	23.3331	23.304	NA	23.9258	23.7695	24.4616
TLN2	Q9Y4G6	Talin-2	sp|Q9Y4G6|TLN2_HUMAN Talin-2 OS=Homo sapiens OX=9606 GN=TLN2 PE=1 SV=4	27.376	27.6193	27.5769	27.2008	28.4803	28.19	25.8497	26.1577	25.918	26.4779	27.0999	27.5291	27.5587	26.909
CEP170B	Q9Y4F5	Centrosomal protein of 170 kDa protein B	sp|Q9Y4F5|C170B_HUMAN Centrosomal protein of 170 kDa protein B OS=Homo sapiens OX=9606 GN=CEP170B PE=1 SV=4	25.3552	25.339	25.0605	NA	25.866	26.9822	26.3508	24.814	NA	24.3992	24.6407	24.5709	24.518	22.4618
FARP1	Q9Y4F1	FERM, RhoGEF and pleckstrin domain-containing protein 1	sp|Q9Y4F1|FARP1_HUMAN FERM, ARHGEF and pleckstrin domain-containing protein 1 OS=Homo sapiens OX=9606 GN=FARP1 PE=1 SV=1	25.9752	25.2289	25.4779	NA	25.4284	NA	25.7701	25.2532	24.6988	25.0098	24.9856	24.1434	24.6726	25.6942
USP15	Q9Y4E8	Ubiquitin carboxyl-terminal hydrolase 15	sp|Q9Y4E8|UBP15_HUMAN Ubiquitin carboxyl-terminal hydrolase 15 OS=Homo sapiens OX=9606 GN=USP15 PE=1 SV=3	NA	NA	NA	NA	NA	NA	NA	NA	NA	NA	23.631	23.4435	23.5015	23.6389
WDR7	Q9Y4E6	WD repeat-containing protein 7	sp|Q9Y4E6|WDR7_HUMAN WD repeat-containing protein 7 OS=Homo sapiens OX=9606 GN=WDR7 PE=1 SV=2	24.4646	24.943	24.6313	25.0298	25.8158	NA	24.4266	24.7664	24.6762	24.7694	24.1853	24.5966	24.043	22.4659
PLXND1	Q9Y4D7	Plexin-D1	sp|Q9Y4D7|PLXD1_HUMAN Plexin-D1 OS=Homo sapiens OX=9606 GN=PLXND1 PE=1 SV=3	NA	NA	NA	NA	24.0831	NA	24.9853	NA	NA	NA	NA	NA	NA	NA
DAAM1	Q9Y4D1	Disheveled-associated activator of morphogenesis 1	sp|Q9Y4D1|DAAM1_HUMAN Disheveled-associated activator of morphogenesis 1 OS=Homo sapiens OX=9606 GN=DAAM1 PE=1 SV=2	NA	NA	NA	NA	NA	NA	NA	NA	NA	NA	NA	NA	NA	22.7777
TCAF1	Q9Y4C2	TRPM8 channel-associated factor 1	sp|Q9Y4C2|TCAF1_HUMAN TRPM8 channel-associated factor 1 OS=Homo sapiens OX=9606 GN=TCAF1 PE=1 SV=3	NA	NA	NA	NA	NA	NA	NA	NA	NA	NA	NA	NA	NA	22.543
NRXN3	Q9Y4C0	Neurexin-3	sp|Q9Y4C0|NRX3A_HUMAN Neurexin-3 OS=Homo sapiens OX=9606 GN=NRXN3 PE=1 SV=4	NA	NA	NA	NA	25.4754	NA	24.6167	NA	NA	NA	NA	NA	NA	NA
KIF3A	Q9Y496	Kinesin-like protein KIF3A	sp|Q9Y496|KIF3A_HUMAN Kinesin-like protein KIF3A OS=Homo sapiens OX=9606 GN=KIF3A PE=1 SV=4	25.3829	24.5089	24.9958	24.376	24.935	24.5406	NA	25.1999	25.0389	25.191	25.1403	24.6614	24.459	23.4793
TLN1	Q9Y490	Talin-1	sp|Q9Y490|TLN1_HUMAN Talin-1 OS=Homo sapiens OX=9606 GN=TLN1 PE=1 SV=3	27.6268	27.8441	27.8681	27.6212	28.0233	29.2587	25.6906	26.3808	26.3792	26.2961	28.0024	28.2931	28.3671	28.7531
HBS1L	Q9Y450	HBS1-like protein	sp|Q9Y450|HBS1L_HUMAN HBS1-like protein OS=Homo sapiens OX=9606 GN=HBS1L PE=1 SV=1	24.2937	24.3954	24.3638	NA	NA	NA	NA	25.0631	23.9339	24.6943	24.7912	24.6308	24.7851	24.6487
SAMHD1	Q9Y3Z3	Deoxynucleoside triphosphate triphosphohydrolase SAMHD1	sp|Q9Y3Z3|SAMH1_HUMAN Deoxynucleoside triphosphate triphosphohydrolase SAMHD1 OS=Homo sapiens OX=9606 GN=SAMHD1 PE=1 SV=2	24.4537	24.2035	24.1883	24.9142	23.9437	25.2641	NA	NA	23.3902	22.863	25.3979	25.9041	25.2431	24.5302
RPL36	Q9Y3U8	60S ribosomal protein L36	sp|Q9Y3U8|RL36_HUMAN 60S ribosomal protein L36 OS=Homo sapiens OX=9606 GN=RPL36 PE=1 SV=3	NA	NA	NA	NA	NA	NA	NA	23.9073	NA	23.7855	24.7203	24.2008	23.8495	23.2535
WNK2	Q9Y3S1	Serine/threonine-protein kinase WNK2	sp|Q9Y3S1|WNK2_HUMAN Serine/threonine-protein kinase WNK2 OS=Homo sapiens OX=9606 GN=WNK2 PE=1 SV=4	24.1402	24.9335	NA	NA	NA	NA	NA	NA	NA	NA	NA	23.975	NA	NA
TSC22D4	Q9Y3Q8	TSC22 domain family protein 4	sp|Q9Y3Q8|T22D4_HUMAN TSC22 domain family protein 4 OS=Homo sapiens OX=9606 GN=TSC22D4 PE=1 SV=2	25.5026	25.1081	25.0068	NA	24.0768	25.1924	25.6929	24.8896	25.4288	25.4264	23.9828	23.8246	23.2754	25.292
RABGAP1	Q9Y3P9	Rab GTPase-activating protein 1	sp|Q9Y3P9|RBGP1_HUMAN Rab GTPase-activating protein 1 OS=Homo sapiens OX=9606 GN=RABGAP1 PE=1 SV=3	23.5423	24.252	24.7032	NA	23.7233	NA	NA	NA	23.9421	NA	23.3809	24.2233	24.1376	24.0471
RTCB	Q9Y3I0	tRNA-splicing ligase RtcB homolog	sp|Q9Y3I0|RTCB_HUMAN tRNA-splicing ligase RtcB homolog OS=Homo sapiens OX=9606 GN=RTCB PE=1 SV=1	26.6151	26.4377	26.7742	26.2229	25.9321	26.5063	26.2336	26.2893	26.7675	26.256	26.5044	26.3728	26.7338	26.7661
STRAP	Q9Y3F4	Serine-threonine kinase receptor-associated protein	sp|Q9Y3F4|STRAP_HUMAN Serine-threonine kinase receptor-associated protein OS=Homo sapiens OX=9606 GN=STRAP PE=1 SV=1	25.8092	25.7653	26.057	25.9584	25.8023	24.598	24.5908	26.0318	25.5873	26.2104	26.1177	26.3219	26.2242	26.0572
CHMP3	Q9Y3E7	Charged multivesicular body protein 3	sp|Q9Y3E7|CHMP3_HUMAN Charged multivesicular body protein 3 OS=Homo sapiens OX=9606 GN=CHMP3 PE=1 SV=3	23.7203	NA	23.6326	NA	NA	NA	NA	NA	23.9859	NA	24.0583	23.7111	23.4099	24.1628
MRPS23	Q9Y3D9	28S ribosomal protein S23, mitochondrial	sp|Q9Y3D9|RT23_HUMAN 28S ribosomal protein S23, mitochondrial OS=Homo sapiens OX=9606 GN=MRPS23 PE=1 SV=2	NA	NA	NA	NA	NA	NA	NA	23.7913	23.6498	22.8208	22.3236	NA	NA	24.7439
PAM16	Q9Y3D7	Mitochondrial import inner membrane translocase subunit TIM16	sp|Q9Y3D7|TIM16_HUMAN Mitochondrial import inner membrane translocase subunit TIM16 OS=Homo sapiens OX=9606 GN=PAM16 PE=1 SV=2	23.7306	23.7304	23.5342	24.7	24.0023	NA	24.8329	25.3124	24.5981	24.5163	23.841	23.8222	23.1889	24.1022
FIS1	Q9Y3D6	Mitochondrial fission 1 protein	sp|Q9Y3D6|FIS1_HUMAN Mitochondrial fission 1 protein OS=Homo sapiens OX=9606 GN=FIS1 PE=1 SV=2	26.992	27.123	26.9117	27.208	26.7571	25.9709	26.9472	28.0539	27.7694	27.5232	26.5443	26.7595	26.7733	26.7033
FAM96B	Q9Y3D0	Mitotic spindle-associated MMXD complex subunit MIP18	sp|Q9Y3D0|CIA2B_HUMAN Cytosolic iron-sulfur assembly component 2B OS=Homo sapiens OX=9606 GN=CIAO2B PE=1 SV=1	NA	NA	NA	NA	NA	NA	NA	24.1503	24.672	24.7649	24.2964	23.8833	23.6078	24.7804
PPIL1	Q9Y3C6	Peptidyl-prolyl cis-trans isomerase-like 1	sp|Q9Y3C6|PPIL1_HUMAN Peptidyl-prolyl cis-trans isomerase-like 1 OS=Homo sapiens OX=9606 GN=PPIL1 PE=1 SV=1	NA	NA	NA	NA	NA	NA	NA	24.1338	NA	23.3632	NA	24.346	24.2455	23.535
WASHC3	Q9Y3C0	WASH complex subunit CCDC53	sp|Q9Y3C0|WASC3_HUMAN WASH complex subunit 3 OS=Homo sapiens OX=9606 GN=WASHC3 PE=1 SV=1	24.6604	23.9124	23.7494	NA	NA	NA	23.8404	NA	23.9987	23.7563	24.6272	23.8686	24.2706	25.2377
MRPL11	Q9Y3B7	39S ribosomal protein L11, mitochondrial	sp|Q9Y3B7|RM11_HUMAN 39S ribosomal protein L11, mitochondrial OS=Homo sapiens OX=9606 GN=MRPL11 PE=1 SV=1	NA	NA	23.2928	NA	NA	NA	23.8007	NA	23.3487	NA	23.7469	NA	22.8071	24.543
SF3B6	Q9Y3B4	Splicing factor 3B subunit 6	sp|Q9Y3B4|SF3B6_HUMAN Splicing factor 3B subunit 6 OS=Homo sapiens OX=9606 GN=SF3B6 PE=1 SV=1	23.3467	23.2832	23.4541	NA	NA	NA	23.4338	22.9638	23.1116	23.3748	23.8716	22.8946	NA	24.2787
SBDS	Q9Y3A5	Ribosome maturation protein SBDS	sp|Q9Y3A5|SBDS_HUMAN Ribosome maturation protein SBDS OS=Homo sapiens OX=9606 GN=SBDS PE=1 SV=4	25.9908	25.8602	26.626	25.1938	24.5753	26.2524	24.3605	25.5335	24.5228	26.0987	25.8177	26.007	25.9801	24.8123
DHRS7	Q9Y394	Dehydrogenase/reductase SDR family member 7	sp|Q9Y394|DHRS7_HUMAN Dehydrogenase/reductase SDR family member 7 OS=Homo sapiens OX=9606 GN=DHRS7 PE=1 SV=1	23.5042	23.9677	23.6849	NA	24.2176	NA	24.1077	24.1856	24.1132	24.0282	24.1801	23.8386	24.0982	23.8576
LUC7L2	Q9Y383	Putative RNA-binding protein Luc7-like 2	sp|Q9Y383|LC7L2_HUMAN Putative RNA-binding protein Luc7-like 2 OS=Homo sapiens OX=9606 GN=LUC7L2 PE=1 SV=2	NA	22.7213	23.0542	NA	22.5243	NA	NA	22.8645	22.9749	22.8114	24.6715	23.9987	24.1301	24.3101
CAB39	Q9Y376	Calcium-binding protein 39	sp|Q9Y376|CAB39_HUMAN Calcium-binding protein 39 OS=Homo sapiens OX=9606 GN=CAB39 PE=1 SV=1	26.2826	25.8547	25.9778	24.3572	25.4169	NA	23.9047	25.8717	25.8868	25.637	25.7963	26.2736	26.1489	25.413
SH3GLB1	Q9Y371	Endophilin-B1	sp|Q9Y371|SHLB1_HUMAN Endophilin-B1 OS=Homo sapiens OX=9606 GN=SH3GLB1 PE=1 SV=1	25.7502	25.9457	25.6313	26.5379	26.3913	25.6179	26.1731	24.4666	24.8287	25.2241	25.6525	25.498	25.1448	25.3477
STARD10	Q9Y365	PCTP-like protein	sp|Q9Y365|STA10_HUMAN START domain-containing protein 10 OS=Homo sapiens OX=9606 GN=STARD10 PE=1 SV=2	NA	NA	NA	NA	NA	NA	NA	NA	NA	NA	22.7033	23.953	23.0237	22.5866
PLLP	Q9Y342	Plasmolipin	sp|Q9Y342|PLLP_HUMAN Plasmolipin OS=Homo sapiens OX=9606 GN=PLLP PE=1 SV=1	27.1687	28.2544	26.0034	28.7831	28.3482	28.1525	29.181	28.2224	28.6554	28.6265	26.1117	26.7557	25.4192	28.3837
LSM2	Q9Y333	U6 snRNA-associated Sm-like protein LSm2	sp|Q9Y333|LSM2_HUMAN U6 snRNA-associated Sm-like protein LSm2 OS=Homo sapiens OX=9606 GN=LSM2 PE=1 SV=1	23.4317	NA	24.3895	NA	NA	NA	NA	NA	23.3689	23.633	23.5466	23.4636	23.3065	25.2673
TMX2	Q9Y320	Thioredoxin-related transmembrane protein 2	sp|Q9Y320|TMX2_HUMAN Thioredoxin-related transmembrane protein 2 OS=Homo sapiens OX=9606 GN=TMX2 PE=1 SV=1	NA	NA	NA	23.6393	NA	NA	24.2153	NA	NA	NA	23.5656	23.3649	23.5729	23.2552
DERA	Q9Y315	Deoxyribose-phosphate aldolase	sp|Q9Y315|DEOC_HUMAN Deoxyribose-phosphate aldolase OS=Homo sapiens OX=9606 GN=DERA PE=1 SV=2	NA	22.9671	NA	NA	NA	NA	NA	NA	23.0264	22.8053	NA	NA	NA	22.8181
ACOT9	Q9Y305	Acyl-coenzyme A thioesterase 9, mitochondrial	sp|Q9Y305|ACOT9_HUMAN Acyl-coenzyme A thioesterase 9, mitochondrial OS=Homo sapiens OX=9606 GN=ACOT9 PE=1 SV=2	24.8972	24.2718	24.6817	NA	23.9223	NA	24.483	24.6364	25.5531	25.2678	25.2888	25.2121	25.1798	25.0542
COQ6	Q9Y2Z9	Ubiquinone biosynthesis monooxygenase COQ6, mitochondrial	sp|Q9Y2Z9|COQ6_HUMAN Ubiquinone biosynthesis monooxygenase COQ6, mitochondrial OS=Homo sapiens OX=9606 GN=COQ6 PE=1 SV=2	NA	NA	NA	NA	NA	NA	NA	NA	22.6668	NA	NA	NA	NA	22.9127
SUGT1	Q9Y2Z0	Suppressor of G2 allele of SKP1 homolog	sp|Q9Y2Z0|SGT1_HUMAN Protein SGT1 homolog OS=Homo sapiens OX=9606 GN=SUGT1 PE=1 SV=3	27.6629	27.0027	27.7895	25.4675	26.7547	26.6017	NA	26.7127	25.9488	26.8722	27.4438	27.5987	27.4822	26.4663
GIT1	Q9Y2X7	ARF GTPase-activating protein GIT1	sp|Q9Y2X7|GIT1_HUMAN ARF GTPase-activating protein GIT1 OS=Homo sapiens OX=9606 GN=GIT1 PE=1 SV=2	25.8654	25.6372	25.0763	25.6339	26.76	25.8305	26.7046	22.7043	24.7657	24.8582	25.0303	24.8221	24.9943	25.9025
NOP58	Q9Y2X3	Nucleolar protein 58	sp|Q9Y2X3|NOP58_HUMAN Nucleolar protein 58 OS=Homo sapiens OX=9606 GN=NOP58 PE=1 SV=1	NA	NA	NA	NA	NA	NA	24.6464	NA	23.3453	23.1218	24.3019	24.512	24.2961	25.2153
THRAP3	Q9Y2W1	Thyroid hormone receptor-associated protein 3	sp|Q9Y2W1|TR150_HUMAN Thyroid hormone receptor-associated protein 3 OS=Homo sapiens OX=9606 GN=THRAP3 PE=1 SV=2	NA	NA	NA	NA	NA	NA	NA	22.3015	22.7656	NA	22.637	22.9422	23.3228	24.9398
GDA	Q9Y2T3	Guanine deaminase	sp|Q9Y2T3|GUAD_HUMAN Guanine deaminase OS=Homo sapiens OX=9606 GN=GDA PE=1 SV=1	28.2806	27.4711	28.1376	24.3036	26.7412	24.0582	25.3049	22.3603	25.1912	23.2014	23.3637	26.0492	28.3618	23.6812
AP3M1	Q9Y2T2	AP-3 complex subunit mu-1	sp|Q9Y2T2|AP3M1_HUMAN AP-3 complex subunit mu-1 OS=Homo sapiens OX=9606 GN=AP3M1 PE=1 SV=1	23.6569	NA	23.5107	NA	NA	NA	NA	NA	NA	NA	NA	24.1521	NA	NA
POLDIP2	Q9Y2S7	Polymerase delta-interacting protein 2	sp|Q9Y2S7|PDIP2_HUMAN Polymerase delta-interacting protein 2 OS=Homo sapiens OX=9606 GN=POLDIP2 PE=1 SV=1	NA	NA	NA	NA	NA	NA	NA	NA	NA	NA	22.6543	NA	NA	NA
CRYL1	Q9Y2S2	Lambda-crystallin homolog	sp|Q9Y2S2|CRYL1_HUMAN Lambda-crystallin homolog OS=Homo sapiens OX=9606 GN=CRYL1 PE=1 SV=3	27.7291	27.5628	27.774	NA	25.7384	24.7429	22.9965	25.1105	25.2621	25.76	26.4987	27.3168	26.6421	27.2027
COA3	Q9Y2R0	Cytochrome c oxidase assembly factor 3 homolog, mitochondrial	sp|Q9Y2R0|COA3_HUMAN Cytochrome c oxidase assembly factor 3 homolog, mitochondrial OS=Homo sapiens OX=9606 GN=COA3 PE=1 SV=1	24.5934	24.4472	24.3349	26.1944	25.3874	25.5973	26.3307	26.6487	27.0759	26.7686	25.5296	25.4697	25.3369	25.2395
MRPS28	Q9Y2Q9	28S ribosomal protein S28, mitochondrial	sp|Q9Y2Q9|RT28_HUMAN 28S ribosomal protein S28, mitochondrial OS=Homo sapiens OX=9606 GN=MRPS28 PE=1 SV=1	NA	NA	NA	NA	NA	NA	NA	NA	NA	22.2123	NA	NA	NA	NA
GSTK1	Q9Y2Q3	Glutathione S-transferase kappa 1	sp|Q9Y2Q3|GSTK1_HUMAN Glutathione S-transferase kappa 1 OS=Homo sapiens OX=9606 GN=GSTK1 PE=1 SV=3	24.0346	24.3374	24.2306	NA	24.2684	23.7111	NA	25.0363	24.689	24.7207	24.5865	24.5729	24.1686	24.9496
ATP8A1	Q9Y2Q0	Phospholipid-transporting ATPase IA	sp|Q9Y2Q0|AT8A1_HUMAN Phospholipid-transporting ATPase IA OS=Homo sapiens OX=9606 GN=ATP8A1 PE=1 SV=1	22.0945	23.0359	23.3752	23.4197	26.0353	22.3962	26.2213	NA	21.4197	21.2211	NA	NA	21.7993	NA
STXBP5L	Q9Y2K9	Syntaxin-binding protein 5-like	sp|Q9Y2K9|STB5L_HUMAN Syntaxin-binding protein 5-like OS=Homo sapiens OX=9606 GN=STXBP5L PE=1 SV=2	NA	NA	23.6193	NA	24.4538	NA	23.214	23.9869	NA	NA	23.6903	24.7437	23.0823	NA
MYH15	Q9Y2K3	Myosin-15	sp|Q9Y2K3|MYH15_HUMAN Myosin-15 OS=Homo sapiens OX=9606 GN=MYH15 PE=1 SV=5	24.9798	24.9938	NA	NA	NA	NA	NA	25.4136	26.1467	25.2242	25.7	25.4192	24.8579	23.3986
PADI2	Q9Y2J8	Protein-arginine deiminase type-2	sp|Q9Y2J8|PADI2_HUMAN Protein-arginine deiminase type-2 OS=Homo sapiens OX=9606 GN=PADI2 PE=1 SV=2	28.888	28.6873	29.1434	25.2467	26.1827	24.8483	25.6839	29.449	29.1987	29.2277	27.6843	28.6251	28.1257	27.8755
EPB41L3	Q9Y2J2	Band 4.1-like protein 3;Band 4.1-like protein 3, N-terminally processed	sp|Q9Y2J2|E41L3_HUMAN Band 4.1-like protein 3 OS=Homo sapiens OX=9606 GN=EPB41L3 PE=1 SV=2	31.0563	30.9333	31.028	30.0947	30.8105	30.4597	29.7698	31.2996	31.3856	31.4852	30.776	30.8089	30.6278	29.3757
RPH3A	Q9Y2J0	Rabphilin-3A	sp|Q9Y2J0|RP3A_HUMAN Rabphilin-3A OS=Homo sapiens OX=9606 GN=RPH3A PE=1 SV=1	23.8393	24.0653	23.0492	25.5814	28.2749	23.9974	24.0996	NA	24.0256	23.434	22.5051	21.4821	23.3005	20.6063
WDR37	Q9Y2I8	WD repeat-containing protein 37	sp|Q9Y2I8|WDR37_HUMAN WD repeat-containing protein 37 OS=Homo sapiens OX=9606 GN=WDR37 PE=1 SV=2	26.2107	25.8627	25.4754	26.6995	27.1113	26.5621	26.3256	25.0489	25.7161	25.4771	25.7239	25.6599	25.5029	24.6925
STK38L	Q9Y2H1	Serine/threonine-protein kinase 38-like	sp|Q9Y2H1|ST38L_HUMAN Serine/threonine-protein kinase 38-like OS=Homo sapiens OX=9606 GN=STK38L PE=1 SV=3	23.2098	23.1269	22.7705	NA	23.3871	NA	NA	NA	NA	23.2045	23.2195	NA	23.0577	23.1389
DIP2C	Q9Y2E4	Disco-interacting protein 2 homolog C	sp|Q9Y2E4|DIP2C_HUMAN Disco-interacting protein 2 homolog C OS=Homo sapiens OX=9606 GN=DIP2C PE=1 SV=2	NA	22.7603	NA	NA	NA	NA	NA	NA	NA	22.9446	NA	22.9799	23.1477	21.9892
AKAP2	Q9Y2D5	A-kinase anchor protein 2	sp|Q9Y2D5|AKAP2_HUMAN A-kinase anchor protein 2 OS=Homo sapiens OX=9606 GN=AKAP2 PE=1 SV=3	NA	NA	NA	NA	NA	NA	NA	NA	NA	NA	NA	NA	NA	23.1823
EXOC6B	Q9Y2D4	Exocyst complex component 6B	sp|Q9Y2D4|EXC6B_HUMAN Exocyst complex component 6B OS=Homo sapiens OX=9606 GN=EXOC6B PE=1 SV=3	22.7386	23.3385	22.7298	NA	24.0449	NA	NA	NA	NA	NA	NA	22.8408	23.8229	23.0387
EXOG	Q9Y2C4	Nuclease EXOG, mitochondrial	sp|Q9Y2C4|EXOG_HUMAN Nuclease EXOG, mitochondrial OS=Homo sapiens OX=9606 GN=EXOG PE=1 SV=2	NA	23.3522	NA	NA	NA	NA	NA	NA	24.3346	NA	NA	NA	NA	24.5499
CNPY2	Q9Y2B0	Protein canopy homolog 2	sp|Q9Y2B0|CNPY2_HUMAN Protein canopy homolog 2 OS=Homo sapiens OX=9606 GN=CNPY2 PE=1 SV=1	24.1033	23.8879	NA	NA	24.9389	NA	NA	NA	23.726	NA	25.0678	25.3644	24.9872	24.8356
NCKAP1	Q9Y2A7	Nck-associated protein 1	sp|Q9Y2A7|NCKP1_HUMAN Nck-associated protein 1 OS=Homo sapiens OX=9606 GN=NCKAP1 PE=1 SV=1	26.6591	26.8465	26.6606	26.6595	27.8277	24.9445	26.1602	24.8009	25.1841	25.1342	25.7268	26.164	26.2584	26.5698
TRAPPC4	Q9Y296	Trafficking protein particle complex subunit 4	sp|Q9Y296|TPPC4_HUMAN Trafficking protein particle complex subunit 4 OS=Homo sapiens OX=9606 GN=TRAPPC4 PE=1 SV=1	23.1453	23.412	23.3764	NA	NA	NA	NA	NA	23.4799	NA	23.241	23.1935	NA	23.8426
FARSA	Q9Y285	Phenylalanine--tRNA ligase alpha subunit	sp|Q9Y285|SYFA_HUMAN Phenylalanine--tRNA ligase alpha subunit OS=Homo sapiens OX=9606 GN=FARSA PE=1 SV=3	25.4836	25.1212	24.6711	25.1584	26.9426	27.6944	26.3472	26.9268	27.4176	26.6122	26.8677	27.0934	26.796	28.1414
CFL2	Q9Y281	Cofilin-2	sp|Q9Y281|COF2_HUMAN Cofilin-2 OS=Homo sapiens OX=9606 GN=CFL2 PE=1 SV=1	28.8649	28.4914	29.4964	26.5222	27.0519	27.7958	25.4807	27.9524	27.7298	28.382	28.0911	28.491	28.1969	28.6852
VDAC3	Q9Y277	Voltage-dependent anion-selective channel protein 3	sp|Q9Y277|VDAC3_HUMAN Voltage-dependent anion-selective channel protein 3 OS=Homo sapiens OX=9606 GN=VDAC3 PE=1 SV=1	29.4407	29.1515	28.9911	29.4955	30.4047	29.2653	30.2449	30.7088	30.6361	30.5589	30.0851	30.1306	29.6238	30.0283
BCS1L	Q9Y276	Mitochondrial chaperone BCS1	sp|Q9Y276|BCS1_HUMAN Mitochondrial chaperone BCS1 OS=Homo sapiens OX=9606 GN=BCS1L PE=1 SV=1	23.8384	23.2978	23.4147	NA	NA	NA	NA	NA	NA	23.5008	NA	NA	22.9688	23.9102
NUDC	Q9Y266	Nuclear migration protein nudC	sp|Q9Y266|NUDC_HUMAN Nuclear migration protein nudC OS=Homo sapiens OX=9606 GN=NUDC PE=1 SV=1	26.7286	26.0094	26.7008	NA	25.8657	25.0456	NA	25.424	25.4243	25.8138	27.0537	27.2308	26.7945	26.4383
RUVBL1	Q9Y265	RuvB-like 1	sp|Q9Y265|RUVB1_HUMAN RuvB-like 1 OS=Homo sapiens OX=9606 GN=RUVBL1 PE=1 SV=1	25.3486	25.0119	24.9687	NA	25.1305	25.4276	23.9582	25.2877	25.5008	24.9792	26.0248	25.9279	26.1638	25.6902
PLAA	Q9Y263	Phospholipase A-2-activating protein	sp|Q9Y263|PLAP_HUMAN Phospholipase A-2-activating protein OS=Homo sapiens OX=9606 GN=PLAA PE=1 SV=2	23.7669	24.0168	23.9447	NA	23.571	NA	NA	NA	NA	23.9349	24.4973	23.7522	23.8407	23.2357
EIF3L	Q9Y262	Eukaryotic translation initiation factor 3 subunit L	sp|Q9Y262|EIF3L_HUMAN Eukaryotic translation initiation factor 3 subunit L OS=Homo sapiens OX=9606 GN=EIF3L PE=1 SV=1	24.3734	24.4331	24.3867	24.4202	25.1759	24.0802	NA	24.3028	24.1915	24.101	25.3216	25.3559	25.1626	26.1378
AKT3	Q9Y243	RAC-gamma serine/threonine-protein kinase	sp|Q9Y243|AKT3_HUMAN RAC-gamma serine/threonine-protein kinase OS=Homo sapiens OX=9606 GN=AKT3 PE=1 SV=1	23.9855	23.3936	23.7214	NA	23.8612	NA	NA	NA	NA	NA	23.1324	23.7947	23.9754	NA
HIGD1A	Q9Y241	HIG1 domain family member 1A, mitochondrial	sp|Q9Y241|HIG1A_HUMAN HIG1 domain family member 1A, mitochondrial OS=Homo sapiens OX=9606 GN=HIGD1A PE=1 SV=1	25.7255	26.2114	25.13	28.3547	27.1746	26.8919	27.6751	28.5215	27.651	27.6103	26.373	25.9324	25.8952	27.2341
RUVBL2	Q9Y230	RuvB-like 2	sp|Q9Y230|RUVB2_HUMAN RuvB-like 2 OS=Homo sapiens OX=9606 GN=RUVBL2 PE=1 SV=3	26.7971	26.6371	26.5581	26.2965	26.4172	27.7405	25.9038	26.928	26.9154	26.7913	27.2909	27.0973	27.3371	27.2452
RTRAF	Q9Y224	UPF0568 protein C14orf166	sp|Q9Y224|RTRAF_HUMAN RNA transcription, translation and transport factor protein OS=Homo sapiens OX=9606 GN=RTRAF PE=1 SV=1	24.9634	24.2573	25.2974	NA	23.8003	NA	NA	24.1527	24.571	24.1193	24.5207	25.5064	24.9179	25.9061
CHMP2B	Q9UQN3	Charged multivesicular body protein 2b	sp|Q9UQN3|CHM2B_HUMAN Charged multivesicular body protein 2b OS=Homo sapiens OX=9606 GN=CHMP2B PE=1 SV=1	24.372	24.8635	24.3283	NA	24.2458	24.9958	25.2869	25.7151	25.4115	25.5577	24.3617	24.089	23.9105	24.0436
CAMK2A	Q9UQM7	Calcium/calmodulin-dependent protein kinase type II subunit alpha	sp|Q9UQM7|KCC2A_HUMAN Calcium/calmodulin-dependent protein kinase type II subunit alpha OS=Homo sapiens OX=9606 GN=CAMK2A PE=1 SV=2	31.2168	30.8634	30.8065	30.1181	31.7795	30.296	31.6264	26.5852	27.159	26.5097	26.7255	27.1025	28.2216	27.3819
SMC3	Q9UQE7	Structural maintenance of chromosomes protein 3	sp|Q9UQE7|SMC3_HUMAN Structural maintenance of chromosomes protein 3 OS=Homo sapiens OX=9606 GN=SMC3 PE=1 SV=2	23.5431	23.9028	23.7004	NA	23.6439	24.5793	26.1575	NA	NA	23.2929	24.4686	24.343	24.9159	24.709
SCN8A	Q9UQD0	Sodium channel protein type 8 subunit alpha	sp|Q9UQD0|SCN8A_HUMAN Sodium channel protein type 8 subunit alpha OS=Homo sapiens OX=9606 GN=SCN8A PE=1 SV=1	22.5153	NA	NA	NA	NA	NA	NA	NA	NA	NA	NA	NA	NA	NA
BAIAP2	Q9UQB8	Brain-specific angiogenesis inhibitor 1-associated protein 2	sp|Q9UQB8|BAIP2_HUMAN Brain-specific angiogenesis inhibitor 1-associated protein 2 OS=Homo sapiens OX=9606 GN=BAIAP2 PE=1 SV=1	26.6331	25.9501	25.9222	25.5412	28.6955	25.8919	25.8153	21.3842	NA	23.3247	21.9197	24.5926	23.4368	20.9085
CTNND2	Q9UQB3	Catenin delta-2	sp|Q9UQB3|CTND2_HUMAN Catenin delta-2 OS=Homo sapiens OX=9606 GN=CTNND2 PE=1 SV=3	25.3724	24.5867	24.8397	NA	25.9187	24.9715	25.4184	NA	22.8082	24.1219	23.4855	23.332	24.438	25.9688
SPG7	Q9UQ90	Paraplegin	sp|Q9UQ90|SPG7_HUMAN Paraplegin OS=Homo sapiens OX=9606 GN=SPG7 PE=1 SV=2	NA	NA	NA	NA	23.0443	NA	NA	NA	NA	23.8809	22.5536	23.4486	23.4488	23.106
PA2G4	Q9UQ80	Proliferation-associated protein 2G4	sp|Q9UQ80|PA2G4_HUMAN Proliferation-associated protein 2G4 OS=Homo sapiens OX=9606 GN=PA2G4 PE=1 SV=3	26.0013	25.7296	26.5486	27.3856	26.7715	27.9659	26.9971	25.9524	25.0615	25.8316	27.2637	27.1313	27.1034	26.5561
SRRM2	Q9UQ35	Serine/arginine repetitive matrix protein 2	sp|Q9UQ35|SRRM2_HUMAN Serine/arginine repetitive matrix protein 2 OS=Homo sapiens OX=9606 GN=SRRM2 PE=1 SV=2	NA	23.588	NA	NA	24.3257	NA	25.3063	NA	NA	NA	23.9889	23.8574	23.1278	24.0196
DNM3	Q9UQ16	Dynamin-3	sp|Q9UQ16|DYN3_HUMAN Dynamin-3 OS=Homo sapiens OX=9606 GN=DNM3 PE=1 SV=4	27.894	27.685	27.7712	25.6653	27.6384	26.2845	26.3051	27.867	27.548	28.2044	28.0998	28.194	27.7351	27.868
CORO2B	Q9UQ03	Coronin-2B	sp|Q9UQ03|COR2B_HUMAN Coronin-2B OS=Homo sapiens OX=9606 GN=CORO2B PE=1 SV=4	26.1516	26.1845	25.8205	25.8365	26.8641	26.729	25.7649	25.4928	25.6444	25.4541	25.361	25.3841	25.616	26.9684
MAPRE3	Q9UPY8	Microtubule-associated protein RP/EB family member 3	sp|Q9UPY8|MARE3_HUMAN Microtubule-associated protein RP/EB family member 3 OS=Homo sapiens OX=9606 GN=MAPRE3 PE=1 SV=1	28.855	28.7424	28.5815	27.8332	28.8533	28.5571	27.9581	28.8151	28.8503	28.7339	28.1645	28.5951	28.4001	27.2185
WASF3	Q9UPY6	Wiskott-Aldrich syndrome protein family member 3	sp|Q9UPY6|WASF3_HUMAN Wiskott-Aldrich syndrome protein family member 3 OS=Homo sapiens OX=9606 GN=WASF3 PE=1 SV=2	24.416	24.0315	24.0126	NA	23.9604	NA	24.4366	24.2246	24.2094	NA	23.6598	23.5685	23.7833	24.5868
SHANK2	Q9UPX8	SH3 and multiple ankyrin repeat domains protein 2	sp|Q9UPX8|SHAN2_HUMAN SH3 and multiple ankyrin repeat domains protein 2 OS=Homo sapiens OX=9606 GN=SHANK2 PE=1 SV=3	NA	NA	NA	NA	25.192	NA	NA	NA	NA	NA	NA	NA	NA	NA
UNC13A	Q9UPW8	Protein unc-13 homolog A	sp|Q9UPW8|UN13A_HUMAN Protein unc-13 homolog A OS=Homo sapiens OX=9606 GN=UNC13A PE=2 SV=4	NA	NA	NA	NA	24.0249	NA	23.2684	NA	NA	NA	NA	NA	NA	NA
AGTPBP1	Q9UPW5	Cytosolic carboxypeptidase 1	sp|Q9UPW5|CBPC1_HUMAN Cytosolic carboxypeptidase 1 OS=Homo sapiens OX=9606 GN=AGTPBP1 PE=1 SV=3	21.7156	22.1752	21.375	NA	NA	NA	NA	NA	21.4669	NA	NA	NA	NA	NA
PHF24	Q9UPV7	Protein KIAA1045	sp|Q9UPV7|PHF24_HUMAN PHD finger protein 24 OS=Homo sapiens OX=9606 GN=PHF24 PE=1 SV=2	26.9857	26.6122	26.2652	27.5833	28.4675	26.648	26.5774	25.4846	22.6892	26.2041	25.207	25.7449	25.6747	25.4605
MAPK8IP3	Q9UPT6	C-Jun-amino-terminal kinase-interacting protein 3	sp|Q9UPT6|JIP3_HUMAN C-Jun-amino-terminal kinase-interacting protein 3 OS=Homo sapiens OX=9606 GN=MAPK8IP3 PE=1 SV=3	26.0536	25.6847	25.735	25.0167	25.43	NA	25.0991	25.0534	25.1863	25.1375	24.9688	25.355	25.0877	NA
EXOC7	Q9UPT5	Exocyst complex component 7	sp|Q9UPT5|EXOC7_HUMAN Exocyst complex component 7 OS=Homo sapiens OX=9606 GN=EXOC7 PE=1 SV=3	25.5957	25.3787	25.1595	24.9005	26.1198	24.3996	24.5743	25.0284	25.2167	25.1805	25.7728	25.6846	25.3765	25.4803
SLC8A2	Q9UPR5	Sodium/calcium exchanger 2	sp|Q9UPR5|NAC2_HUMAN Sodium/calcium exchanger 2 OS=Homo sapiens OX=9606 GN=SLC8A2 PE=2 SV=2	23.4347	23.9564	23.8762	26.1121	28.0301	26.0854	27.7163	21.1023	NA	22.354	NA	NA	20.7177	NA
PLCL2	Q9UPR0	Inactive phospholipase C-like protein 2	sp|Q9UPR0|PLCL2_HUMAN Inactive phospholipase C-like protein 2 OS=Homo sapiens OX=9606 GN=PLCL2 PE=1 SV=2	NA	NA	NA	NA	23.9057	NA	NA	NA	NA	NA	24.6448	24.855	23.9857	NA
AGAP1	Q9UPQ3	Arf-GAP with GTPase, ANK repeat and PH domain-containing protein 1	sp|Q9UPQ3|AGAP1_HUMAN Arf-GAP with GTPase, ANK repeat and PH domain-containing protein 1 OS=Homo sapiens OX=9606 GN=AGAP1 PE=1 SV=4	22.9543	24.3595	24.0518	NA	24.2661	NA	NA	24.2656	24.798	23.9587	24.9437	25.2458	24.29	23.5335
LIMCH1	Q9UPQ0	LIM and calponin homology domains-containing protein 1	sp|Q9UPQ0|LIMC1_HUMAN LIM and calponin homology domains-containing protein 1 OS=Homo sapiens OX=9606 GN=LIMCH1 PE=1 SV=4	25.9638	26.0689	26.108	NA	25.588	25.9613	25.2751	25.3752	25.2892	25.9232	24.7877	25.563	25.5565	26.893
BTBD8	Q9UPP5	Uncharacterized protein KIAA1107	sp|Q9UPP5|K1107_HUMAN AP2-interacting clathrin-endocytosis protein OS=Homo sapiens OX=9606 GN=KIAA1107 PE=1 SV=3	24.0255	24.8292	24.6703	NA	25.547	NA	24.6155	NA	24.2173	24.0001	23.8316	NA	23.2842	NA
MACF1	Q9UPN3	Microtubule-actin cross-linking factor 1, isoforms 1/2/3/5	sp|Q9UPN3|MACF1_HUMAN Microtubule-actin cross-linking factor 1, isoforms 1/2/3/5 OS=Homo sapiens OX=9606 GN=MACF1 PE=1 SV=4	26.3478	26.8011	26.2614	26.0352	27.1984	26.2688	27.3138	25.5112	26.6794	26.0828	26.4465	26.4559	27.1495	26.7196
BSN	Q9UPA5	Protein bassoon	sp|Q9UPA5|BSN_HUMAN Protein bassoon OS=Homo sapiens OX=9606 GN=BSN PE=1 SV=4	21.9179	21.8296	21.9449	26.8348	29.0733	24.5164	27.9235	23.3367	22.7309	23.1966	21.3436	21.616	22.7576	20.7055
NSFL1C	Q9UNZ2	NSFL1 cofactor p47	sp|Q9UNZ2|NSF1C_HUMAN NSFL1 cofactor p47 OS=Homo sapiens OX=9606 GN=NSFL1C PE=1 SV=2	27.394	26.4888	27.3494	24.9495	27.5604	25.5919	23.5875	26.9422	25.9142	26.9158	27.4902	27.9273	27.6722	28.5414
NOVA2	Q9UNW9	RNA-binding protein Nova-2	sp|Q9UNW9|NOVA2_HUMAN RNA-binding protein Nova-2 OS=Homo sapiens OX=9606 GN=NOVA2 PE=1 SV=1	NA	NA	NA	NA	NA	23.2502	25.1831	NA	22.7932	23.4362	23.7892	23.4423	23.6572	25.6827
RABL2B	Q9UNT1	Rab-like protein 2B;Rab-like protein 2A	sp|Q9UNT1|RBL2B_HUMAN Rab-like protein 2B OS=Homo sapiens OX=9606 GN=RABL2B PE=1 SV=1;sp|Q9UBK7|RBL2A_HUMAN Rab-like protein 2A OS=Homo sapiens OX=9606 GN=RABL2A PE=1 SV=1	NA	NA	NA	NA	NA	NA	NA	NA	NA	NA	NA	NA	NA	23.7521
COPS3	Q9UNS2	COP9 signalosome complex subunit 3	sp|Q9UNS2|CSN3_HUMAN COP9 signalosome complex subunit 3 OS=Homo sapiens OX=9606 GN=COPS3 PE=1 SV=3	25.5552	25.7693	25.3748	24.2558	25.0576	25.8733	NA	25.6412	25.2607	25.3612	25.0983	25.6286	25.4368	25.1727
FAF1	Q9UNN5	FAS-associated factor 1	sp|Q9UNN5|FAF1_HUMAN FAS-associated factor 1 OS=Homo sapiens OX=9606 GN=FAF1 PE=1 SV=2	23.5803	NA	NA	NA	23.2973	NA	NA	NA	NA	23.0735	NA	23.8689	23.137	NA
PSMD13	Q9UNM6	26S proteasome non-ATPase regulatory subunit 13	sp|Q9UNM6|PSD13_HUMAN 26S proteasome non-ATPase regulatory subunit 13 OS=Homo sapiens OX=9606 GN=PSMD13 PE=1 SV=2	25.4495	25.2166	25.2453	NA	25.3711	24.4704	24.4838	24.7036	25.0659	25.0454	25.5426	25.7437	25.5322	26.0098
SNX6	Q9UNH7	Sorting nexin-6;Sorting nexin-6, N-terminally processed	sp|Q9UNH7|SNX6_HUMAN Sorting nexin-6 OS=Homo sapiens OX=9606 GN=SNX6 PE=1 SV=1	26.9334	26.667	26.3019	25.633	26.43	25.5952	25.3307	26.307	25.8969	26.1234	26.7938	26.5979	26.3837	26.5125
MAGED2	Q9UNF1	Melanoma-associated antigen D2	sp|Q9UNF1|MAGD2_HUMAN Melanoma-associated antigen D2 OS=Homo sapiens OX=9606 GN=MAGED2 PE=1 SV=2	23.2199	NA	23.2791	NA	NA	NA	NA	NA	NA	23.5443	24.2616	23.3735	NA	23.1454
PACSIN2	Q9UNF0	Protein kinase C and casein kinase substrate in neurons protein 2	sp|Q9UNF0|PACN2_HUMAN Protein kinase C and casein kinase substrate in neurons protein 2 OS=Homo sapiens OX=9606 GN=PACSIN2 PE=1 SV=2	24.1836	23.3996	23.8275	NA	23.1205	23.3248	NA	24.8623	24.5608	25.008	25.1321	25.4618	25.1087	23.9646
STUB1	Q9UNE7	E3 ubiquitin-protein ligase CHIP	sp|Q9UNE7|CHIP_HUMAN E3 ubiquitin-protein ligase CHIP OS=Homo sapiens OX=9606 GN=STUB1 PE=1 SV=2	24.3954	24.5013	24.3324	NA	NA	NA	24.3186	24.7865	24.7842	24.6823	25.4761	24.4346	24.2767	25.8149
ARHGAP26	Q9UNA1	Rho GTPase-activating protein 26	sp|Q9UNA1|RHG26_HUMAN Rho GTPase-activating protein 26 OS=Homo sapiens OX=9606 GN=ARHGAP26 PE=1 SV=1	24.333	24.2285	24.1983	NA	24.2217	23.8362	NA	NA	NA	NA	22.9931	22.6598	24.0873	24.0541
G3BP2	Q9UN86	Ras GTPase-activating protein-binding protein 2	sp|Q9UN86|G3BP2_HUMAN Ras GTPase-activating protein-binding protein 2 OS=Homo sapiens OX=9606 GN=G3BP2 PE=1 SV=2	25.328	24.8846	24.9613	26.4905	26.3882	NA	26.1459	26.2025	NA	25.4217	26.6387	26.0177	25.9656	27.6893
VPS4A	Q9UN37	Vacuolar protein sorting-associated protein 4A	sp|Q9UN37|VPS4A_HUMAN Vacuolar protein sorting-associated protein 4A OS=Homo sapiens OX=9606 GN=VPS4A PE=1 SV=1	26.0344	26.1717	25.7205	25.9123	25.8834	NA	25.6316	26.1889	26.4266	26.288	26.3489	26.2642	25.6971	25.2804
NDRG2	Q9UN36	Protein NDRG2	sp|Q9UN36|NDRG2_HUMAN Protein NDRG2 OS=Homo sapiens OX=9606 GN=NDRG2 PE=1 SV=2	29.1484	29.1634	29.1509	27.4694	27.2757	27.7778	27.8172	28.08	28.5814	28.3119	27.1835	27.72	28.0133	28.5465
SYNRG	Q9UMZ2	Synergin gamma	sp|Q9UMZ2|SYNRG_HUMAN Synergin gamma OS=Homo sapiens OX=9606 GN=SYNRG PE=1 SV=2	NA	NA	NA	NA	NA	NA	NA	NA	NA	NA	23.5366	23.3979	NA	NA
SNX12	Q9UMY4	Sorting nexin-12	sp|Q9UMY4|SNX12_HUMAN Sorting nexin-12 OS=Homo sapiens OX=9606 GN=SNX12 PE=1 SV=3	25.8833	25.4516	25.7119	26.2533	25.9453	25.79	24.9049	25.2816	24.1799	24.8222	25.3126	25.7355	25.8274	26.4877
NENF	Q9UMX5	Neudesin	sp|Q9UMX5|NENF_HUMAN Neudesin OS=Homo sapiens OX=9606 GN=NENF PE=1 SV=1	24.0703	23.6544	NA	NA	24.2671	NA	NA	NA	NA	NA	NA	24.0239	24.6285	25.3392
UBQLN1	Q9UMX0	Ubiquilin-1	sp|Q9UMX0|UBQL1_HUMAN Ubiquilin-1 OS=Homo sapiens OX=9606 GN=UBQLN1 PE=1 SV=2	25.9663	25.732	25.6358	NA	25.8198	NA	24.6107	26.0763	25.7706	25.5131	26.2887	25.9656	26.0741	23.8168
PRPF19	Q9UMS4	Pre-mRNA-processing factor 19	sp|Q9UMS4|PRP19_HUMAN Pre-mRNA-processing factor 19 OS=Homo sapiens OX=9606 GN=PRPF19 PE=1 SV=1	24.2557	NA	24.4285	NA	NA	NA	NA	NA	24.8173	24.1244	NA	24.4169	24.7526	25.1784
NFU1	Q9UMS0	NFU1 iron-sulfur cluster scaffold homolog, mitochondrial	sp|Q9UMS0|NFU1_HUMAN NFU1 iron-sulfur cluster scaffold homolog, mitochondrial OS=Homo sapiens OX=9606 GN=NFU1 PE=1 SV=2	23.8867	NA	NA	23.5431	22.7726	23.3377	NA	25.1752	24.7495	24.1501	24.7987	24.2664	23.9607	25.5553
ICAM5	Q9UMF0	Intercellular adhesion molecule 5	sp|Q9UMF0|ICAM5_HUMAN Intercellular adhesion molecule 5 OS=Homo sapiens OX=9606 GN=ICAM5 PE=1 SV=3	21.9984	22.3811	23.7701	26.6037	27.6415	NA	27.1574	NA	NA	NA	NA	NA	NA	22.8053
MYO6	Q9UM54	Unconventional myosin-VI	sp|Q9UM54|MYO6_HUMAN Unconventional myosin-VI OS=Homo sapiens OX=9606 GN=MYO6 PE=1 SV=4	26.6634	26.1395	26.636	24.8967	25.2322	25.0191	25.0904	23.6765	24.3504	24.8319	25.3399	25.7974	25.505	25.8813
EPDR1	Q9UM22	Mammalian ependymin-related protein 1	sp|Q9UM22|EPDR1_HUMAN Mammalian ependymin-related protein 1 OS=Homo sapiens OX=9606 GN=EPDR1 PE=1 SV=2	24.8062	24.2755	23.9341	24.2774	24.2412	NA	NA	25.9532	26.318	25.679	24.0447	23.3713	25.2308	23.966
HPCAL4	Q9UM19	Hippocalcin-like protein 4	sp|Q9UM19|HPCL4_HUMAN Hippocalcin-like protein 4 OS=Homo sapiens OX=9606 GN=HPCAL4 PE=1 SV=3	23.8019	24.061	24.9276	NA	24.2787	NA	NA	NA	23.5988	NA	NA	22.89	NA	NA
CA14	Q9ULX7	Carbonic anhydrase 14	sp|Q9ULX7|CAH14_HUMAN Carbonic anhydrase 14 OS=Homo sapiens OX=9606 GN=CA14 PE=1 SV=1	24.9705	25.5559	25.5767	NA	NA	NA	NA	24.513	25.8577	24.7253	NA	23.6763	23.5039	NA
CORO1C	Q9ULV4	Coronin-1C	sp|Q9ULV4|COR1C_HUMAN Coronin-1C OS=Homo sapiens OX=9606 GN=CORO1C PE=1 SV=1	25.7531	25.5563	25.6711	26.1828	25.4683	25.4127	24.067	24.1523	24.6961	24.8503	26.2924	26.0393	26.0699	26.3935
CADPS	Q9ULU8	Calcium-dependent secretion activator 1	sp|Q9ULU8|CAPS1_HUMAN Calcium-dependent secretion activator 1 OS=Homo sapiens OX=9606 GN=CADPS PE=1 SV=3	26.3092	26.2199	25.9797	25.9874	27.6128	24.3745	26.4111	27.2847	27.2531	27.5058	26.8457	27.3676	27.3774	26.6757
PPM1H	Q9ULR3	Protein phosphatase 1H	sp|Q9ULR3|PPM1H_HUMAN Protein phosphatase 1H OS=Homo sapiens OX=9606 GN=PPM1H PE=1 SV=2	24.2289	24.0626	23.8902	NA	24.2523	NA	NA	23.9885	NA	NA	NA	22.9073	NA	NA
TBC1D24	Q9ULP9	TBC1 domain family member 24	sp|Q9ULP9|TBC24_HUMAN TBC1 domain family member 24 OS=Homo sapiens OX=9606 GN=TBC1D24 PE=1 SV=2	NA	NA	23.8393	NA	NA	NA	NA	NA	NA	NA	NA	NA	NA	NA
NDRG4	Q9ULP0	Protein NDRG4	sp|Q9ULP0|NDRG4_HUMAN Protein NDRG4 OS=Homo sapiens OX=9606 GN=NDRG4 PE=1 SV=2	25.6974	25.8617	25.9303	24.8963	25.8994	25.2519	25.6101	26.4563	26.5718	26.7965	25.8662	27.2179	26.8667	25.1967
NWD2	Q9ULI1	NACHT and WD repeat domain-containing protein 2	sp|Q9ULI1|NWD2_HUMAN NACHT and WD repeat domain-containing protein 2 OS=Homo sapiens OX=9606 GN=NWD2 PE=2 SV=3	NA	NA	NA	NA	NA	NA	NA	NA	NA	NA	NA	21.7094	NA	NA
MKL2	Q9ULH7	MKL/myocardin-like protein 2	sp|Q9ULH7|MRTFB_HUMAN Myocardin-related transcription factor B OS=Homo sapiens OX=9606 GN=MRTFB PE=1 SV=3	24.4269	NA	NA	NA	25.1913	NA	NA	NA	NA	NA	NA	NA	NA	NA
ASAP1	Q9ULH1	Arf-GAP with SH3 domain, ANK repeat and PH domain-containing protein 1	sp|Q9ULH1|ASAP1_HUMAN Arf-GAP with SH3 domain, ANK repeat and PH domain-containing protein 1 OS=Homo sapiens OX=9606 GN=ASAP1 PE=1 SV=4	24.6947	24.4431	24.3319	NA	26.3193	NA	NA	NA	23.7313	NA	24.2822	24.4588	24.6224	NA
OGDHL	Q9ULD0	2-oxoglutarate dehydrogenase-like, mitochondrial	sp|Q9ULD0|OGDHL_HUMAN 2-oxoglutarate dehydrogenase-like, mitochondrial OS=Homo sapiens OX=9606 GN=OGDHL PE=1 SV=3	25.7501	25.9668	25.6399	25.4647	26.0732	24.5859	25.8949	26.9676	27.2986	27.0305	26.886	25.9552	26.3032	26.4375
RAB23	Q9ULC3	Ras-related protein Rab-23	sp|Q9ULC3|RAB23_HUMAN Ras-related protein Rab-23 OS=Homo sapiens OX=9606 GN=RAB23 PE=1 SV=1	24.7841	24.6272	24.5626	24.9395	24.5121	NA	24.3186	NA	24.035	24.6715	24.4252	24.2101	23.661	23.6168
NRXN1	Q9ULB1	Neurexin-1	sp|Q9ULB1|NRX1A_HUMAN Neurexin-1 OS=Homo sapiens OX=9606 GN=NRXN1 PE=2 SV=1	NA	NA	NA	NA	25.6454	NA	24.1093	NA	NA	NA	NA	NA	NA	NA
DNPEP	Q9ULA0	Aspartyl aminopeptidase	sp|Q9ULA0|DNPEP_HUMAN Aspartyl aminopeptidase OS=Homo sapiens OX=9606 GN=DNPEP PE=1 SV=1	NA	NA	NA	NA	NA	NA	NA	NA	NA	NA	NA	22.2448	23.3523	NA
PSME2	Q9UL46	Proteasome activator complex subunit 2	sp|Q9UL46|PSME2_HUMAN Proteasome activator complex subunit 2 OS=Homo sapiens OX=9606 GN=PSME2 PE=1 SV=4	NA	23.5063	23.4353	NA	23.4858	NA	NA	NA	NA	23.7514	23.2109	NA	NA	23.4849
TRAPPC2L	Q9UL33	Trafficking protein particle complex subunit 2-like protein	sp|Q9UL33|TPC2L_HUMAN Trafficking protein particle complex subunit 2-like protein OS=Homo sapiens OX=9606 GN=TRAPPC2L PE=1 SV=1	23.6458	NA	23.4937	NA	NA	NA	NA	NA	NA	23.1389	NA	23.8958	23.56	23.3762
RAB22A	Q9UL26	Ras-related protein Rab-22A	sp|Q9UL26|RB22A_HUMAN Ras-related protein Rab-22A OS=Homo sapiens OX=9606 GN=RAB22A PE=1 SV=2	NA	NA	22.2801	NA	NA	NA	NA	NA	NA	NA	NA	NA	NA	NA
RAB21	Q9UL25	Ras-related protein Rab-21	sp|Q9UL25|RAB21_HUMAN Ras-related protein Rab-21 OS=Homo sapiens OX=9606 GN=RAB21 PE=1 SV=3	25.0593	25.0483	25.3033	25.6742	NA	NA	NA	23.8509	24.3868	25.226	NA	23.8118	NA	NA
BAG5	Q9UL15	BAG family molecular chaperone regulator 5	sp|Q9UL15|BAG5_HUMAN BAG family molecular chaperone regulator 5 OS=Homo sapiens OX=9606 GN=BAG5 PE=1 SV=1	23.5649	NA	23.6208	NA	NA	NA	NA	23.7892	NA	23.3586	NA	NA	NA	NA
CDV3	Q9UKY7	Protein CDV3 homolog	sp|Q9UKY7|CDV3_HUMAN Protein CDV3 homolog OS=Homo sapiens OX=9606 GN=CDV3 PE=1 SV=1	22.5255	NA	NA	NA	NA	NA	NA	NA	NA	NA	NA	NA	NA	NA
ACAD8	Q9UKU7	Isobutyryl-CoA dehydrogenase, mitochondrial	sp|Q9UKU7|ACAD8_HUMAN Isobutyryl-CoA dehydrogenase, mitochondrial OS=Homo sapiens OX=9606 GN=ACAD8 PE=1 SV=1	23.126	NA	23.3927	NA	23.8908	NA	NA	NA	23.4476	23.1428	23.3913	24.3883	24.313	23.3835
ACSL6	Q9UKU0	Long-chain-fatty-acid--CoA ligase 6	sp|Q9UKU0|ACSL6_HUMAN Long-chain-fatty-acid--CoA ligase 6 OS=Homo sapiens OX=9606 GN=ACSL6 PE=1 SV=4	24.2774	23.9827	24.312	24.0393	24.7363	NA	24.5191	25.2264	25.7098	25.5704	24.4386	24.8423	25.2112	26.4239
RALY	Q9UKM9	RNA-binding protein Raly	sp|Q9UKM9|RALY_HUMAN RNA-binding protein Raly OS=Homo sapiens OX=9606 GN=RALY PE=1 SV=1	25.4604	25.9064	25.7027	27.5943	26.9076	28.333	29.0649	26.5574	26.8596	26.4691	27.2666	26.7722	26.4827	27.9698
NUDT5	Q9UKK9	ADP-sugar pyrophosphatase	sp|Q9UKK9|NUDT5_HUMAN ADP-sugar pyrophosphatase OS=Homo sapiens OX=9606 GN=NUDT5 PE=1 SV=1	23.3325	NA	25.1046	NA	NA	NA	NA	NA	23.1752	23.8996	23.5458	22.9885	23.7354	23.181
APPL1	Q9UKG1	DCC-interacting protein 13-alpha	sp|Q9UKG1|DP13A_HUMAN DCC-interacting protein 13-alpha OS=Homo sapiens OX=9606 GN=APPL1 PE=1 SV=1	25.639	25.7689	25.519	NA	25.6047	25.3195	NA	24.6626	24.5984	24.9809	25.6049	25.977	25.8529	26.3765
PTBP2	Q9UKA9	Polypyrimidine tract-binding protein 2	sp|Q9UKA9|PTBP2_HUMAN Polypyrimidine tract-binding protein 2 OS=Homo sapiens OX=9606 GN=PTBP2 PE=1 SV=1	NA	24.3618	24.3417	NA	24.4291	NA	NA	NA	NA	NA	NA	24.6827	23.9451	26.4811
JPT1	Q9UK76	Hematological and neurological expressed 1 protein;Hematological and neurological expressed 1 protein, N-terminally processed	sp|Q9UK76|JUPI1_HUMAN Jupiter microtubule associated homolog 1 OS=Homo sapiens OX=9606 GN=JPT1 PE=1 SV=3	NA	NA	22.1328	NA	NA	NA	NA	NA	NA	NA	NA	NA	NA	NA
VPS28	Q9UK41	Vacuolar protein sorting-associated protein 28 homolog	sp|Q9UK41|VPS28_HUMAN Vacuolar protein sorting-associated protein 28 homolog OS=Homo sapiens OX=9606 GN=VPS28 PE=1 SV=1	NA	22.8441	NA	NA	NA	NA	NA	NA	NA	NA	23.3667	NA	NA	24.0355
FBXO2	Q9UK22	F-box only protein 2	sp|Q9UK22|FBX2_HUMAN F-box only protein 2 OS=Homo sapiens OX=9606 GN=FBXO2 PE=1 SV=2	26.1484	26.1881	26.0684	NA	25.5869	23.5643	23.8712	25.7144	25.3999	25.1126	24.8193	25.0652	25.1668	26.1046
STOML2	Q9UJZ1	Stomatin-like protein 2, mitochondrial	sp|Q9UJZ1|STML2_HUMAN Stomatin-like protein 2, mitochondrial OS=Homo sapiens OX=9606 GN=STOML2 PE=1 SV=1	25.4318	25.1531	25.2094	25.1762	25.5636	NA	25.9931	26.2951	26.5448	26.349	26.2455	26.2072	26.5387	25.8451
GGA1	Q9UJY5	ADP-ribosylation factor-binding protein GGA1	sp|Q9UJY5|GGA1_HUMAN ADP-ribosylation factor-binding protein GGA1 OS=Homo sapiens OX=9606 GN=GGA1 PE=1 SV=1	23.1552	NA	22.4709	NA	NA	NA	NA	NA	NA	NA	NA	NA	NA	NA
HSPB8	Q9UJY1	Heat shock protein beta-8	sp|Q9UJY1|HSPB8_HUMAN Heat shock protein beta-8 OS=Homo sapiens OX=9606 GN=HSPB8 PE=1 SV=1	22.035	NA	NA	NA	NA	NA	24.6083	NA	24.0459	24.1555	24.4422	24.5201	23.8898	25.1439
DCTN4	Q9UJW0	Dynactin subunit 4	sp|Q9UJW0|DCTN4_HUMAN Dynactin subunit 4 OS=Homo sapiens OX=9606 GN=DCTN4 PE=1 SV=1	27.2464	26.7834	27.0817	25.2319	26.7446	26.4372	25.1086	26.9275	27.2018	26.9684	26.607	26.989	27.0619	27.4768
DBNL	Q9UJU6	Drebrin-like protein	sp|Q9UJU6|DBNL_HUMAN Drebrin-like protein OS=Homo sapiens OX=9606 GN=DBNL PE=1 SV=1	26.3042	26.1775	26.2578	NA	26.8865	26.1955	NA	25.9517	26.1293	25.993	25.7358	26.0038	25.9086	25.5206
SLC25A13	Q9UJS0	Calcium-binding mitochondrial carrier protein Aralar2	sp|Q9UJS0|CMC2_HUMAN Calcium-binding mitochondrial carrier protein Aralar2 OS=Homo sapiens OX=9606 GN=SLC25A13 PE=1 SV=2	26.0966	26.3423	26.1575	26.0539	26.6316	26.3998	26.8411	26.9693	27.4571	27.0578	27.1463	27.4308	26.5684	27.6859
LAMP5	Q9UJQ1	Lysosome-associated membrane glycoprotein 5	sp|Q9UJQ1|LAMP5_HUMAN Lysosome-associated membrane glycoprotein 5 OS=Homo sapiens OX=9606 GN=LAMP5 PE=1 SV=1	NA	NA	NA	NA	NA	NA	NA	NA	NA	NA	NA	23.5907	NA	NA
RASAL2	Q9UJF2	Ras GTPase-activating protein nGAP	sp|Q9UJF2|NGAP_HUMAN Ras GTPase-activating protein nGAP OS=Homo sapiens OX=9606 GN=RASAL2 PE=1 SV=2	22.1612	NA	NA	NA	NA	NA	NA	NA	NA	NA	22.3522	NA	NA	NA
RIMS3	Q9UJD0	Regulating synaptic membrane exocytosis protein 3	sp|Q9UJD0|RIMS3_HUMAN Regulating synaptic membrane exocytosis protein 3 OS=Homo sapiens OX=9606 GN=RIMS3 PE=1 SV=1	NA	24.051	23.443	NA	24.0992	NA	NA	NA	NA	NA	NA	23.6299	NA	NA
SH3BGRL2	Q9UJC5	SH3 domain-binding glutamic acid-rich-like protein 2	sp|Q9UJC5|SH3L2_HUMAN SH3 domain-binding glutamic acid-rich-like protein 2 OS=Homo sapiens OX=9606 GN=SH3BGRL2 PE=1 SV=2	23.4588	NA	24.6645	NA	24.1642	NA	24.246	23.5258	24.5669	23.0395	24.1366	24.6722	24.8921	NA
NAGK	Q9UJ70	N-acetyl-D-glucosamine kinase	sp|Q9UJ70|NAGK_HUMAN N-acetyl-D-glucosamine kinase OS=Homo sapiens OX=9606 GN=NAGK PE=1 SV=4	25.6118	25.4438	26.1069	NA	24.8359	NA	NA	25.9618	26.0398	25.9788	25.952	26.558	26.2942	26.3839
RABGEF1	Q9UJ41	Rab5 GDP/GTP exchange factor	sp|Q9UJ41|RABX5_HUMAN Rab5 GDP/GTP exchange factor OS=Homo sapiens OX=9606 GN=RABGEF1 PE=1 SV=3	23.1221	22.7845	23.1775	NA	23.6599	NA	NA	NA	NA	23.012	23.2644	23.5861	NA	NA
GGT7	Q9UJ14	Gamma-glutamyltransferase 7;Gamma-glutamyltransferase 7 heavy chain;Gamma-glutamyltransferase 7 light chain	sp|Q9UJ14|GGT7_HUMAN Glutathione hydrolase 7 OS=Homo sapiens OX=9606 GN=GGT7 PE=1 SV=2	NA	NA	NA	NA	NA	NA	NA	NA	23.2831	23.4234	NA	NA	NA	22.6669
PLXNA1	Q9UIW2	Plexin-A1	sp|Q9UIW2|PLXA1_HUMAN Plexin-A1 OS=Homo sapiens OX=9606 GN=PLXNA1 PE=1 SV=3	23.064	21.9114	22.711	NA	26.9958	23.9502	24.6707	NA	NA	NA	NA	21.7827	NA	NA
LNPEP	Q9UIQ6	Leucyl-cystinyl aminopeptidase;Leucyl-cystinyl aminopeptidase, pregnancy serum form	sp|Q9UIQ6|LCAP_HUMAN Leucyl-cystinyl aminopeptidase OS=Homo sapiens OX=9606 GN=LNPEP PE=1 SV=3	NA	NA	NA	NA	23.5572	NA	NA	NA	NA	NA	NA	NA	NA	NA
SCOC	Q9UIL1	Short coiled-coil protein	sp|Q9UIL1|SCOC_HUMAN Short coiled-coil protein OS=Homo sapiens OX=9606 GN=SCOC PE=1 SV=2	NA	NA	NA	NA	NA	NA	NA	24.3989	24.3581	24.7653	23.9585	24.478	24.1274	25.0642
AK3	Q9UIJ7	GTP:AMP phosphotransferase AK3, mitochondrial	sp|Q9UIJ7|KAD3_HUMAN GTP:AMP phosphotransferase AK3, mitochondrial OS=Homo sapiens OX=9606 GN=AK3 PE=1 SV=4	26.1439	26.0964	26.9286	25.9141	25.7506	25.5096	25.5975	25.5094	24.7699	25.6622	25.1795	25.7333	25.8799	24.8268
ATP5IF1	Q9UII2	ATPase inhibitor, mitochondrial	sp|Q9UII2|ATIF1_HUMAN ATPase inhibitor, mitochondrial OS=Homo sapiens OX=9606 GN=ATP5IF1 PE=1 SV=1	NA	NA	24.7721	24.9065	24.9432	NA	25.7033	26.8783	28.468	28.1683	25.1279	23.0543	25.0844	25.4353
VPS51	Q9UID3	Vacuolar protein sorting-associated protein 51 homolog	sp|Q9UID3|VPS51_HUMAN Vacuolar protein sorting-associated protein 51 homolog OS=Homo sapiens OX=9606 GN=VPS51 PE=1 SV=2	24.7159	24.5834	24.7018	NA	25.4964	NA	24.998	24.7018	25.5799	25.2014	23.6795	24.9649	23.8305	24.3237
LCMT1	Q9UIC8	Leucine carboxyl methyltransferase 1	sp|Q9UIC8|LCMT1_HUMAN Leucine carboxyl methyltransferase 1 OS=Homo sapiens OX=9606 GN=LCMT1 PE=1 SV=2	23.0679	23.0748	23.6869	NA	NA	NA	NA	NA	NA	NA	NA	NA	NA	NA
XPO7	Q9UIA9	Exportin-7	sp|Q9UIA9|XPO7_HUMAN Exportin-7 OS=Homo sapiens OX=9606 GN=XPO7 PE=1 SV=3	23.9089	24.4815	24.5013	24.0188	24.5774	NA	NA	NA	23.8592	23.247	23.6034	23.9306	23.5863	23.1604
CTNNA3	Q9UI47	Catenin alpha-3	sp|Q9UI47|CTNA3_HUMAN Catenin alpha-3 OS=Homo sapiens OX=9606 GN=CTNNA3 PE=1 SV=2	24.9247	24.4487	25.1414	NA	23.1096	NA	22.9469	23.0387	23.7097	24.0629	23.6281	24.2972	23.8314	24.5808
TRMT112	Q9UI30	Multifunctional methyltransferase subunit TRM112-like protein	sp|Q9UI30|TR112_HUMAN Multifunctional methyltransferase subunit TRM112-like protein OS=Homo sapiens OX=9606 GN=TRMT112 PE=1 SV=1	NA	NA	22.8582	NA	NA	NA	NA	NA	NA	23.5145	NA	NA	NA	NA
TAGLN3	Q9UI15	Transgelin-3	sp|Q9UI15|TAGL3_HUMAN Transgelin-3 OS=Homo sapiens OX=9606 GN=TAGLN3 PE=1 SV=2	29.1822	29.1612	29.3122	28.9712	28.9008	28.6288	27.8401	28.5222	28.2665	28.4254	29.1694	29.6921	29.4666	27.8819
ATP6V1H	Q9UI12	V-type proton ATPase subunit H	sp|Q9UI12|VATH_HUMAN V-type proton ATPase subunit H OS=Homo sapiens OX=9606 GN=ATP6V1H PE=1 SV=1	28.0451	27.9952	28.0287	27.49	28.1801	28.4316	26.8476	27.5319	27.6205	27.6921	27.8199	28.1197	27.9088	26.8341
EIF2B4	Q9UI10	Translation initiation factor eIF-2B subunit delta	sp|Q9UI10|EI2BD_HUMAN Translation initiation factor eIF-2B subunit delta OS=Homo sapiens OX=9606 GN=EIF2B4 PE=1 SV=2	23.4147	23.2532	22.804	NA	NA	NA	NA	23.8211	NA	23.3648	NA	NA	NA	NA
NDUFA12	Q9UI09	NADH dehydrogenase [ubiquinone] 1 alpha subcomplex subunit 12	sp|Q9UI09|NDUAC_HUMAN NADH dehydrogenase [ubiquinone] 1 alpha subcomplex subunit 12 OS=Homo sapiens OX=9606 GN=NDUFA12 PE=1 SV=1	25.8039	25.7261	25.2273	25.3358	25.6755	25.8707	26.2265	27.3076	27.9558	27.3225	25.5213	26.3104	25.9746	26.2142
EVL	Q9UI08	Ena/VASP-like protein	sp|Q9UI08|EVL_HUMAN Ena/VASP-like protein OS=Homo sapiens OX=9606 GN=EVL PE=1 SV=2	23.721	23.7135	23.4083	NA	NA	NA	NA	NA	NA	NA	NA	NA	NA	NA
ENOPH1	Q9UHY7	Enolase-phosphatase E1	sp|Q9UHY7|ENOPH_HUMAN Enolase-phosphatase E1 OS=Homo sapiens OX=9606 GN=ENOPH1 PE=1 SV=1	26.5024	26.5596	26.8791	24.2755	25.3027	NA	NA	25.1243	25.3122	25.286	25.1441	26.6429	26.2972	27.1342
NRBP1	Q9UHY1	Nuclear receptor-binding protein	sp|Q9UHY1|NRBP_HUMAN Nuclear receptor-binding protein OS=Homo sapiens OX=9606 GN=NRBP1 PE=1 SV=1	24.1742	23.5745	24.3663	NA	NA	NA	NA	NA	NA	23.9809	24.0213	23.8122	23.9896	NA
PUF60	Q9UHX1	Poly(U)-binding-splicing factor PUF60	sp|Q9UHX1|PUF60_HUMAN Poly(U)-binding-splicing factor PUF60 OS=Homo sapiens OX=9606 GN=PUF60 PE=1 SV=1	24.3593	24.2712	24.7811	NA	25.2256	NA	23.7321	NA	23.9247	23.6902	25.2951	25.343	25.3008	26.6324
PFDN2	Q9UHV9	Prefoldin subunit 2	sp|Q9UHV9|PFD2_HUMAN Prefoldin subunit 2 OS=Homo sapiens OX=9606 GN=PFDN2 PE=1 SV=1	26.3762	25.7475	26.4385	NA	NA	NA	24.5967	26.1649	26.1854	26.2061	26.5467	26.3259	26.4837	26.3098
CYB5R1	Q9UHQ9	NADH-cytochrome b5 reductase 1	sp|Q9UHQ9|NB5R1_HUMAN NADH-cytochrome b5 reductase 1 OS=Homo sapiens OX=9606 GN=CYB5R1 PE=1 SV=1	24.918	25.0698	24.9813	NA	25.1208	NA	NA	25.6311	26.5308	25.7045	23.9071	25.2438	25.0722	26.0438
DPP7	Q9UHL4	Dipeptidyl peptidase 2	sp|Q9UHL4|DPP2_HUMAN Dipeptidyl peptidase 2 OS=Homo sapiens OX=9606 GN=DPP7 PE=1 SV=3	NA	NA	NA	NA	NA	NA	NA	NA	NA	NA	22.3655	22.6379	24.774	24.2399
SHPK	Q9UHJ6	Sedoheptulokinase	sp|Q9UHJ6|SHPK_HUMAN Sedoheptulokinase OS=Homo sapiens OX=9606 GN=SHPK PE=1 SV=3	NA	NA	22.7989	NA	NA	NA	NA	NA	NA	22.7239	NA	NA	NA	NA
PCYOX1	Q9UHG3	Prenylcysteine oxidase 1	sp|Q9UHG3|PCYOX_HUMAN Prenylcysteine oxidase 1 OS=Homo sapiens OX=9606 GN=PCYOX1 PE=1 SV=3	26.5996	26.1517	26.3711	25.4074	26.5928	25.3838	26.5339	26.9304	27.0139	27.3033	26.8933	26.7756	26.753	27.3618
PCSK1N	Q9UHG2	ProSAAS;KEP;Big SAAS;Little SAAS;Big PEN-LEN;PEN;Little LEN;Big LEN	sp|Q9UHG2|PCSK1_HUMAN ProSAAS OS=Homo sapiens OX=9606 GN=PCSK1N PE=1 SV=1	26.9492	26.25	25.481	27.4168	28.1705	27.4998	29.5467	26.7326	26.9223	26.7387	26.6893	26.4382	26.1739	26.7167
UBQLN2	Q9UHD9	Ubiquilin-2	sp|Q9UHD9|UBQL2_HUMAN Ubiquilin-2 OS=Homo sapiens OX=9606 GN=UBQLN2 PE=1 SV=2	24.7608	24.432	24.473	25.4138	24.9227	NA	24.7484	25.5141	24.5864	25.368	25.8182	25.6922	24.8248	25.4248
SEPT9	Q9UHD8	Septin-9	sp|Q9UHD8|SEPT9_HUMAN Septin-9 OS=Homo sapiens OX=9606 GN=SEPTIN9 PE=1 SV=2	28.6455	29.1377	29.1001	27.675	28.2587	28.0814	26.8554	29.7134	29.4202	29.4159	29.1511	29.1161	29.1311	28.4165
TBK1	Q9UHD2	Serine/threonine-protein kinase TBK1	sp|Q9UHD2|TBK1_HUMAN Serine/threonine-protein kinase TBK1 OS=Homo sapiens OX=9606 GN=TBK1 PE=1 SV=1	23.8974	23.5146	23.6342	NA	NA	NA	NA	NA	NA	NA	NA	NA	23.5161	NA
CHORDC1	Q9UHD1	Cysteine and histidine-rich domain-containing protein 1	sp|Q9UHD1|CHRD1_HUMAN Cysteine and histidine-rich domain-containing protein 1 OS=Homo sapiens OX=9606 GN=CHORDC1 PE=1 SV=2	23.5523	NA	24.0008	NA	NA	NA	NA	NA	NA	22.7066	23.9855	24.567	24.5107	NA
CNTNAP2	Q9UHC6	Contactin-associated protein-like 2	sp|Q9UHC6|CNTP2_HUMAN Contactin-associated protein-like 2 OS=Homo sapiens OX=9606 GN=CNTNAP2 PE=1 SV=1	24.8217	24.8121	25.1395	25.655	25.9211	24.5078	NA	24.9314	25.8345	25.5088	24.9353	25.3117	24.7987	24.9457
SRP68	Q9UHB9	Signal recognition particle subunit SRP68	sp|Q9UHB9|SRP68_HUMAN Signal recognition particle subunit SRP68 OS=Homo sapiens OX=9606 GN=SRP68 PE=1 SV=2	23.8035	23.4722	23.6087	25.369	24.1765	NA	24.3311	NA	24.2717	23.5405	24.3169	23.9524	24.2063	24.2998
SWAP70	Q9UH65	Switch-associated protein 70	sp|Q9UH65|SWP70_HUMAN Switch-associated protein 70 OS=Homo sapiens OX=9606 GN=SWAP70 PE=1 SV=1	24.6495	23.6686	23.8769	NA	23.6475	NA	NA	23.7604	NA	23.6055	24.5649	23.7561	24.1081	23.88
ARMCX3	Q9UH62	Armadillo repeat-containing X-linked protein 3	sp|Q9UH62|ARMX3_HUMAN Armadillo repeat-containing X-linked protein 3 OS=Homo sapiens OX=9606 GN=ARMCX3 PE=1 SV=1	23.4504	23.6194	NA	NA	NA	NA	NA	NA	NA	NA	23.4536	23.3672	23.5042	23.5036
SEPT3	Q9UH03	Neuronal-specific septin-3	sp|Q9UH03|SEPT3_HUMAN Neuronal-specific septin-3 OS=Homo sapiens OX=9606 GN=SEPTIN3 PE=1 SV=3	27.1681	26.9915	27.1025	26.9988	27.9702	28.3642	26.5665	27.1131	26.866	26.6907	26.6879	27.0867	27.4401	27.3103
NDRG3	Q9UGV2	Protein NDRG3	sp|Q9UGV2|NDRG3_HUMAN Protein NDRG3 OS=Homo sapiens OX=9606 GN=NDRG3 PE=1 SV=2	24.8727	24.8852	24.9279	NA	24.693	NA	24.1058	25.0838	25.0921	25.0931	24.5123	25.6261	25.149	24.945
SUSD2	Q9UGT4	Sushi domain-containing protein 2	sp|Q9UGT4|SUSD2_HUMAN Sushi domain-containing protein 2 OS=Homo sapiens OX=9606 GN=SUSD2 PE=1 SV=1	NA	NA	NA	NA	NA	NA	NA	NA	NA	NA	NA	23.3821	23.4504	NA
LIMD1	Q9UGP4	LIM domain-containing protein 1	sp|Q9UGP4|LIMD1_HUMAN LIM domain-containing protein 1 OS=Homo sapiens OX=9606 GN=LIMD1 PE=1 SV=1	NA	NA	23.8711	NA	NA	NA	NA	NA	NA	NA	NA	NA	NA	NA
NIPSNAP3A	Q9UFN0	Protein NipSnap homolog 3A	sp|Q9UFN0|NPS3A_HUMAN Protein NipSnap homolog 3A OS=Homo sapiens OX=9606 GN=NIPSNAP3A PE=1 SV=2	24.0095	23.6646	24.6398	NA	NA	NA	NA	24.5964	25.2242	25.1098	24.7092	25.3939	25.7071	23.9255
PLEKHB1	Q9UF11	Pleckstrin homology domain-containing family B member 1	sp|Q9UF11|PKHB1_HUMAN Pleckstrin homology domain-containing family B member 1 OS=Homo sapiens OX=9606 GN=PLEKHB1 PE=1 SV=1	25.5248	25.652	26.4989	NA	NA	NA	NA	NA	24.8537	26.1423	24.8095	23.912	23.1742	24.1141
ADD3	Q9UEY8	Gamma-adducin	sp|Q9UEY8|ADDG_HUMAN Gamma-adducin OS=Homo sapiens OX=9606 GN=ADD3 PE=1 SV=1	28.2704	27.8841	27.7453	25.9927	27.3778	26.4411	26.9209	27.1573	27.6535	27.6782	27.1953	27.0287	26.731	28.3977
STK39	Q9UEW8	STE20/SPS1-related proline-alanine-rich protein kinase	sp|Q9UEW8|STK39_HUMAN STE20/SPS1-related proline-alanine-rich protein kinase OS=Homo sapiens OX=9606 GN=STK39 PE=1 SV=3	26.1049	26.6512	26.3577	25.8251	25.7374	25.3151	25.2079	26.9749	26.3156	26.6048	26.1195	26.3483	26.504	24.8503
DNAJB4	Q9UDY4	DnaJ homolog subfamily B member 4	sp|Q9UDY4|DNJB4_HUMAN DnaJ homolog subfamily B member 4 OS=Homo sapiens OX=9606 GN=DNAJB4 PE=1 SV=1	24.4961	25.4285	24.7064	NA	26.1628	25.2993	NA	24.7363	25.1984	24.8545	25.5951	25.4203	25.5691	24.4363
TJP2	Q9UDY2	Tight junction protein ZO-2	sp|Q9UDY2|ZO2_HUMAN Tight junction protein ZO-2 OS=Homo sapiens OX=9606 GN=TJP2 PE=1 SV=2	28.1207	27.7784	27.5613	26.3346	25.9068	26.3411	28.3498	26.316	27.0247	27.2353	25.9007	26.2033	26.0914	28.1464
UQCR10	Q9UDW1	Cytochrome b-c1 complex subunit 9	sp|Q9UDW1|QCR9_HUMAN Cytochrome b-c1 complex subunit 9 OS=Homo sapiens OX=9606 GN=UQCR10 PE=1 SV=3	22.6508	23.3529	NA	NA	23.9694	NA	NA	24.4743	24.2929	23.3133	NA	22.4035	NA	24.5412
CLIP2	Q9UDT6	CAP-Gly domain-containing linker protein 2	sp|Q9UDT6|CLIP2_HUMAN CAP-Gly domain-containing linker protein 2 OS=Homo sapiens OX=9606 GN=CLIP2 PE=1 SV=1	27.4249	27.0488	27.325	24.9831	26.5916	26.023	24.241	26.1932	26.791	26.8768	26.9793	26.8224	26.8304	27.0409
PPP1R1B	Q9UD71	Protein phosphatase 1 regulatory subunit 1B	sp|Q9UD71|PPR1B_HUMAN Protein phosphatase 1 regulatory subunit 1B OS=Homo sapiens OX=9606 GN=PPP1R1B PE=1 SV=2	24.2016	NA	23.9055	NA	NA	NA	23.1257	NA	NA	NA	NA	NA	NA	24.7553
SLC25A10	Q9UBX3	Mitochondrial dicarboxylate carrier	sp|Q9UBX3|DIC_HUMAN Mitochondrial dicarboxylate carrier OS=Homo sapiens OX=9606 GN=SLC25A10 PE=1 SV=2	NA	22.3409	NA	NA	NA	NA	NA	NA	NA	NA	NA	NA	NA	21.9189
COPS7A	Q9UBW8	COP9 signalosome complex subunit 7a	sp|Q9UBW8|CSN7A_HUMAN COP9 signalosome complex subunit 7a OS=Homo sapiens OX=9606 GN=COPS7A PE=1 SV=1	25.0328	25.1914	25.1048	NA	24.4486	24.3166	NA	25.5147	25.4691	25.8213	25.3951	25.5444	25.6807	25.5394
PEF1	Q9UBV8	Peflin	sp|Q9UBV8|PEF1_HUMAN Peflin OS=Homo sapiens OX=9606 GN=PEF1 PE=1 SV=1	24.68	24.5035	25.1524	NA	23.4109	NA	NA	23.6457	24.1327	24.0246	24.4218	24.5008	24.681	23.0736
NXF1	Q9UBU9	Nuclear RNA export factor 1	sp|Q9UBU9|NXF1_HUMAN Nuclear RNA export factor 1 OS=Homo sapiens OX=9606 GN=NXF1 PE=1 SV=1	NA	NA	NA	NA	27.5911	NA	NA	NA	NA	NA	NA	NA	NA	NA
UBA2	Q9UBT2	SUMO-activating enzyme subunit 2	sp|Q9UBT2|SAE2_HUMAN SUMO-activating enzyme subunit 2 OS=Homo sapiens OX=9606 GN=UBA2 PE=1 SV=2	NA	24.3627	24.7025	25.3834	24.5763	NA	NA	25.8717	NA	24.1732	24.507	24.3042	24.251	25.4601
GABBR1	Q9UBS5	Gamma-aminobutyric acid type B receptor subunit 1	sp|Q9UBS5|GABR1_HUMAN Gamma-aminobutyric acid type B receptor subunit 1 OS=Homo sapiens OX=9606 GN=GABBR1 PE=1 SV=1	NA	NA	NA	NA	23.5247	NA	NA	NA	NA	NA	NA	NA	NA	NA
DNAJB11	Q9UBS4	DnaJ homolog subfamily B member 11	sp|Q9UBS4|DJB11_HUMAN DnaJ homolog subfamily B member 11 OS=Homo sapiens OX=9606 GN=DNAJB11 PE=1 SV=1	23.8051	NA	23.5574	24.6974	24.0181	NA	24.155	23.9798	24.9848	NA	25.1578	24.833	24.5506	24.6322
GRHPR	Q9UBQ7	Glyoxylate reductase/hydroxypyruvate reductase	sp|Q9UBQ7|GRHPR_HUMAN Glyoxylate reductase/hydroxypyruvate reductase OS=Homo sapiens OX=9606 GN=GRHPR PE=1 SV=1	27.7549	27.6122	28.2654	25.4904	26.3603	25.4514	25.657	26.0223	25.9598	26.0046	26.2221	26.7153	27.579	26.3574
EIF3K	Q9UBQ5	Eukaryotic translation initiation factor 3 subunit K	sp|Q9UBQ5|EIF3K_HUMAN Eukaryotic translation initiation factor 3 subunit K OS=Homo sapiens OX=9606 GN=EIF3K PE=1 SV=1	24.075	24.0217	23.8118	NA	24.1707	NA	NA	24.9882	24.2352	24.6551	24.4275	24.064	23.8715	23.8795
VPS29	Q9UBQ0	Vacuolar protein sorting-associated protein 29	sp|Q9UBQ0|VPS29_HUMAN Vacuolar protein sorting-associated protein 29 OS=Homo sapiens OX=9606 GN=VPS29 PE=1 SV=1	23.2964	NA	22.485	NA	25.7613	NA	NA	23.3335	23.0203	NA	23.2963	25.1818	24.6894	25.0126
DKK3	Q9UBP4	Dickkopf-related protein 3	sp|Q9UBP4|DKK3_HUMAN Dickkopf-related protein 3 OS=Homo sapiens OX=9606 GN=DKK3 PE=1 SV=2	24.1528	22.4586	NA	NA	25.8005	NA	NA	NA	23.4243	23.1846	23.067	22.5437	22.8245	NA
SPAST	Q9UBP0	Spastin	sp|Q9UBP0|SPAST_HUMAN Spastin OS=Homo sapiens OX=9606 GN=SPAST PE=1 SV=1	28.146	27.8301	26.1218	NA	28.1833	NA	NA	28.1782	NA	NA	27.7077	28.4217	28.4029	27.4367
GNG12	Q9UBI6	Guanine nucleotide-binding protein G(I)/G(S)/G(O) subunit gamma-12	sp|Q9UBI6|GBG12_HUMAN Guanine nucleotide-binding protein G(I)/G(S)/G(O) subunit gamma-12 OS=Homo sapiens OX=9606 GN=GNG12 PE=1 SV=3	27.0591	27.2464	27.209	26.6088	25.4571	24.1238	26.8601	27.687	27.3459	27.2575	26.3763	25.5802	26.5315	28.4967
COMMD3	Q9UBI1	COMM domain-containing protein 3	sp|Q9UBI1|COMD3_HUMAN COMM domain-containing protein 3 OS=Homo sapiens OX=9606 GN=COMMD3 PE=1 SV=1	NA	22.2915	22.344	NA	NA	NA	NA	22.8991	22.8009	22.4485	22.8551	22.6429	22.4689	24.0483
COPG2	Q9UBF2	Coatomer subunit gamma-2	sp|Q9UBF2|COPG2_HUMAN Coatomer subunit gamma-2 OS=Homo sapiens OX=9606 GN=COPG2 PE=1 SV=1	NA	NA	NA	NA	NA	NA	NA	NA	NA	23.2471	23.3339	22.9001	NA	NA
SAE1	Q9UBE0	SUMO-activating enzyme subunit 1;SUMO-activating enzyme subunit 1, N-terminally processed	sp|Q9UBE0|SAE1_HUMAN SUMO-activating enzyme subunit 1 OS=Homo sapiens OX=9606 GN=SAE1 PE=1 SV=1	NA	NA	23.4726	NA	23.8842	NA	NA	NA	NA	NA	24.0236	24.4255	24.3078	25.0285
EPS15L1	Q9UBC2	Epidermal growth factor receptor substrate 15-like 1	sp|Q9UBC2|EP15R_HUMAN Epidermal growth factor receptor substrate 15-like 1 OS=Homo sapiens OX=9606 GN=EPS15L1 PE=1 SV=1	26.5509	26.0301	26.1945	26.4337	26.8841	23.5767	25.4361	24.9097	25.9781	26.0581	26.8847	26.8991	26.8269	25.9747
NCDN	Q9UBB6	Neurochondrin	sp|Q9UBB6|NCDN_HUMAN Neurochondrin OS=Homo sapiens OX=9606 GN=NCDN PE=1 SV=1	27.5636	27.6571	27.4871	26.0608	27.6792	25.599	26.9216	27.365	26.9887	26.9886	27.17	27.8556	27.1016	28.0616
ATXN10	Q9UBB4	Ataxin-10	sp|Q9UBB4|ATX10_HUMAN Ataxin-10 OS=Homo sapiens OX=9606 GN=ATXN10 PE=1 SV=1	24.5336	24.3499	24.394	NA	23.7833	NA	NA	NA	24.5862	24.6605	25.1587	25.6347	25.3723	24.6469
SLC17A7	Q9P2U7	Vesicular glutamate transporter 1	sp|Q9P2U7|VGLU1_HUMAN Vesicular glutamate transporter 1 OS=Homo sapiens OX=9606 GN=SLC17A7 PE=2 SV=1	NA	NA	NA	25.9551	25.9988	23.8681	25.0706	22.4783	NA	23.0029	23.8101	NA	23.2801	NA
GMPR2	Q9P2T1	GMP reductase 2	sp|Q9P2T1|GMPR2_HUMAN GMP reductase 2 OS=Homo sapiens OX=9606 GN=GMPR2 PE=1 SV=1	24.1792	24.6914	24.3155	NA	NA	NA	NA	22.9434	NA	23.8679	NA	23.9588	24.4456	24.8259
SUCLA2	Q9P2R7	Succinyl-CoA ligase [ADP-forming] subunit beta, mitochondrial	sp|Q9P2R7|SUCB1_HUMAN Succinate--CoA ligase [ADP-forming] subunit beta, mitochondrial OS=Homo sapiens OX=9606 GN=SUCLA2 PE=1 SV=3	28.4672	28.5142	28.2305	28.7025	29.2873	28.3832	27.5851	29.4434	28.0623	29.0648	29.3782	29.1602	29.0422	28.7851
ANKFY1	Q9P2R3	Rabankyrin-5	sp|Q9P2R3|ANFY1_HUMAN Rabankyrin-5 OS=Homo sapiens OX=9606 GN=ANKFY1 PE=1 SV=2	25.2806	25.1912	25.1463	25.0485	24.5463	25.5817	NA	25.1689	25.0717	25.2626	25.4697	25.3399	25.3996	25.9183
HECW2	Q9P2P5	E3 ubiquitin-protein ligase HECW2	sp|Q9P2P5|HECW2_HUMAN E3 ubiquitin-protein ligase HECW2 OS=Homo sapiens OX=9606 GN=HECW2 PE=1 SV=2	24.0315	23.9291	NA	NA	23.9675	NA	NA	NA	NA	NA	NA	NA	NA	NA
MYEF2	Q9P2K5	Myelin expression factor 2	sp|Q9P2K5|MYEF2_HUMAN Myelin expression factor 2 OS=Homo sapiens OX=9606 GN=MYEF2 PE=1 SV=3	25.6305	24.2961	24.451	26.2558	25.8155	27.0097	25.9248	24.4367	23.6643	24.519	26.0093	25.4559	25.528	26.0328
LARS	Q9P2J5	Leucine--tRNA ligase, cytoplasmic	sp|Q9P2J5|SYLC_HUMAN Leucine--tRNA ligase, cytoplasmic OS=Homo sapiens OX=9606 GN=LARS PE=1 SV=2	22.8726	22.8202	22.8516	24.0128	25.9192	NA	NA	NA	NA	25.2987	26.6204	26.4804	26.0767	27.5591
RRBP1	Q9P2E9	Ribosome-binding protein 1	sp|Q9P2E9|RRBP1_HUMAN Ribosome-binding protein 1 OS=Homo sapiens OX=9606 GN=RRBP1 PE=1 SV=5	25.3262	25.5178	25.0644	25.8956	24.4362	24.3908	25.9542	24.2669	25.1145	25.1103	25.4441	25.2708	25.2983	25.3527
DNAH1	Q9P2D7	Dynein heavy chain 1, axonemal	sp|Q9P2D7|DYH1_HUMAN Dynein heavy chain 1, axonemal OS=Homo sapiens OX=9606 GN=DNAH1 PE=1 SV=5	NA	NA	NA	NA	NA	NA	NA	23.5729	24.7282	NA	NA	NA	NA	NA
DIP2B	Q9P265	Disco-interacting protein 2 homolog B	sp|Q9P265|DIP2B_HUMAN Disco-interacting protein 2 homolog B OS=Homo sapiens OX=9606 GN=DIP2B PE=1 SV=3	25.3727	25.4029	25.1885	NA	25.1025	25.2894	NA	24.4336	24.8738	24.9438	25.1268	25.613	25.7918	25.2659
KIAA1468	Q9P260	LisH domain and HEAT repeat-containing protein KIAA1468	sp|Q9P260|RELCH_HUMAN RAB11-binding protein RELCH OS=Homo sapiens OX=9606 GN=RELCH PE=1 SV=2	NA	22.9167	23.097	NA	25.2067	NA	25.0594	23.7987	23.2953	23.5382	23.907	24.5546	23.5723	24.2394
VPS18	Q9P253	Vacuolar protein sorting-associated protein 18 homolog	sp|Q9P253|VPS18_HUMAN Vacuolar protein sorting-associated protein 18 homolog OS=Homo sapiens OX=9606 GN=VPS18 PE=1 SV=2	23.5613	NA	23.6025	23.6395	24.4568	NA	24.4371	NA	23.2411	23.0778	23.2838	23.2801	23.2581	23.2867
ARHGAP23	Q9P227	Rho GTPase-activating protein 23	sp|Q9P227|RHG23_HUMAN Rho GTPase-activating protein 23 OS=Homo sapiens OX=9606 GN=ARHGAP23 PE=1 SV=2	23.3725	23.3835	23.3701	NA	NA	23.6422	24.3474	NA	NA	NA	NA	NA	NA	NA
CALCOCO1	Q9P1Z2	Calcium-binding and coiled-coil domain-containing protein 1	sp|Q9P1Z2|CACO1_HUMAN Calcium-binding and coiled-coil domain-containing protein 1 OS=Homo sapiens OX=9606 GN=CALCOCO1 PE=1 SV=2	23.5078	NA	22.4494	NA	24.2044	23.7881	NA	23.4418	23.8342	NA	24.4416	23.3742	22.7633	22.8137
CAMSAP3	Q9P1Y5	Calmodulin-regulated spectrin-associated protein 3	sp|Q9P1Y5|CAMP3_HUMAN Calmodulin-regulated spectrin-associated protein 3 OS=Homo sapiens OX=9606 GN=CAMSAP3 PE=1 SV=2	24.4832	24.2818	23.5413	26.2008	26.2071	26.6034	25.234	23.4125	23.597	23.5426	24.4258	24.6457	23.6044	23.0752
ACTR3B	Q9P1U1	Actin-related protein 3B	sp|Q9P1U1|ARP3B_HUMAN Actin-related protein 3B OS=Homo sapiens OX=9606 GN=ACTR3B PE=2 SV=1	24.7774	24.8044	24.3626	NA	25.559	NA	24.9572	25.5577	25.6148	NA	NA	NA	NA	24.0508
NTM	Q9P121	Neurotrimin	sp|Q9P121|NTRI_HUMAN Neurotrimin OS=Homo sapiens OX=9606 GN=NTM PE=1 SV=1	25.195	25.1027	25.5899	NA	25.7768	NA	24.9253	25.0152	24.6802	24.8215	23.5387	24.7283	25.0348	25.5991
SEPT10	Q9P0V9	Septin-10	sp|Q9P0V9|SEP10_HUMAN Septin-10 OS=Homo sapiens OX=9606 GN=SEPTIN10 PE=1 SV=2	25.9368	26.5578	25.9558	NA	24.769	24.5708	NA	26.7028	26.3208	25.9546	26.6521	26.2706	25.9095	26.0878
TOMM7	Q9P0U1	Mitochondrial import receptor subunit TOM7 homolog	sp|Q9P0U1|TOM7_HUMAN Mitochondrial import receptor subunit TOM7 homolog OS=Homo sapiens OX=9606 GN=TOMM7 PE=1 SV=1	NA	NA	NA	24.2184	23.6225	NA	NA	23.4613	NA	NA	NA	NA	NA	NA
TMEM14C	Q9P0S9	Transmembrane protein 14C	sp|Q9P0S9|TM14C_HUMAN Transmembrane protein 14C OS=Homo sapiens OX=9606 GN=TMEM14C PE=1 SV=1	NA	NA	23.863	NA	NA	NA	NA	NA	24.5483	24.8427	NA	24.1065	NA	24.784
MRPL27	Q9P0M9	39S ribosomal protein L27, mitochondrial	sp|Q9P0M9|RM27_HUMAN 39S ribosomal protein L27, mitochondrial OS=Homo sapiens OX=9606 GN=MRPL27 PE=1 SV=1	NA	NA	NA	NA	NA	NA	NA	NA	NA	NA	NA	NA	NA	22.5284
H2AFY2	Q9P0M6	Core histone macro-H2A.2	sp|Q9P0M6|H2AW_HUMAN Core histone macro-H2A.2 OS=Homo sapiens OX=9606 GN=H2AFY2 PE=1 SV=3	NA	NA	NA	NA	NA	NA	NA	22.7372	23.0178	22.4939	NA	NA	NA	23.6893
MARK1	Q9P0L2	Serine/threonine-protein kinase MARK1	sp|Q9P0L2|MARK1_HUMAN Serine/threonine-protein kinase MARK1 OS=Homo sapiens OX=9606 GN=MARK1 PE=1 SV=2	22.4481	NA	NA	NA	NA	NA	NA	NA	23.3414	23.763	NA	23.2025	23.6853	NA
VAPA	Q9P0L0	Vesicle-associated membrane protein-associated protein A	sp|Q9P0L0|VAPA_HUMAN Vesicle-associated membrane protein-associated protein A OS=Homo sapiens OX=9606 GN=VAPA PE=1 SV=3	25.0976	24.8653	25.6448	NA	24.7057	NA	26.724	25.6694	26.4356	25.0531	25.7708	25.9348	25.6151	NA
ADAM22	Q9P0K1	Disintegrin and metalloproteinase domain-containing protein 22	sp|Q9P0K1|ADA22_HUMAN Disintegrin and metalloproteinase domain-containing protein 22 OS=Homo sapiens OX=9606 GN=ADAM22 PE=1 SV=1	24.9003	25.0516	25.2805	NA	25.2184	26.1161	25.1921	24.919	25.5104	25.0317	24.2125	24.8178	24.4174	23.8586
NDUFA13	Q9P0J0	NADH dehydrogenase [ubiquinone] 1 alpha subcomplex subunit 13	sp|Q9P0J0|NDUAD_HUMAN NADH dehydrogenase [ubiquinone] 1 alpha subcomplex subunit 13 OS=Homo sapiens OX=9606 GN=NDUFA13 PE=1 SV=3	27.2181	27.0915	26.6039	29.2287	28.6038	28.0648	28.7518	29.0392	29.1853	28.8589	27.7829	27.6734	27.4039	27.7341
HACD3	Q9P035	Very-long-chain (3R)-3-hydroxyacyl-CoA dehydratase 3	sp|Q9P035|HACD3_HUMAN Very-long-chain (3R)-3-hydroxyacyl-CoA dehydratase 3 OS=Homo sapiens OX=9606 GN=HACD3 PE=1 SV=2	25.6432	25.3922	25.2798	26.1085	25.435	24.6055	26.0943	25.0191	25.6134	25.5657	25.6325	25.4798	25.0688	25.1506
NDUFAF4	Q9P032	NADH dehydrogenase [ubiquinone] 1 alpha subcomplex assembly factor 4	sp|Q9P032|NDUF4_HUMAN NADH dehydrogenase [ubiquinone] 1 alpha subcomplex assembly factor 4 OS=Homo sapiens OX=9606 GN=NDUFAF4 PE=1 SV=1	NA	NA	NA	NA	NA	NA	NA	NA	23.3287	NA	NA	NA	NA	NA
MRPL15	Q9P015	39S ribosomal protein L15, mitochondrial	sp|Q9P015|RM15_HUMAN 39S ribosomal protein L15, mitochondrial OS=Homo sapiens OX=9606 GN=MRPL15 PE=1 SV=1	NA	NA	NA	NA	NA	NA	NA	NA	NA	NA	22.8237	NA	NA	24.4313
CHMP5	Q9NZZ3	Charged multivesicular body protein 5	sp|Q9NZZ3|CHMP5_HUMAN Charged multivesicular body protein 5 OS=Homo sapiens OX=9606 GN=CHMP5 PE=1 SV=1	25.7302	25.4269	25.2213	25.3238	25.4193	24.5823	25.1692	25.6177	25.7784	25.2427	25.3543	25.4965	25.286	25.7458
MPP6	Q9NZW5	MAGUK p55 subfamily member 6	sp|Q9NZW5|MPP6_HUMAN MAGUK p55 subfamily member 6 OS=Homo sapiens OX=9606 GN=MPP6 PE=1 SV=2	NA	NA	NA	NA	24.9507	NA	NA	NA	NA	NA	NA	24.3286	NA	26.0585
OGFR	Q9NZT2	Opioid growth factor receptor	sp|Q9NZT2|OGFR_HUMAN Opioid growth factor receptor OS=Homo sapiens OX=9606 GN=OGFR PE=1 SV=3	NA	NA	NA	NA	NA	NA	NA	NA	NA	NA	NA	NA	NA	23.3048
TMOD2	Q9NZR1	Tropomodulin-2	sp|Q9NZR1|TMOD2_HUMAN Tropomodulin-2 OS=Homo sapiens OX=9606 GN=TMOD2 PE=1 SV=1	27.894	27.3829	28.6817	24.8834	27.9314	27.4288	26.8212	29.1102	29.4016	28.9479	27.8097	28.3415	28.5359	28.1814
NCKIPSD	Q9NZQ3	NCK-interacting protein with SH3 domain	sp|Q9NZQ3|SPN90_HUMAN NCK-interacting protein with SH3 domain OS=Homo sapiens OX=9606 GN=NCKIPSD PE=1 SV=1	23.9558	23.5659	23.9781	NA	24.5589	NA	NA	NA	NA	NA	23.2311	23.2022	NA	23.6399
ARHGEF12	Q9NZN5	Rho guanine nucleotide exchange factor 12	sp|Q9NZN5|ARHGC_HUMAN Rho guanine nucleotide exchange factor 12 OS=Homo sapiens OX=9606 GN=ARHGEF12 PE=1 SV=1	24.4927	NA	NA	NA	23.912	NA	NA	NA	NA	NA	NA	NA	NA	NA
EHD2	Q9NZN4	EH domain-containing protein 2	sp|Q9NZN4|EHD2_HUMAN EH domain-containing protein 2 OS=Homo sapiens OX=9606 GN=EHD2 PE=1 SV=2	NA	NA	NA	NA	NA	NA	NA	NA	NA	NA	23.2721	22.0082	NA	NA
EHD3	Q9NZN3	EH domain-containing protein 3	sp|Q9NZN3|EHD3_HUMAN EH domain-containing protein 3 OS=Homo sapiens OX=9606 GN=EHD3 PE=1 SV=2	27.3299	26.7519	26.9633	27.0066	27.9461	26.2059	26.7538	26.74	26.4303	26.6849	26.6648	26.5564	26.2429	26.5826
MAT2B	Q9NZL9	Methionine adenosyltransferase 2 subunit beta	sp|Q9NZL9|MAT2B_HUMAN Methionine adenosyltransferase 2 subunit beta OS=Homo sapiens OX=9606 GN=MAT2B PE=1 SV=1	25.5081	25.3719	25.5523	NA	24.4873	NA	NA	NA	NA	24.7586	24.8512	25.0853	25.3988	NA
HSPBP1	Q9NZL4	Hsp70-binding protein 1	sp|Q9NZL4|HPBP1_HUMAN Hsp70-binding protein 1 OS=Homo sapiens OX=9606 GN=HSPBP1 PE=1 SV=2	NA	NA	NA	NA	NA	NA	NA	NA	NA	NA	NA	NA	23.2352	NA
MTCH1	Q9NZJ7	Mitochondrial carrier homolog 1	sp|Q9NZJ7|MTCH1_HUMAN Mitochondrial carrier homolog 1 OS=Homo sapiens OX=9606 GN=MTCH1 PE=1 SV=1	24.6951	25.5106	24.8129	24.6078	24.9027	NA	26.216	25.6169	25.8049	25.3881	23.8041	25.2307	24.6772	25.2934
SACS	Q9NZJ4	Sacsin	sp|Q9NZJ4|SACS_HUMAN Sacsin OS=Homo sapiens OX=9606 GN=SACS PE=1 SV=2	NA	NA	NA	NA	NA	NA	NA	NA	NA	22.3941	NA	NA	NA	NA
GPRC5B	Q9NZH0	G-protein coupled receptor family C group 5 member B	sp|Q9NZH0|GPC5B_HUMAN G-protein coupled receptor family C group 5 member B OS=Homo sapiens OX=9606 GN=GPRC5B PE=2 SV=2	24.4811	24.7521	24.6798	NA	22.8344	NA	24.6909	NA	24.6381	24.3533	NA	NA	NA	24.2076
NINJ2	Q9NZG7	Ninjurin-2	sp|Q9NZG7|NINJ2_HUMAN Ninjurin-2 OS=Homo sapiens OX=9606 GN=NINJ2 PE=1 SV=1	NA	24.3535	NA	NA	24.1977	NA	24.9076	23.7851	NA	NA	NA	NA	24.0991	NA
GLTP	Q9NZD2	Glycolipid transfer protein	sp|Q9NZD2|GLTP_HUMAN Glycolipid transfer protein OS=Homo sapiens OX=9606 GN=GLTP PE=1 SV=3	28.232	28.2917	28.6176	NA	26.3022	23.7725	22.7399	26.5976	26.8416	27.0114	26.4632	27.9371	27.311	26.5381
FAM120A	Q9NZB2	Constitutive coactivator of PPAR-gamma-like protein 1	sp|Q9NZB2|F120A_HUMAN Constitutive coactivator of PPAR-gamma-like protein 1 OS=Homo sapiens OX=9606 GN=FAM120A PE=1 SV=2	NA	23.9707	NA	NA	23.4579	NA	23.8213	NA	NA	NA	23.5046	23.6287	23.3652	23.3765
FMN2	Q9NZ56	Formin-2	sp|Q9NZ56|FMN2_HUMAN Formin-2 OS=Homo sapiens OX=9606 GN=FMN2 PE=1 SV=4	23.6907	NA	NA	NA	24.8145	NA	24.3126	NA	NA	NA	NA	NA	NA	NA
GGA3	Q9NZ52	ADP-ribosylation factor-binding protein GGA3	sp|Q9NZ52|GGA3_HUMAN ADP-ribosylation factor-binding protein GGA3 OS=Homo sapiens OX=9606 GN=GGA3 PE=1 SV=1	23.3521	NA	22.5829	NA	24.3409	NA	NA	21.9358	NA	NA	NA	23.0659	22.6268	21.891
CISD1	Q9NZ45	CDGSH iron-sulfur domain-containing protein 1	sp|Q9NZ45|CISD1_HUMAN CDGSH iron-sulfur domain-containing protein 1 OS=Homo sapiens OX=9606 GN=CISD1 PE=1 SV=1	25.4114	25.1314	24.9037	NA	25.5356	NA	NA	25.9357	26.2678	25.5507	24.5552	25.954	25.8472	23.469
USE1	Q9NZ43	Vesicle transport protein USE1	sp|Q9NZ43|USE1_HUMAN Vesicle transport protein USE1 OS=Homo sapiens OX=9606 GN=USE1 PE=1 SV=2	21.9981	NA	NA	NA	NA	NA	24.1951	NA	NA	NA	NA	NA	NA	NA
ACTR10	Q9NZ32	Actin-related protein 10	sp|Q9NZ32|ARP10_HUMAN Actin-related protein 10 OS=Homo sapiens OX=9606 GN=ACTR10 PE=1 SV=1	23.9529	23.7713	24.1594	NA	NA	NA	NA	NA	NA	NA	NA	NA	NA	NA
ERAP1	Q9NZ08	Endoplasmic reticulum aminopeptidase 1	sp|Q9NZ08|ERAP1_HUMAN Endoplasmic reticulum aminopeptidase 1 OS=Homo sapiens OX=9606 GN=ERAP1 PE=1 SV=3	NA	NA	NA	NA	NA	NA	NA	NA	NA	NA	NA	23.5293	23.0693	NA
UGGT1	Q9NYU2	UDP-glucose:glycoprotein glucosyltransferase 1	sp|Q9NYU2|UGGG1_HUMAN UDP-glucose:glycoprotein glucosyltransferase 1 OS=Homo sapiens OX=9606 GN=UGGT1 PE=1 SV=3	24.9514	25.2754	25.0378	25.7647	25.2808	24.4718	25.1575	25.3548	25.185	25.7767	25.3177	25.8008	25.5124	25.0405
NKIRAS1	Q9NYS0	NF-kappa-B inhibitor-interacting Ras-like protein 1	sp|Q9NYS0|KBRS1_HUMAN NF-kappa-B inhibitor-interacting Ras-like protein 1 OS=Homo sapiens OX=9606 GN=NKIRAS1 PE=1 SV=1	NA	NA	NA	NA	NA	NA	23.1611	NA	NA	NA	NA	NA	NA	NA
TMOD3	Q9NYL9	Tropomodulin-3	sp|Q9NYL9|TMOD3_HUMAN Tropomodulin-3 OS=Homo sapiens OX=9606 GN=TMOD3 PE=1 SV=1	NA	NA	NA	NA	NA	NA	NA	NA	NA	22.9957	23.6072	NA	NA	NA
PSD3	Q9NYI0	PH and SEC7 domain-containing protein 3	sp|Q9NYI0|PSD3_HUMAN PH and SEC7 domain-containing protein 3 OS=Homo sapiens OX=9606 GN=PSD3 PE=1 SV=2	22.6516	22.2113	21.9002	26.9007	28.7176	24.0562	25.7167	21.4562	NA	20.0006	22.4955	23.2547	23.4439	20.9854
BCLAF1	Q9NYF8	Bcl-2-associated transcription factor 1	sp|Q9NYF8|BCLF1_HUMAN Bcl-2-associated transcription factor 1 OS=Homo sapiens OX=9606 GN=BCLAF1 PE=1 SV=2	22.9709	NA	23.22	NA	23.714	NA	24.3201	23.7338	23.9225	23.5275	23.4575	23.461	NA	22.8493
ABI2	Q9NYB9	Abl interactor 2	sp|Q9NYB9|ABI2_HUMAN Abl interactor 2 OS=Homo sapiens OX=9606 GN=ABI2 PE=1 SV=1	26.3702	26.0272	25.8777	26.5508	27.6936	26.1407	26.3642	NA	25.7483	24.2546	NA	25.4294	NA	24.3224
TERF2IP	Q9NYB0	Telomeric repeat-binding factor 2-interacting protein 1	sp|Q9NYB0|TE2IP_HUMAN Telomeric repeat-binding factor 2-interacting protein 1 OS=Homo sapiens OX=9606 GN=TERF2IP PE=1 SV=1	22.9518	NA	23.3832	NA	NA	NA	NA	NA	NA	NA	NA	NA	NA	24.2725
TUBA8	Q9NY65	Tubulin alpha-8 chain	sp|Q9NY65|TBA8_HUMAN Tubulin alpha-8 chain OS=Homo sapiens OX=9606 GN=TUBA8 PE=1 SV=1	27.76	27.0389	27.1954	26.437	26.881	27.2938	27.0426	26.5128	27.0005	26.9406	26.9	27.0028	26.8246	26.0663
CACNA2D2	Q9NY47	Voltage-dependent calcium channel subunit alpha-2/delta-2;Voltage-dependent calcium channel subunit alpha-2-2;Voltage-dependent calcium channel subunit delta-2	sp|Q9NY47|CA2D2_HUMAN Voltage-dependent calcium channel subunit alpha-2/delta-2 OS=Homo sapiens OX=9606 GN=CACNA2D2 PE=1 SV=2	23.8008	NA	NA	NA	NA	NA	NA	NA	NA	24.6602	NA	NA	NA	23.3429
DPP3	Q9NY33	Dipeptidyl peptidase 3	sp|Q9NY33|DPP3_HUMAN Dipeptidyl peptidase 3 OS=Homo sapiens OX=9606 GN=DPP3 PE=1 SV=2	26.0734	25.854	25.6822	26.2252	25.421	26.487	24.2207	NA	24.8094	24.9301	25.0348	25.0377	25.6295	25.7208
CDKN2AIP	Q9NXV6	CDKN2A-interacting protein	sp|Q9NXV6|CARF_HUMAN CDKN2A-interacting protein OS=Homo sapiens OX=9606 GN=CDKN2AIP PE=1 SV=3	21.9579	NA	NA	NA	NA	NA	NA	NA	NA	NA	NA	NA	21.8762	23.6194
ARL15	Q9NXU5	ADP-ribosylation factor-like protein 15	sp|Q9NXU5|ARL15_HUMAN ADP-ribosylation factor-like protein 15 OS=Homo sapiens OX=9606 GN=ARL15 PE=1 SV=1	NA	23.4197	NA	24.6928	24.6391	NA	23.8678	NA	NA	NA	NA	NA	NA	NA
BABAM2	Q9NXR7	BRCA1-A complex subunit BRE	sp|Q9NXR7|BABA2_HUMAN BRISC and BRCA1-A complex member 2 OS=Homo sapiens OX=9606 GN=BABAM2 PE=1 SV=2	22.4269	23.0778	22.3106	NA	NA	NA	NA	NA	NA	NA	NA	NA	NA	NA
NDE1	Q9NXR1	Nuclear distribution protein nudE homolog 1	sp|Q9NXR1|NDE1_HUMAN Nuclear distribution protein nudE homolog 1 OS=Homo sapiens OX=9606 GN=NDE1 PE=1 SV=3	NA	25.0556	24.7001	NA	NA	NA	NA	NA	NA	NA	NA	NA	22.5364	NA
MTMR10	Q9NXD2	Myotubularin-related protein 10	sp|Q9NXD2|MTMRA_HUMAN Myotubularin-related protein 10 OS=Homo sapiens OX=9606 GN=MTMR10 PE=1 SV=3	23.8208	23.2925	23.5139	NA	NA	NA	NA	23.689	23.7075	23.5439	23.2519	23.2703	23.4312	24.2058
GFOD1	Q9NXC2	Glucose-fructose oxidoreductase domain-containing protein 1	sp|Q9NXC2|GFOD1_HUMAN Glucose-fructose oxidoreductase domain-containing protein 1 OS=Homo sapiens OX=9606 GN=GFOD1 PE=1 SV=1	NA	NA	NA	NA	NA	NA	NA	NA	NA	22.6385	NA	22.3847	22.1052	22.7291
SIRT5	Q9NXA8	NAD-dependent protein deacylase sirtuin-5, mitochondrial	sp|Q9NXA8|SIR5_HUMAN NAD-dependent protein deacylase sirtuin-5, mitochondrial OS=Homo sapiens OX=9606 GN=SIRT5 PE=1 SV=2	NA	NA	23.2869	NA	NA	NA	NA	NA	NA	23.9208	23.9151	24.0972	23.8223	23.6751
CHCHD3	Q9NX63	MICOS complex subunit MIC19	sp|Q9NX63|MIC19_HUMAN MICOS complex subunit MIC19 OS=Homo sapiens OX=9606 GN=CHCHD3 PE=1 SV=1	27.2106	26.9174	27.0021	28.2516	27.804	27.5327	29.1422	28.9775	28.9664	28.7197	28.1801	27.3876	27.418	27.6312
HYPK	Q9NX55	Huntingtin-interacting protein K	sp|Q9NX55|HYPK_HUMAN Huntingtin-interacting protein K OS=Homo sapiens OX=9606 GN=HYPK PE=1 SV=2	NA	NA	NA	NA	NA	NA	NA	NA	NA	NA	NA	NA	NA	21.8941
ADPRHL2	Q9NX46	Poly(ADP-ribose) glycohydrolase ARH3	sp|Q9NX46|ARHL2_HUMAN ADP-ribose glycohydrolase ARH3 OS=Homo sapiens OX=9606 GN=ADPRHL2 PE=1 SV=1	NA	22.8667	23.7759	NA	NA	NA	NA	NA	NA	22.2744	22.9671	23.892	23.7361	22.5308
OCIAD1	Q9NX40	OCIA domain-containing protein 1	sp|Q9NX40|OCAD1_HUMAN OCIA domain-containing protein 1 OS=Homo sapiens OX=9606 GN=OCIAD1 PE=1 SV=1	24.9689	25.2077	25.1436	25.1379	24.9127	NA	25.9495	26.1966	26.9243	26.4193	25.2582	25.2481	24.566	25.9196
NDUFB11	Q9NX14	NADH dehydrogenase [ubiquinone] 1 beta subcomplex subunit 11, mitochondrial	sp|Q9NX14|NDUBB_HUMAN NADH dehydrogenase [ubiquinone] 1 beta subcomplex subunit 11, mitochondrial OS=Homo sapiens OX=9606 GN=NDUFB11 PE=1 SV=1	23.4857	NA	NA	NA	23.8973	NA	NA	NA	NA	NA	NA	23.546	NA	NA
FAM120C	Q9NX05	Constitutive coactivator of PPAR-gamma-like protein 2	sp|Q9NX05|F120C_HUMAN Constitutive coactivator of PPAR-gamma-like protein 2 OS=Homo sapiens OX=9606 GN=FAM120C PE=1 SV=3	NA	NA	NA	NA	NA	NA	NA	NA	NA	NA	NA	NA	NA	23.1901
RMND1	Q9NWS8	Required for meiotic nuclear division protein 1 homolog	sp|Q9NWS8|RMND1_HUMAN Required for meiotic nuclear division protein 1 homolog OS=Homo sapiens OX=9606 GN=RMND1 PE=1 SV=2	NA	NA	NA	NA	NA	NA	NA	NA	23.8461	NA	NA	23.637	NA	NA
SLTM	Q9NWH9	SAFB-like transcription modulator	sp|Q9NWH9|SLTM_HUMAN SAFB-like transcription modulator OS=Homo sapiens OX=9606 GN=SLTM PE=1 SV=2	NA	NA	NA	NA	NA	NA	24.2124	NA	NA	NA	23.5626	23.4842	NA	NA
BSDC1	Q9NW68	BSD domain-containing protein 1	sp|Q9NW68|BSDC1_HUMAN BSD domain-containing protein 1 OS=Homo sapiens OX=9606 GN=BSDC1 PE=1 SV=1	NA	NA	NA	NA	NA	NA	20.2849	NA	NA	NA	NA	NA	NA	NA
ARMC1	Q9NVT9	Armadillo repeat-containing protein 1	sp|Q9NVT9|ARMC1_HUMAN Armadillo repeat-containing protein 1 OS=Homo sapiens OX=9606 GN=ARMC1 PE=1 SV=1	24.3935	24.1235	24.124	NA	24.5011	24.6916	NA	24.5442	24.6653	24.2671	24.2173	24.5041	24.8385	23.5485
PNPO	Q9NVS9	Pyridoxine-5-phosphate oxidase	sp|Q9NVS9|PNPO_HUMAN Pyridoxine-5-phosphate oxidase OS=Homo sapiens OX=9606 GN=PNPO PE=1 SV=1	22.8777	NA	22.965	NA	NA	NA	NA	NA	NA	NA	NA	NA	NA	NA
ARL8B	Q9NVJ2	ADP-ribosylation factor-like protein 8B	sp|Q9NVJ2|ARL8B_HUMAN ADP-ribosylation factor-like protein 8B OS=Homo sapiens OX=9606 GN=ARL8B PE=1 SV=1	24.1676	24.1234	24.7913	NA	24.2675	NA	NA	24.9696	25.3999	25.6303	23.5162	23.9669	23.7826	23.3446
ATAD3A	Q9NVI7	ATPase family AAA domain-containing protein 3A	sp|Q9NVI7|ATD3A_HUMAN ATPase family AAA domain-containing protein 3A OS=Homo sapiens OX=9606 GN=ATAD3A PE=1 SV=2	25.6845	25.6397	25.231	27.2602	26.8812	26.1042	27.1665	26.1555	26.6225	26.3894	26.1981	25.985	25.8015	26.9465
DNAJC11	Q9NVH1	DnaJ homolog subfamily C member 11	sp|Q9NVH1|DJC11_HUMAN DnaJ homolog subfamily C member 11 OS=Homo sapiens OX=9606 GN=DNAJC11 PE=1 SV=2	25.721	25.3336	25.0353	26.8616	26.5148	24.3824	26.7323	26.4954	26.4715	26.4321	25.9137	25.6414	25.4786	26.3457
EXD2	Q9NVH0	Exonuclease 3-5 domain-containing protein 2	sp|Q9NVH0|EXD2_HUMAN Exonuclease 3-5 domain-containing protein 2 OS=Homo sapiens OX=9606 GN=EXD2 PE=1 SV=2	NA	NA	NA	NA	NA	NA	NA	NA	NA	NA	NA	NA	21.6557	NA
TBC1D13	Q9NVG8	TBC1 domain family member 13	sp|Q9NVG8|TBC13_HUMAN TBC1 domain family member 13 OS=Homo sapiens OX=9606 GN=TBC1D13 PE=1 SV=3	21.8692	23.1781	22.3832	NA	22.5034	NA	NA	NA	NA	NA	NA	NA	NA	NA
PANK4	Q9NVE7	Pantothenate kinase 4	sp|Q9NVE7|PANK4_HUMAN Pantothenate kinase 4 OS=Homo sapiens OX=9606 GN=PANK4 PE=1 SV=1	24.4202	24.2408	24.1707	NA	24.806	NA	NA	NA	NA	23.7106	24.8186	24.2156	24.1434	24.8466
PARVA	Q9NVD7	Alpha-parvin	sp|Q9NVD7|PARVA_HUMAN Alpha-parvin OS=Homo sapiens OX=9606 GN=PARVA PE=1 SV=1	NA	NA	NA	NA	NA	NA	NA	NA	NA	NA	23.3999	23.0851	23.5255	24.008
SEPT11	Q9NVA2	Septin-11	sp|Q9NVA2|SEP11_HUMAN Septin-11 OS=Homo sapiens OX=9606 GN=SEPTIN11 PE=1 SV=3	27.9335	27.6681	27.8277	26.7279	28.2973	27.1032	26.9142	26.9468	27.3009	26.8547	26.9532	27.0957	27.5958	26.3738
TMEM30A	Q9NV96	Cell cycle control protein 50A	sp|Q9NV96|CC50A_HUMAN Cell cycle control protein 50A OS=Homo sapiens OX=9606 GN=TMEM30A PE=1 SV=1	22.811	23.4713	23.567	NA	24.2531	NA	24.3786	NA	22.8541	22.868	NA	NA	NA	NA
EXOC1	Q9NV70	Exocyst complex component 1	sp|Q9NV70|EXOC1_HUMAN Exocyst complex component 1 OS=Homo sapiens OX=9606 GN=EXOC1 PE=1 SV=4	23.7491	23.9112	23.8801	NA	23.7524	NA	NA	23.3889	NA	NA	23.3419	23.7065	23.2343	22.8739
GIMAP4	Q9NUV9	GTPase IMAP family member 4	sp|Q9NUV9|GIMA4_HUMAN GTPase IMAP family member 4 OS=Homo sapiens OX=9606 GN=GIMAP4 PE=1 SV=1	NA	NA	NA	24.3386	NA	NA	NA	NA	NA	NA	23.1403	NA	22.5855	23.5902
DDX19A	Q9NUU7	ATP-dependent RNA helicase DDX19A;ATP-dependent RNA helicase DDX19B	sp|Q9NUU7|DD19A_HUMAN ATP-dependent RNA helicase DDX19A OS=Homo sapiens OX=9606 GN=DDX19A PE=1 SV=1;sp|Q9UMR2|DD19B_HUMAN ATP-dependent RNA helicase DDX19B OS=Homo sapiens OX=9606 GN=DDX19B PE=1 SV=1	25.6799	25.7789	25.8138	25.5146	25.7629	24.6777	25.1466	25.5612	24.4686	25.5279	25.8264	25.5734	25.2743	25.5766
FAM49B	Q9NUQ9	Protein FAM49B	sp|Q9NUQ9|FA49B_HUMAN Protein FAM49B OS=Homo sapiens OX=9606 GN=FAM49B PE=1 SV=1	25.7935	26.2262	26.1926	NA	25.4308	26.476	24.3644	25.1586	25.5718	25.7962	25.3935	26.1011	26.0493	25.3854
ABCF3	Q9NUQ8	ATP-binding cassette sub-family F member 3	sp|Q9NUQ8|ABCF3_HUMAN ATP-binding cassette sub-family F member 3 OS=Homo sapiens OX=9606 GN=ABCF3 PE=1 SV=2	NA	22.6309	NA	NA	22.9029	NA	NA	24.1835	24.2605	24.1514	22.9346	23.461	22.3054	24.3561
LIN7C	Q9NUP9	Protein lin-7 homolog C	sp|Q9NUP9|LIN7C_HUMAN Protein lin-7 homolog C OS=Homo sapiens OX=9606 GN=LIN7C PE=1 SV=1	25.8493	26.1346	25.9559	NA	25.5995	25.6861	25.144	26.6769	27.072	26.5856	25.7235	25.8279	25.1755	25.9364
C19orf66	Q9NUL5	UPF0515 protein C19orf66	sp|Q9NUL5|RYDEN_HUMAN Repressor of yield of DENV protein OS=Homo sapiens OX=9606 GN=RYDEN PE=1 SV=2	NA	NA	NA	23.7275	NA	NA	NA	NA	NA	NA	NA	NA	NA	NA
TCP11L1	Q9NUJ3	T-complex protein 11-like protein 1	sp|Q9NUJ3|T11L1_HUMAN T-complex protein 11-like protein 1 OS=Homo sapiens OX=9606 GN=TCP11L1 PE=1 SV=1	NA	NA	NA	NA	NA	NA	NA	NA	NA	22.3724	22.5617	22.4809	22.5081	NA
ABHD10	Q9NUJ1	Mycophenolic acid acyl-glucuronide esterase, mitochondrial	sp|Q9NUJ1|ABHDA_HUMAN Mycophenolic acid acyl-glucuronide esterase, mitochondrial OS=Homo sapiens OX=9606 GN=ABHD10 PE=1 SV=1	25.254	24.383	25.3793	NA	24.3744	NA	NA	24.8723	24.337	24.6141	24.6423	26.0768	25.5849	23.4148
ACSS1	Q9NUB1	Acetyl-coenzyme A synthetase 2-like, mitochondrial	sp|Q9NUB1|ACS2L_HUMAN Acetyl-coenzyme A synthetase 2-like, mitochondrial OS=Homo sapiens OX=9606 GN=ACSS1 PE=1 SV=2	24.6656	24.7114	24.6785	NA	NA	NA	NA	NA	NA	24.2169	NA	22.8896	22.8303	23.869
ECHDC1	Q9NTX5	Ethylmalonyl-CoA decarboxylase	sp|Q9NTX5|ECHD1_HUMAN Ethylmalonyl-CoA decarboxylase OS=Homo sapiens OX=9606 GN=ECHDC1 PE=1 SV=2	25.166	25.2198	25.5887	NA	24.4138	25.7567	NA	24.0591	24.5744	23.9838	NA	24.7288	25.0616	23.6851
OLA1	Q9NTK5	Obg-like ATPase 1	sp|Q9NTK5|OLA1_HUMAN Obg-like ATPase 1 OS=Homo sapiens OX=9606 GN=OLA1 PE=1 SV=2	27.0573	26.7607	27.2095	25.4249	27.0039	26.705	NA	26.3397	26.0383	26.1111	27.34	28.1992	27.925	27.7945
SACM1L	Q9NTJ5	Phosphatidylinositide phosphatase SAC1	sp|Q9NTJ5|SAC1_HUMAN Phosphatidylinositide phosphatase SAC1 OS=Homo sapiens OX=9606 GN=SACM1L PE=1 SV=2	24.3727	24.9988	24.7214	25.6462	25.0748	25.1699	25.106	24.5468	24.7775	24.8866	24.7278	24.7778	24.8399	24.0371
PDS5B	Q9NTI5	Sister chromatid cohesion protein PDS5 homolog B	sp|Q9NTI5|PDS5B_HUMAN Sister chromatid cohesion protein PDS5 homolog B OS=Homo sapiens OX=9606 GN=PDS5B PE=1 SV=1	NA	NA	NA	NA	NA	NA	NA	NA	25.0026	NA	NA	NA	NA	NA
SIRT3	Q9NTG7	NAD-dependent protein deacetylase sirtuin-3, mitochondrial	sp|Q9NTG7|SIR3_HUMAN NAD-dependent protein deacetylase sirtuin-3, mitochondrial OS=Homo sapiens OX=9606 GN=SIRT3 PE=1 SV=2	NA	NA	NA	NA	NA	NA	NA	23.3813	22.5234	22.5701	22.7172	23.1827	23.2696	NA
ATG3	Q9NT62	Ubiquitin-like-conjugating enzyme ATG3	sp|Q9NT62|ATG3_HUMAN Ubiquitin-like-conjugating enzyme ATG3 OS=Homo sapiens OX=9606 GN=ATG3 PE=1 SV=1	25.6863	25.9901	25.4337	26.128	26.1488	25.8086	24.9991	25.9488	25.4824	26.0084	25.8579	25.8772	25.7469	25.573
NRBP2	Q9NSY0	Nuclear receptor-binding protein 2	sp|Q9NSY0|NRBP2_HUMAN Nuclear receptor-binding protein 2 OS=Homo sapiens OX=9606 GN=NRBP2 PE=1 SV=2	24.7215	24.1334	24.3814	NA	23.7405	NA	NA	NA	NA	NA	23.1439	23.564	23.4589	NA
KLC4	Q9NSK0	Kinesin light chain 4	sp|Q9NSK0|KLC4_HUMAN Kinesin light chain 4 OS=Homo sapiens OX=9606 GN=KLC4 PE=1 SV=3	NA	NA	NA	NA	NA	NA	NA	NA	NA	NA	NA	22.8414	NA	23.1127
IARS2	Q9NSE4	Isoleucine--tRNA ligase, mitochondrial	sp|Q9NSE4|SYIM_HUMAN Isoleucine--tRNA ligase, mitochondrial OS=Homo sapiens OX=9606 GN=IARS2 PE=1 SV=2	24.8921	25.2223	24.8819	NA	26.0708	25.1981	24.5215	NA	25.3494	25.5475	25.6029	25.6599	25.1964	25.528
FARSB	Q9NSD9	Phenylalanine--tRNA ligase beta subunit	sp|Q9NSD9|SYFB_HUMAN Phenylalanine--tRNA ligase beta subunit OS=Homo sapiens OX=9606 GN=FARSB PE=1 SV=3	25.6446	25.4721	25.237	25.085	27.253	26.7004	25.6212	25.7427	26.0831	25.4331	26.5446	27.1738	27.3957	28.0945
HOMER3	Q9NSC5	Homer protein homolog 3	sp|Q9NSC5|HOME3_HUMAN Homer protein homolog 3 OS=Homo sapiens OX=9606 GN=HOMER3 PE=1 SV=2	NA	NA	NA	NA	NA	23.8014	NA	NA	NA	23.1665	24.0432	NA	NA	24.6218
LANCL2	Q9NS86	LanC-like protein 2	sp|Q9NS86|LANC2_HUMAN LanC-like protein 2 OS=Homo sapiens OX=9606 GN=LANCL2 PE=1 SV=1	24.8181	24.4075	24.9024	NA	NA	NA	NA	NA	NA	NA	NA	NA	NA	NA
TOMM22	Q9NS69	Mitochondrial import receptor subunit TOM22 homolog	sp|Q9NS69|TOM22_HUMAN Mitochondrial import receptor subunit TOM22 homolog OS=Homo sapiens OX=9606 GN=TOMM22 PE=1 SV=3	24.433	24.4659	24.3559	25.7556	25.7393	NA	26.0928	26.0064	26.0055	25.8082	25.825	25.1143	25.1569	26.4578
AGPAT3	Q9NRZ7	1-acyl-sn-glycerol-3-phosphate acyltransferase gamma	sp|Q9NRZ7|PLCC_HUMAN 1-acyl-sn-glycerol-3-phosphate acyltransferase gamma OS=Homo sapiens OX=9606 GN=AGPAT3 PE=1 SV=1	NA	NA	NA	NA	NA	NA	NA	NA	NA	NA	NA	22.5015	NA	NA
FAM114A2	Q9NRY5	Protein FAM114A2	sp|Q9NRY5|F1142_HUMAN Protein FAM114A2 OS=Homo sapiens OX=9606 GN=FAM114A2 PE=1 SV=4	NA	NA	NA	NA	23.3826	NA	NA	NA	NA	NA	23.6172	NA	NA	NA
ARHGAP35	Q9NRY4	Rho GTPase-activating protein 35	sp|Q9NRY4|RHG35_HUMAN Rho GTPase-activating protein 35 OS=Homo sapiens OX=9606 GN=ARHGAP35 PE=1 SV=3	24.4893	24.5384	24.3685	NA	25.0113	NA	24.631	23.9368	NA	24.8362	23.7835	24.3697	24.2568	NA
PHPT1	Q9NRX4	14 kDa phosphohistidine phosphatase	sp|Q9NRX4|PHP14_HUMAN 14 kDa phosphohistidine phosphatase OS=Homo sapiens OX=9606 GN=PHPT1 PE=1 SV=1	25.7119	NA	25.7044	26.1513	26.6299	NA	NA	25.3781	NA	NA	NA	27.0514	27.7075	29.2711
VPS45	Q9NRW7	Vacuolar protein sorting-associated protein 45	sp|Q9NRW7|VPS45_HUMAN Vacuolar protein sorting-associated protein 45 OS=Homo sapiens OX=9606 GN=VPS45 PE=1 SV=1	24.0484	23.6086	23.5252	NA	24.7124	NA	23.6655	NA	NA	23.7063	22.8432	23.1766	23.3987	23.0944
RAB6B	Q9NRW1	Ras-related protein Rab-6B	sp|Q9NRW1|RAB6B_HUMAN Ras-related protein Rab-6B OS=Homo sapiens OX=9606 GN=RAB6B PE=1 SV=1	25.1484	25.3244	26.4063	NA	24.6094	24.708	24.8277	26.1871	26.2103	26.3068	24.6448	25.4164	25.288	24.7131
HEBP1	Q9NRV9	Heme-binding protein 1	sp|Q9NRV9|HEBP1_HUMAN Heme-binding protein 1 OS=Homo sapiens OX=9606 GN=HEBP1 PE=1 SV=1	27.7073	27.479	27.9178	NA	26.0903	27.0353	25.5231	26.5192	26.1532	26.3898	27.3893	27.9751	27.8104	26.4586
CNNM1	Q9NRU3	Metal transporter CNNM1	sp|Q9NRU3|CNNM1_HUMAN Metal transporter CNNM1 OS=Homo sapiens OX=9606 GN=CNNM1 PE=1 SV=3	NA	NA	NA	NA	21.8454	NA	NA	NA	NA	NA	NA	NA	NA	NA
SNX15	Q9NRS6	Sorting nexin-15	sp|Q9NRS6|SNX15_HUMAN Sorting nexin-15 OS=Homo sapiens OX=9606 GN=SNX15 PE=1 SV=1	NA	NA	NA	NA	NA	NA	NA	NA	NA	NA	NA	22.111	NA	NA
UBQLN4	Q9NRR5	Ubiquilin-4	sp|Q9NRR5|UBQL4_HUMAN Ubiquilin-4 OS=Homo sapiens OX=9606 GN=UBQLN4 PE=1 SV=2	NA	NA	NA	NA	NA	NA	NA	NA	NA	23.5645	24.6143	24.2013	23.8562	NA
AASDHPPT	Q9NRN7	L-aminoadipate-semialdehyde dehydrogenase-phosphopantetheinyl transferase	sp|Q9NRN7|ADPPT_HUMAN L-aminoadipate-semialdehyde dehydrogenase-phosphopantetheinyl transferase OS=Homo sapiens OX=9606 GN=AASDHPPT PE=1 SV=2	24.3631	24.3857	24.6681	NA	24.5271	24.9015	NA	24.691	24.0011	24.521	24.4352	25.1009	24.155	25.1268
SDR39U1	Q9NRG7	Epimerase family protein SDR39U1	sp|Q9NRG7|D39U1_HUMAN Epimerase family protein SDR39U1 OS=Homo sapiens OX=9606 GN=SDR39U1 PE=1 SV=3	23.7856	24.2952	24.17	NA	25.3475	NA	24.6437	25.7762	25.811	25.7084	24.5508	25.288	25.0265	25.201
PRTFDC1	Q9NRG1	Phosphoribosyltransferase domain-containing protein 1	sp|Q9NRG1|PRDC1_HUMAN Phosphoribosyltransferase domain-containing protein 1 OS=Homo sapiens OX=9606 GN=PRTFDC1 PE=1 SV=1	NA	NA	NA	NA	NA	NA	NA	NA	NA	NA	NA	NA	NA	21.8491
SH2B1	Q9NRF2	SH2B adapter protein 1	sp|Q9NRF2|SH2B1_HUMAN SH2B adapter protein 1 OS=Homo sapiens OX=9606 GN=SH2B1 PE=1 SV=3	21.6992	NA	NA	NA	NA	NA	NA	NA	NA	NA	NA	NA	NA	NA
PICK1	Q9NRD5	PRKCA-binding protein	sp|Q9NRD5|PICK1_HUMAN PRKCA-binding protein OS=Homo sapiens OX=9606 GN=PICK1 PE=1 SV=2	24.1201	NA	NA	NA	NA	NA	NA	NA	NA	NA	NA	NA	NA	NA
SPHK2	Q9NRA0	Sphingosine kinase 2	sp|Q9NRA0|SPHK2_HUMAN Sphingosine kinase 2 OS=Homo sapiens OX=9606 GN=SPHK2 PE=1 SV=2	NA	22.065	22.0261	NA	NA	NA	NA	NA	NA	22.2997	NA	21.7774	21.6999	21.7491
EIF2B3	Q9NR50	Translation initiation factor eIF-2B subunit gamma	sp|Q9NR50|EI2BG_HUMAN Translation initiation factor eIF-2B subunit gamma OS=Homo sapiens OX=9606 GN=EIF2B3 PE=1 SV=1	23.1162	22.6872	22.9985	NA	NA	NA	NA	23.5973	23.4559	23.5589	22.9599	22.6988	22.7482	NA
SH3GLB2	Q9NR46	Endophilin-B2	sp|Q9NR46|SHLB2_HUMAN Endophilin-B2 OS=Homo sapiens OX=9606 GN=SH3GLB2 PE=1 SV=1	28.1484	27.9931	27.4717	27.9956	28.7227	27.9069	28	27.772	27.467	27.7854	27.3423	27.411	27.2803	27.2633
NANS	Q9NR45	Sialic acid synthase	sp|Q9NR45|SIAS_HUMAN Sialic acid synthase OS=Homo sapiens OX=9606 GN=NANS PE=1 SV=2	24.2758	23.6367	24.2775	NA	24.5578	NA	NA	NA	NA	NA	24.7746	25.5717	25.458	26.1365
SAR1A	Q9NR31	GTP-binding protein SAR1a	sp|Q9NR31|SAR1A_HUMAN GTP-binding protein SAR1a OS=Homo sapiens OX=9606 GN=SAR1A PE=1 SV=1	23.5892	NA	NA	NA	NA	NA	NA	24.3606	24.2633	23.7833	NA	24.378	NA	25.2369
DDX21	Q9NR30	Nucleolar RNA helicase 2	sp|Q9NR30|DDX21_HUMAN Nucleolar RNA helicase 2 OS=Homo sapiens OX=9606 GN=DDX21 PE=1 SV=5	NA	NA	NA	NA	NA	NA	NA	NA	NA	NA	21.7957	21.4286	NA	23.1519
DIABLO	Q9NR28	Diablo homolog, mitochondrial	sp|Q9NR28|DBLOH_HUMAN Diablo homolog, mitochondrial OS=Homo sapiens OX=9606 GN=DIABLO PE=1 SV=1	NA	23.8581	NA	NA	NA	NA	NA	25.8565	25.5915	25.6682	24.4994	24.881	24.6123	24.1472
ACSS2	Q9NR19	Acetyl-coenzyme A synthetase, cytoplasmic	sp|Q9NR19|ACSA_HUMAN Acetyl-coenzyme A synthetase, cytoplasmic OS=Homo sapiens OX=9606 GN=ACSS2 PE=1 SV=1	NA	NA	NA	NA	NA	NA	NA	NA	NA	NA	24.2016	23.8246	23.695	23.8279
GPHN	Q9NQX3	Gephyrin;Molybdopterin adenylyltransferase;Molybdopterin molybdenumtransferase	sp|Q9NQX3|GEPH_HUMAN Gephyrin OS=Homo sapiens OX=9606 GN=GPHN PE=1 SV=1	25.682	24.911	25.9137	NA	25.4253	NA	NA	24.4951	23.7591	23.2159	24.4104	24.899	24.3756	25.4061
XPNPEP1	Q9NQW7	Xaa-Pro aminopeptidase 1	sp|Q9NQW7|XPP1_HUMAN Xaa-Pro aminopeptidase 1 OS=Homo sapiens OX=9606 GN=XPNPEP1 PE=1 SV=3	24.8715	24.5412	25.0004	NA	23.853	NA	NA	23.8775	23.4908	23.7893	24.4731	25.1313	25.1389	24.0156
ANLN	Q9NQW6	Actin-binding protein anillin	sp|Q9NQW6|ANLN_HUMAN Anillin OS=Homo sapiens OX=9606 GN=ANLN PE=1 SV=2	29.293	29.7202	29.9057	24.3442	27.5557	27.5052	26.9387	29.3052	29.5363	29.8131	29.5153	29.8422	29.8706	29.2442
CCDC177	Q9NQR7	Coiled-coil domain-containing protein 177	sp|Q9NQR7|CC177_HUMAN Coiled-coil domain-containing protein 177 OS=Homo sapiens OX=9606 GN=CCDC177 PE=2 SV=3	21.9029	22.9843	NA	23.3354	23.9035	NA	23.8056	NA	NA	NA	NA	NA	NA	NA
NIT2	Q9NQR4	Omega-amidase NIT2	sp|Q9NQR4|NIT2_HUMAN Omega-amidase NIT2 OS=Homo sapiens OX=9606 GN=NIT2 PE=1 SV=1	NA	NA	22.6544	NA	NA	NA	NA	NA	NA	NA	NA	NA	NA	NA
PFDN4	Q9NQP4	Prefoldin subunit 4	sp|Q9NQP4|PFD4_HUMAN Prefoldin subunit 4 OS=Homo sapiens OX=9606 GN=PFDN4 PE=1 SV=1	25.1185	25.1162	25.1657	NA	24.3904	NA	NA	25.6254	25.4051	25.4912	25.4603	25.5051	25.4833	25.2905
RPRD1B	Q9NQG5	Regulation of nuclear pre-mRNA domain-containing protein 1B	sp|Q9NQG5|RPR1B_HUMAN Regulation of nuclear pre-mRNA domain-containing protein 1B OS=Homo sapiens OX=9606 GN=RPRD1B PE=1 SV=1	22.9424	NA	NA	NA	NA	NA	NA	NA	NA	NA	23.7727	23.3752	23.289	24.7494
HINT3	Q9NQE9	Histidine triad nucleotide-binding protein 3	sp|Q9NQE9|HINT3_HUMAN Histidine triad nucleotide-binding protein 3 OS=Homo sapiens OX=9606 GN=HINT3 PE=1 SV=1	25.6774	25.9554	25.5916	NA	NA	24.0454	NA	NA	26.0722	25.7203	25.3592	25.6692	25.5517	24.3819
CYLD	Q9NQC7	Ubiquitin carboxyl-terminal hydrolase CYLD	sp|Q9NQC7|CYLD_HUMAN Ubiquitin carboxyl-terminal hydrolase CYLD OS=Homo sapiens OX=9606 GN=CYLD PE=1 SV=1	NA	NA	NA	NA	24.3789	NA	23.7717	23.2743	23.0762	23.3292	NA	NA	NA	21.874
RTN4	Q9NQC3	Reticulon-4	sp|Q9NQC3|RTN4_HUMAN Reticulon-4 OS=Homo sapiens OX=9606 GN=RTN4 PE=1 SV=2	28.7295	29.2576	29.257	28.8789	29.2126	29.0235	28.9444	29.4074	29.6261	29.7149	29.9806	29.5272	29.3525	28.7668
TIGAR	Q9NQ88	Fructose-2,6-bisphosphatase TIGAR	sp|Q9NQ88|TIGAR_HUMAN Fructose-2,6-bisphosphatase TIGAR OS=Homo sapiens OX=9606 GN=TIGAR PE=1 SV=1	NA	NA	NA	NA	NA	NA	NA	NA	NA	NA	NA	24.2465	24.1974	NA
TRIM36	Q9NQ86	E3 ubiquitin-protein ligase TRIM36	sp|Q9NQ86|TRI36_HUMAN E3 ubiquitin-protein ligase TRIM36 OS=Homo sapiens OX=9606 GN=TRIM36 PE=1 SV=2	24.2578	24.4301	24.4747	NA	23.3742	24.0195	NA	25.4691	24.8786	25.8058	24.7901	25.5218	25.1479	23.2797
CRTAC1	Q9NQ79	Cartilage acidic protein 1	sp|Q9NQ79|CRAC1_HUMAN Cartilage acidic protein 1 OS=Homo sapiens OX=9606 GN=CRTAC1 PE=1 SV=2	22.826	NA	23.6001	NA	24.0293	NA	24.5669	24.5992	24.693	24.4558	24.2232	24.0175	24.0822	23.2917
PLCB1	Q9NQ66	1-phosphatidylinositol 4,5-bisphosphate phosphodiesterase beta-1	sp|Q9NQ66|PLCB1_HUMAN 1-phosphatidylinositol 4,5-bisphosphate phosphodiesterase beta-1 OS=Homo sapiens OX=9606 GN=PLCB1 PE=1 SV=1	27.5944	27.9191	27.7928	NA	28.2189	26.6095	22.6491	NA	22.3809	19.8662	23.1306	24.8736	26.4834	22.6425
LZTFL1	Q9NQ48	Leucine zipper transcription factor-like protein 1	sp|Q9NQ48|LZTL1_HUMAN Leucine zipper transcription factor-like protein 1 OS=Homo sapiens OX=9606 GN=LZTFL1 PE=1 SV=1	26.8148	26.2398	26.1446	NA	26.7183	26.7149	23.8477	24.8446	24.7532	24.8395	25.8992	25.6137	25.8781	26.6153
RIC8A	Q9NPQ8	Synembryn-A	sp|Q9NPQ8|RIC8A_HUMAN Synembryn-A OS=Homo sapiens OX=9606 GN=RIC8A PE=1 SV=3	24.5973	24.338	23.9788	NA	24.9396	NA	24.6118	NA	24.11	23.637	23.67	24.0391	24.2746	24.3975
ACOT13	Q9NPJ3	Acyl-coenzyme A thioesterase 13;Acyl-coenzyme A thioesterase 13, N-terminally processed	sp|Q9NPJ3|ACO13_HUMAN Acyl-coenzyme A thioesterase 13 OS=Homo sapiens OX=9606 GN=ACOT13 PE=1 SV=1	24.6869	23.9524	25.2959	NA	23.9345	NA	23.3017	24.5417	26.059	25.5729	24.4696	24.5463	25.2443	22.8149
NOP10	Q9NPE3	H/ACA ribonucleoprotein complex subunit 3	sp|Q9NPE3|NOP10_HUMAN H/ACA ribonucleoprotein complex subunit 3 OS=Homo sapiens OX=9606 GN=NOP10 PE=1 SV=1	NA	NA	NA	NA	NA	NA	23.896	NA	NA	NA	NA	NA	NA	NA
GPCPD1	Q9NPB8	Glycerophosphocholine phosphodiesterase GPCPD1	sp|Q9NPB8|GPCP1_HUMAN Glycerophosphocholine phosphodiesterase GPCPD1 OS=Homo sapiens OX=9606 GN=GPCPD1 PE=1 SV=2	NA	22.5112	NA	NA	NA	NA	NA	NA	NA	22.6141	22.3854	23.539	23.4409	NA
DYNLRB1	Q9NP97	Dynein light chain roadblock-type 1;Dynein light chain roadblock-type 2	sp|Q9NP97|DLRB1_HUMAN Dynein light chain roadblock-type 1 OS=Homo sapiens OX=9606 GN=DYNLRB1 PE=1 SV=3;sp|Q8TF09|DLRB2_HUMAN Dynein light chain roadblock-type 2 OS=Homo sapiens OX=9606 GN=DYNLRB2 PE=1 SV=1	25.2881	24.3276	25.5484	26.0398	26.198	26.6037	26.6127	27.8308	27.9098	27.3104	26.1049	26.8263	26.4099	28.2428
SARS2	Q9NP81	Serine--tRNA ligase, mitochondrial	sp|Q9NP81|SYSM_HUMAN Serine--tRNA ligase, mitochondrial OS=Homo sapiens OX=9606 GN=SARS2 PE=1 SV=1	NA	23.3449	23.1683	NA	24.9042	24.002	23.6402	NA	NA	24.7086	24.218	24.362	24.5337	25.6012
VTA1	Q9NP79	Vacuolar protein sorting-associated protein VTA1 homolog	sp|Q9NP79|VTA1_HUMAN Vacuolar protein sorting-associated protein VTA1 homolog OS=Homo sapiens OX=9606 GN=VTA1 PE=1 SV=1	27.9096	27.8107	27.7622	27.5522	28.4729	27.1069	26.6826	27.5696	27.2402	27.4227	27.4644	27.83	27.7786	27.0744
RAB18	Q9NP72	Ras-related protein Rab-18	sp|Q9NP72|RAB18_HUMAN Ras-related protein Rab-18 OS=Homo sapiens OX=9606 GN=RAB18 PE=1 SV=1	25.411	25.7309	25.5108	25.7266	25.8258	26.4937	25.8741	26.2406	26.3729	26.4574	25.3317	25.5384	25.2027	25.488
ARFGAP3	Q9NP61	ADP-ribosylation factor GTPase-activating protein 3	sp|Q9NP61|ARFG3_HUMAN ADP-ribosylation factor GTPase-activating protein 3 OS=Homo sapiens OX=9606 GN=ARFGAP3 PE=1 SV=1	NA	NA	NA	NA	NA	23.7977	NA	NA	NA	NA	NA	NA	NA	NA
TXNRD2	Q9NNW7	Thioredoxin reductase 2, mitochondrial	sp|Q9NNW7|TRXR2_HUMAN Thioredoxin reductase 2, mitochondrial OS=Homo sapiens OX=9606 GN=TXNRD2 PE=1 SV=3	NA	NA	NA	NA	NA	NA	24.1097	23.2035	NA	NA	23.3019	NA	NA	22.7543
APMAP	Q9HDC9	Adipocyte plasma membrane-associated protein	sp|Q9HDC9|APMAP_HUMAN Adipocyte plasma membrane-associated protein OS=Homo sapiens OX=9606 GN=APMAP PE=1 SV=2	26.2729	26.1547	25.9778	26.8092	26.2103	NA	26.4004	26.4099	26.2675	26.2812	26.2623	26.0706	25.9176	25.8538
CHMP1A	Q9HD42	Charged multivesicular body protein 1a	sp|Q9HD42|CHM1A_HUMAN Charged multivesicular body protein 1a OS=Homo sapiens OX=9606 GN=CHMP1A PE=1 SV=1	24.4971	24.6364	24.9487	NA	22.6864	NA	24.0416	24.5601	24.8179	24.6951	24.2162	23.8241	24.0507	24.0074
LYRM4	Q9HD34	LYR motif-containing protein 4	sp|Q9HD34|LYRM4_HUMAN LYR motif-containing protein 4 OS=Homo sapiens OX=9606 GN=LYRM4 PE=1 SV=1	23.3095	NA	23.4833	NA	23.1729	NA	NA	25.8236	25.9743	25.0471	24.1182	24.7548	24.7442	24.2389
PLXNA4	Q9HCM2	Plexin-A4	sp|Q9HCM2|PLXA4_HUMAN Plexin-A4 OS=Homo sapiens OX=9606 GN=PLXNA4 PE=1 SV=4	NA	NA	NA	NA	NA	NA	NA	NA	NA	NA	23.8242	NA	NA	NA
VAT1L	Q9HCJ6	Synaptic vesicle membrane protein VAT-1 homolog-like	sp|Q9HCJ6|VAT1L_HUMAN Synaptic vesicle membrane protein VAT-1 homolog-like OS=Homo sapiens OX=9606 GN=VAT1L PE=1 SV=2	24.4503	23.6259	24.5753	NA	23.913	NA	NA	26.2464	26.3046	26.5894	26.1778	26.9284	27.2374	25.6703
CPNE5	Q9HCH3	Copine-5	sp|Q9HCH3|CPNE5_HUMAN Copine-5 OS=Homo sapiens OX=9606 GN=CPNE5 PE=1 SV=2	23.9886	NA	24.6088	NA	24.8414	NA	NA	NA	NA	NA	NA	NA	NA	NA
GBA2	Q9HCG7	Non-lysosomal glucosylceramidase	sp|Q9HCG7|GBA2_HUMAN Non-lysosomal glucosylceramidase OS=Homo sapiens OX=9606 GN=GBA2 PE=1 SV=2	NA	NA	NA	NA	NA	NA	NA	NA	NA	NA	NA	20.5959	NA	NA
TRPM3	Q9HCF6	Transient receptor potential cation channel subfamily M member 3	sp|Q9HCF6|TRPM3_HUMAN Transient receptor potential cation channel subfamily M member 3 OS=Homo sapiens OX=9606 GN=TRPM3 PE=2 SV=4	NA	NA	NA	NA	NA	NA	NA	NA	23.4994	NA	NA	NA	NA	NA
TANC2	Q9HCD6	Protein TANC2	sp|Q9HCD6|TANC2_HUMAN Protein TANC2 OS=Homo sapiens OX=9606 GN=TANC2 PE=1 SV=3	23.8783	NA	23.3453	NA	24.9675	NA	24.3643	NA	NA	NA	NA	NA	NA	NA
MCCC2	Q9HCC0	Methylcrotonoyl-CoA carboxylase beta chain, mitochondrial	sp|Q9HCC0|MCCB_HUMAN Methylcrotonoyl-CoA carboxylase beta chain, mitochondrial OS=Homo sapiens OX=9606 GN=MCCC2 PE=1 SV=1	25.5216	25.2227	25.3705	NA	22.6123	NA	NA	26.9409	26.8088	26.3764	25.2872	25.2624	24.6676	25.9131
GLOD4	Q9HC38	Glyoxalase domain-containing protein 4	sp|Q9HC38|GLOD4_HUMAN Glyoxalase domain-containing protein 4 OS=Homo sapiens OX=9606 GN=GLOD4 PE=1 SV=1	26.1718	26.0503	27.0483	NA	24.9392	24.8138	NA	23.3543	23.6161	23.602	25.2541	26.5334	27.7037	24.7804
EML4	Q9HC35	Echinoderm microtubule-associated protein-like 4	sp|Q9HC35|EMAL4_HUMAN Echinoderm microtubule-associated protein-like 4 OS=Homo sapiens OX=9606 GN=EML4 PE=1 SV=3	NA	NA	NA	NA	26.2533	28.2064	NA	25.1853	NA	26.0148	26.6893	NA	NA	25.528
NMRAL1	Q9HBL8	NmrA-like family domain-containing protein 1	sp|Q9HBL8|NMRL1_HUMAN NmrA-like family domain-containing protein 1 OS=Homo sapiens OX=9606 GN=NMRAL1 PE=1 SV=1	NA	23.338	NA	NA	NA	NA	NA	23.9468	NA	23.9933	NA	NA	NA	23.6232
TNS1	Q9HBL0	Tensin-1	sp|Q9HBL0|TENS1_HUMAN Tensin-1 OS=Homo sapiens OX=9606 GN=TNS1 PE=1 SV=2	NA	NA	NA	NA	NA	NA	NA	24.6249	NA	24.6044	NA	24.1536	24.6703	NA
RDH14	Q9HBH5	Retinol dehydrogenase 14	sp|Q9HBH5|RDH14_HUMAN Retinol dehydrogenase 14 OS=Homo sapiens OX=9606 GN=RDH14 PE=1 SV=1	24.3396	24.4415	23.8713	NA	24.4588	NA	24.3346	24.1097	24.0768	23.3692	23.7326	23.6983	23.6391	23.2846
ZFYVE1	Q9HBF4	Zinc finger FYVE domain-containing protein 1	sp|Q9HBF4|ZFYV1_HUMAN Zinc finger FYVE domain-containing protein 1 OS=Homo sapiens OX=9606 GN=ZFYVE1 PE=1 SV=1	NA	NA	NA	NA	23.2736	NA	NA	NA	NA	NA	NA	NA	NA	NA
RRAGC	Q9HB90	Ras-related GTP-binding protein C;Ras-related GTP-binding protein D	sp|Q9HB90|RRAGC_HUMAN Ras-related GTP-binding protein C OS=Homo sapiens OX=9606 GN=RRAGC PE=1 SV=1;sp|Q9NQL2|RRAGD_HUMAN Ras-related GTP-binding protein D OS=Homo sapiens OX=9606 GN=RRAGD PE=1 SV=1	22.8466	23.3225	22.8113	NA	NA	NA	NA	NA	NA	NA	NA	23.2209	22.7062	NA
CACYBP	Q9HB71	Calcyclin-binding protein	sp|Q9HB71|CYBP_HUMAN Calcyclin-binding protein OS=Homo sapiens OX=9606 GN=CACYBP PE=1 SV=2	27.4159	26.857	28.0453	NA	26.7133	26.2179	NA	27.5942	27.5984	27.3277	27.7632	28.6871	28.4142	27.6015
PLEKHA1	Q9HB21	Pleckstrin homology domain-containing family A member 1	sp|Q9HB21|PKHA1_HUMAN Pleckstrin homology domain-containing family A member 1 OS=Homo sapiens OX=9606 GN=PLEKHA1 PE=1 SV=2	NA	23.864	23.7431	NA	NA	NA	NA	NA	NA	NA	NA	NA	NA	NA
C12orf10	Q9HB07	UPF0160 protein MYG1, mitochondrial	sp|Q9HB07|MYG1_HUMAN UPF0160 protein MYG1, mitochondrial OS=Homo sapiens OX=9606 GN=C12orf10 PE=1 SV=2	NA	NA	25.3607	NA	26.1065	NA	NA	NA	NA	NA	28.4604	28.0416	25.5135	29.1273
GRPEL1	Q9HAV7	GrpE protein homolog 1, mitochondrial	sp|Q9HAV7|GRPE1_HUMAN GrpE protein homolog 1, mitochondrial OS=Homo sapiens OX=9606 GN=GRPEL1 PE=1 SV=2	24.0482	NA	24.1231	NA	25.1321	NA	NA	24.3373	24.5315	24.822	25.0659	25.7679	25.3119	25.4916
GNB4	Q9HAV0	Guanine nucleotide-binding protein subunit beta-4	sp|Q9HAV0|GBB4_HUMAN Guanine nucleotide-binding protein subunit beta-4 OS=Homo sapiens OX=9606 GN=GNB4 PE=1 SV=3	26.1534	26.0809	25.3719	NA	26.8297	NA	26.0583	25.3744	24.8208	24.5081	25.6696	25.8392	25.679	NA
ADGRL3	Q9HAR2	Latrophilin-3	sp|Q9HAR2|AGRL3_HUMAN Adhesion G protein-coupled receptor L3 OS=Homo sapiens OX=9606 GN=ADGRL3 PE=1 SV=2	NA	NA	NA	NA	23.9627	NA	NA	NA	NA	NA	NA	NA	NA	NA
LIN7B	Q9HAP6	Protein lin-7 homolog B	sp|Q9HAP6|LIN7B_HUMAN Protein lin-7 homolog B OS=Homo sapiens OX=9606 GN=LIN7B PE=1 SV=1	NA	NA	NA	NA	NA	NA	NA	NA	22.3571	22.6351	NA	NA	NA	NA
TBC1D17	Q9HA65	TBC1 domain family member 17	sp|Q9HA65|TBC17_HUMAN TBC1 domain family member 17 OS=Homo sapiens OX=9606 GN=TBC1D17 PE=1 SV=2	24.855	25.2173	24.752	25.0975	25.3794	25.3125	25.4945	25.454	25.0333	24.9453	24.5606	24.4559	24.4847	24.6166
FN3KRP	Q9HA64	Ketosamine-3-kinase	sp|Q9HA64|KT3K_HUMAN Ketosamine-3-kinase OS=Homo sapiens OX=9606 GN=FN3KRP PE=1 SV=2	23.9151	NA	24.8283	NA	NA	NA	NA	NA	NA	NA	22.711	22.3272	24.2118	22.7011
CAB39L	Q9H9S4	Calcium-binding protein 39-like	sp|Q9H9S4|CB39L_HUMAN Calcium-binding protein 39-like OS=Homo sapiens OX=9606 GN=CAB39L PE=1 SV=3	24.9912	24.4791	23.9033	NA	23.8948	NA	23.6942	NA	23.2273	NA	22.6646	23.1572	23.1477	23.9122
DBNDD1	Q9H9R9	Dysbindin domain-containing protein 1	sp|Q9H9R9|DBND1_HUMAN Dysbindin domain-containing protein 1 OS=Homo sapiens OX=9606 GN=DBNDD1 PE=1 SV=2	NA	NA	NA	NA	NA	NA	NA	NA	NA	NA	NA	22.5276	NA	NA
L2HGDH	Q9H9P8	L-2-hydroxyglutarate dehydrogenase, mitochondrial	sp|Q9H9P8|L2HDH_HUMAN L-2-hydroxyglutarate dehydrogenase, mitochondrial OS=Homo sapiens OX=9606 GN=L2HGDH PE=1 SV=3	NA	NA	22.1456	NA	NA	NA	NA	NA	NA	NA	NA	NA	NA	NA
MAP6D1	Q9H9H5	MAP6 domain-containing protein 1	sp|Q9H9H5|MA6D1_HUMAN MAP6 domain-containing protein 1 OS=Homo sapiens OX=9606 GN=MAP6D1 PE=1 SV=1	27.1495	27.7864	27.7451	26.0689	26.6976	26.7095	26.8804	27.5302	27.7341	27.6378	24.376	25.5878	24.4674	27.1952
VPS37B	Q9H9H4	Vacuolar protein sorting-associated protein 37B	sp|Q9H9H4|VP37B_HUMAN Vacuolar protein sorting-associated protein 37B OS=Homo sapiens OX=9606 GN=VPS37B PE=1 SV=1	NA	NA	NA	NA	23.3526	NA	NA	NA	NA	NA	NA	NA	NA	NA
AGO3	Q9H9G7	Protein argonaute-3;Protein argonaute-1;Protein argonaute-2;Protein argonaute-4	sp|Q9H9G7|AGO3_HUMAN Protein argonaute-3 OS=Homo sapiens OX=9606 GN=AGO3 PE=1 SV=2;sp|Q9UL18|AGO1_HUMAN Protein argonaute-1 OS=Homo sapiens OX=9606 GN=AGO1 PE=1 SV=3;sp|Q9UKV8|AGO2_HUMAN Protein argonaute-2 OS=Homo sapiens OX=9606 GN=AGO2 PE=1 SV=3;sp|Q9HC	NA	NA	NA	NA	NA	NA	NA	NA	NA	NA	NA	22.5711	22.6414	23.4882
VIPAS39	Q9H9C1	Spermatogenesis-defective protein 39 homolog	sp|Q9H9C1|SPE39_HUMAN Spermatogenesis-defective protein 39 homolog OS=Homo sapiens OX=9606 GN=VIPAS39 PE=1 SV=1	24.0322	NA	NA	NA	NA	NA	NA	NA	NA	23.7127	NA	23.651	NA	NA
SFXN1	Q9H9B4	Sideroflexin-1	sp|Q9H9B4|SFXN1_HUMAN Sideroflexin-1 OS=Homo sapiens OX=9606 GN=SFXN1 PE=1 SV=4	27.5171	27.7201	27.0619	28.4555	28.9802	28.1322	28.4601	28.4549	28.686	28.3799	27.5946	28.0661	27.9461	27.4532
LRRC40	Q9H9A6	Leucine-rich repeat-containing protein 40	sp|Q9H9A6|LRC40_HUMAN Leucine-rich repeat-containing protein 40 OS=Homo sapiens OX=9606 GN=LRRC40 PE=1 SV=1	25.2643	25.5433	25.1593	NA	25.6609	NA	NA	24.3184	24.4758	24.0732	24.2526	25.008	24.888	25.8812
ARMT1	Q9H993	Protein-glutamate O-methyltransferase	sp|Q9H993|ARMT1_HUMAN Damage-control phosphatase ARMT1 OS=Homo sapiens OX=9606 GN=ARMT1 PE=1 SV=1	24.6022	24.7473	24.4016	NA	24.3736	NA	23.6172	23.9252	24.0072	23.7236	23.9332	24.4147	NA	23.097
SLC25A22	Q9H936	Mitochondrial glutamate carrier 1	sp|Q9H936|GHC1_HUMAN Mitochondrial glutamate carrier 1 OS=Homo sapiens OX=9606 GN=SLC25A22 PE=1 SV=1	27.3103	27.0193	26.5586	28.0928	28.7091	26.5104	28.4169	27.8291	27.6747	27.5125	26.7189	26.865	26.6732	27.2836
GORASP2	Q9H8Y8	Golgi reassembly-stacking protein 2	sp|Q9H8Y8|GORS2_HUMAN Golgi reassembly-stacking protein 2 OS=Homo sapiens OX=9606 GN=GORASP2 PE=1 SV=3	23.4467	NA	NA	NA	NA	NA	NA	NA	NA	NA	24.2017	23.9026	24.2002	23.7872
METTL7A	Q9H8H3	Methyltransferase-like protein 7A	sp|Q9H8H3|MET7A_HUMAN Methyltransferase-like protein 7A OS=Homo sapiens OX=9606 GN=METTL7A PE=1 SV=1	23.5849	NA	NA	NA	NA	NA	NA	NA	NA	NA	NA	NA	NA	NA
ACAD9	Q9H845	Acyl-CoA dehydrogenase family member 9, mitochondrial	sp|Q9H845|ACAD9_HUMAN Acyl-CoA dehydrogenase family member 9, mitochondrial OS=Homo sapiens OX=9606 GN=ACAD9 PE=1 SV=1	24.1183	23.6846	23.2795	NA	24.319	NA	25.7249	NA	25.2451	24.567	23.6873	24.2142	24.2133	24.2867
PTGES2	Q9H7Z7	Prostaglandin E synthase 2;Prostaglandin E synthase 2 truncated form	sp|Q9H7Z7|PGES2_HUMAN Prostaglandin E synthase 2 OS=Homo sapiens OX=9606 GN=PTGES2 PE=1 SV=1	24.6391	NA	24.3691	NA	23.1123	NA	NA	24.9126	25.4463	24.9015	NA	23.4712	24.3302	25.794
DOCK5	Q9H7D0	Dedicator of cytokinesis protein 5	sp|Q9H7D0|DOCK5_HUMAN Dedicator of cytokinesis protein 5 OS=Homo sapiens OX=9606 GN=DOCK5 PE=1 SV=3	23.3277	23.2304	23.6382	NA	NA	NA	NA	NA	22.6706	22.914	NA	23.2429	22.8458	NA
SMYD3	Q9H7B4	Histone-lysine N-methyltransferase SMYD3	sp|Q9H7B4|SMYD3_HUMAN Histone-lysine N-methyltransferase SMYD3 OS=Homo sapiens OX=9606 GN=SMYD3 PE=1 SV=4	NA	NA	NA	NA	NA	NA	NA	NA	23.5414	NA	NA	NA	NA	NA
RANBP3	Q9H6Z4	Ran-binding protein 3	sp|Q9H6Z4|RANB3_HUMAN Ran-binding protein 3 OS=Homo sapiens OX=9606 GN=RANBP3 PE=1 SV=1	NA	NA	NA	NA	NA	NA	NA	NA	NA	NA	NA	NA	22.5879	NA
BCAS3	Q9H6U6	Breast carcinoma-amplified sequence 3	sp|Q9H6U6|BCAS3_HUMAN Breast carcinoma-amplified sequence 3 OS=Homo sapiens OX=9606 GN=BCAS3 PE=1 SV=3	23.719	23.9388	24.2828	NA	24.3997	NA	NA	NA	NA	23.105	23.3019	23.6927	22.9891	23.29
RPAP3	Q9H6T3	RNA polymerase II-associated protein 3	sp|Q9H6T3|RPAP3_HUMAN RNA polymerase II-associated protein 3 OS=Homo sapiens OX=9606 GN=RPAP3 PE=1 SV=2	NA	NA	NA	NA	NA	NA	NA	NA	NA	NA	24.3412	23.6711	23.5792	NA
PRR36	Q9H6K5	Proline-rich protein 36	sp|Q9H6K5|PRR36_HUMAN Proline-rich protein 36 OS=Homo sapiens OX=9606 GN=PRR36 PE=1 SV=2	NA	NA	NA	NA	25.2767	NA	25.4182	NA	NA	NA	NA	NA	NA	NA
OPA3	Q9H6K4	Optic atrophy 3 protein	sp|Q9H6K4|OPA3_HUMAN Optic atrophy 3 protein OS=Homo sapiens OX=9606 GN=OPA3 PE=1 SV=1	NA	22.928	22.9874	NA	23.954	NA	24.3849	24.4822	24.8049	24.478	23.428	23.3863	23.3693	24.4584
RABEP2	Q9H5N1	Rab GTPase-binding effector protein 2	sp|Q9H5N1|RABE2_HUMAN Rab GTPase-binding effector protein 2 OS=Homo sapiens OX=9606 GN=RABEP2 PE=1 SV=2	NA	NA	22.2927	NA	22.1442	NA	NA	NA	NA	NA	NA	NA	NA	NA
SLC32A1	Q9H598	Vesicular inhibitory amino acid transporter	sp|Q9H598|VIAAT_HUMAN Vesicular inhibitory amino acid transporter OS=Homo sapiens OX=9606 GN=SLC32A1 PE=2 SV=2	NA	NA	NA	25.512	23.3044	NA	NA	NA	NA	NA	NA	NA	NA	NA
ALG2	Q9H553	Alpha-1,3/1,6-mannosyltransferase ALG2	sp|Q9H553|ALG2_HUMAN Alpha-1,3/1,6-mannosyltransferase ALG2 OS=Homo sapiens OX=9606 GN=ALG2 PE=1 SV=1	NA	NA	NA	NA	NA	NA	NA	NA	NA	22.8621	NA	NA	NA	NA
EHD1	Q9H4M9	EH domain-containing protein 1	sp|Q9H4M9|EHD1_HUMAN EH domain-containing protein 1 OS=Homo sapiens OX=9606 GN=EHD1 PE=1 SV=2	26.7661	26.5813	26.373	25.9178	26.2885	26.0878	25.9051	26.8819	27.0689	27.1137	26.4551	26.666	26.5525	26.9002
GLIPR2	Q9H4G4	Golgi-associated plant pathogenesis-related protein 1	sp|Q9H4G4|GAPR1_HUMAN Golgi-associated plant pathogenesis-related protein 1 OS=Homo sapiens OX=9606 GN=GLIPR2 PE=1 SV=3	28.8013	28.6439	28.5886	26.6804	27.0131	25.4418	26.6206	29.5422	29.6833	29.2121	27.7382	27.7407	27.6005	27.5987
EPB41L1	Q9H4G0	Band 4.1-like protein 1	sp|Q9H4G0|E41L1_HUMAN Band 4.1-like protein 1 OS=Homo sapiens OX=9606 GN=EPB41L1 PE=1 SV=2	28.7135	28.3939	28.3371	29.3287	29.1766	28.5157	29.1914	28.5876	28.5909	28.7301	28.5631	28.5399	28.312	29.0875
TUBB1	Q9H4B7	Tubulin beta-1 chain	sp|Q9H4B7|TBB1_HUMAN Tubulin beta-1 chain OS=Homo sapiens OX=9606 GN=TUBB1 PE=1 SV=1	NA	NA	NA	NA	23.1047	NA	NA	NA	NA	NA	NA	NA	NA	NA
RNPEP	Q9H4A4	Aminopeptidase B	sp|Q9H4A4|AMPB_HUMAN Aminopeptidase B OS=Homo sapiens OX=9606 GN=RNPEP PE=1 SV=2	23.5127	24.0954	23.8683	NA	NA	NA	NA	23.0983	23.327	22.4273	23.597	24.2601	24.0704	24.2645
WNK1	Q9H4A3	Serine/threonine-protein kinase WNK1	sp|Q9H4A3|WNK1_HUMAN Serine/threonine-protein kinase WNK1 OS=Homo sapiens OX=9606 GN=WNK1 PE=1 SV=2	24.7753	24.9557	24.9863	NA	23.5259	NA	NA	23.8592	24.0304	24.1855	24.0483	24.741	24.7025	24.5159
MAP1LC3A	Q9H492	Microtubule-associated proteins 1A/1B light chain 3A	sp|Q9H492|MLP3A_HUMAN Microtubule-associated proteins 1A/1B light chain 3A OS=Homo sapiens OX=9606 GN=MAP1LC3A PE=1 SV=2	24.3304	24.6944	24.2831	NA	NA	NA	NA	25.307	25.3796	24.2715	NA	24.4844	24.4788	23.1434
FN3K	Q9H479	Fructosamine-3-kinase	sp|Q9H479|FN3K_HUMAN Fructosamine-3-kinase OS=Homo sapiens OX=9606 GN=FN3K PE=1 SV=1	27.1832	27.5617	27.5337	26.4726	26.2058	27.8967	28.2701	26.5173	26.6024	26.7657	26.7199	27.5757	27.2888	26.1397
RWDD1	Q9H446	RWD domain-containing protein 1	sp|Q9H446|RWDD1_HUMAN RWD domain-containing protein 1 OS=Homo sapiens OX=9606 GN=RWDD1 PE=1 SV=1	23.3636	NA	NA	NA	NA	NA	NA	NA	NA	NA	NA	22.5078	NA	22.9475
CHMP4B	Q9H444	Charged multivesicular body protein 4b	sp|Q9H444|CHM4B_HUMAN Charged multivesicular body protein 4b OS=Homo sapiens OX=9606 GN=CHMP4B PE=1 SV=1	27.6165	27.1892	27.593	25.1527	25.797	26.3107	27.2494	28.0353	28.383	28.0323	27.7821	27.4434	27.3576	27.5187
C1orf198	Q9H425	Uncharacterized protein C1orf198	sp|Q9H425|CA198_HUMAN Uncharacterized protein C1orf198 OS=Homo sapiens OX=9606 GN=C1orf198 PE=1 SV=1	26.2916	26.1871	26.2463	NA	25.0647	25.5072	25.6643	26.0607	26.0078	26.5183	25.3106	25.7068	25.6407	25.866
DNAJC5	Q9H3Z4	DnaJ homolog subfamily C member 5	sp|Q9H3Z4|DNJC5_HUMAN DnaJ homolog subfamily C member 5 OS=Homo sapiens OX=9606 GN=DNAJC5 PE=1 SV=1	23.5114	NA	23.6359	24.9526	NA	NA	NA	NA	NA	NA	NA	NA	NA	NA
UNC45A	Q9H3U1	Protein unc-45 homolog A	sp|Q9H3U1|UN45A_HUMAN Protein unc-45 homolog A OS=Homo sapiens OX=9606 GN=UNC45A PE=1 SV=1	NA	NA	NA	NA	NA	NA	NA	NA	NA	NA	NA	NA	22.5321	NA
PTPN23	Q9H3S7	Tyrosine-protein phosphatase non-receptor type 23	sp|Q9H3S7|PTN23_HUMAN Tyrosine-protein phosphatase non-receptor type 23 OS=Homo sapiens OX=9606 GN=PTPN23 PE=1 SV=1	25.6445	25.6379	25.7046	25.445	25.8588	NA	23.725	24.7046	24.5037	25.305	25.5552	25.5225	25.2651	25.1639
CDC42EP4	Q9H3Q1	Cdc42 effector protein 4	sp|Q9H3Q1|BORG4_HUMAN Cdc42 effector protein 4 OS=Homo sapiens OX=9606 GN=CDC42EP4 PE=1 SV=1	24.149	NA	NA	NA	NA	NA	25.0059	NA	NA	NA	23.9917	24.0752	24.6663	26.4089
TMX1	Q9H3N1	Thioredoxin-related transmembrane protein 1	sp|Q9H3N1|TMX1_HUMAN Thioredoxin-related transmembrane protein 1 OS=Homo sapiens OX=9606 GN=TMX1 PE=1 SV=1	NA	23.0466	NA	24.7479	NA	NA	24.7168	NA	NA	NA	23.2961	23.2284	23.4207	23.0603
BOLA2	Q9H3K6	BolA-like protein 2	sp|Q9H3K6|BOLA2_HUMAN BolA-like protein 2 OS=Homo sapiens OX=9606 GN=BOLA2 PE=1 SV=1	22.5404	23.4615	23.6988	NA	24.4125	25.7988	NA	NA	NA	23.3749	24.1226	24.0666	24.0083	24.3848
GHITM	Q9H3K2	Growth hormone-inducible transmembrane protein	sp|Q9H3K2|GHITM_HUMAN Growth hormone-inducible transmembrane protein OS=Homo sapiens OX=9606 GN=GHITM PE=1 SV=2	NA	NA	22.38	NA	NA	NA	NA	NA	NA	22.4108	NA	NA	NA	NA
PNN	Q9H307	Pinin	sp|Q9H307|PININ_HUMAN Pinin OS=Homo sapiens OX=9606 GN=PNN PE=1 SV=5	NA	NA	22.3904	NA	NA	NA	23.7095	NA	NA	NA	22.6692	NA	22.1882	23.6936
SLC12A5	Q9H2X9	Solute carrier family 12 member 5	sp|Q9H2X9|S12A5_HUMAN Solute carrier family 12 member 5 OS=Homo sapiens OX=9606 GN=SLC12A5 PE=1 SV=3	NA	NA	NA	NA	24.9503	NA	23.9254	NA	NA	NA	NA	NA	22.9883	22.3604
DPH5	Q9H2P9	Diphthine synthase	sp|Q9H2P9|DPH5_HUMAN Diphthine methyl ester synthase OS=Homo sapiens OX=9606 GN=DPH5 PE=1 SV=2	NA	NA	21.3793	NA	NA	NA	NA	NA	NA	NA	NA	NA	NA	NA
RAB3GAP2	Q9H2M9	Rab3 GTPase-activating protein non-catalytic subunit	sp|Q9H2M9|RBGPR_HUMAN Rab3 GTPase-activating protein non-catalytic subunit OS=Homo sapiens OX=9606 GN=RAB3GAP2 PE=1 SV=1	24.5	24.9095	24.436	NA	25.4084	NA	NA	23.4112	23.6057	24.8024	24.0907	24.9895	24.9638	23.3826
PPIL3	Q9H2H8	Peptidyl-prolyl cis-trans isomerase-like 3	sp|Q9H2H8|PPIL3_HUMAN Peptidyl-prolyl cis-trans isomerase-like 3 OS=Homo sapiens OX=9606 GN=PPIL3 PE=1 SV=1	NA	NA	NA	NA	NA	NA	NA	NA	NA	24.461	24.3805	24.1406	24.7249	25.8541
SLK	Q9H2G2	STE20-like serine/threonine-protein kinase	sp|Q9H2G2|SLK_HUMAN STE20-like serine/threonine-protein kinase OS=Homo sapiens OX=9606 GN=SLK PE=1 SV=1	25.3399	24.7009	24.7975	NA	25.7299	NA	24.7463	NA	24.2914	23.1815	24.1552	23.2426	23.686	25.0565
GAN	Q9H2C0	Gigaxonin	sp|Q9H2C0|GAN_HUMAN Gigaxonin OS=Homo sapiens OX=9606 GN=GAN PE=1 SV=1	23.4868	NA	NA	NA	NA	NA	NA	NA	NA	NA	NA	NA	22.9859	23.5587
SH3BGRL3	Q9H299	SH3 domain-binding glutamic acid-rich-like protein 3	sp|Q9H299|SH3L3_HUMAN SH3 domain-binding glutamic acid-rich-like protein 3 OS=Homo sapiens OX=9606 GN=SH3BGRL3 PE=1 SV=1	26.02	26.4191	26.8094	27.0037	26.6363	27.3271	25.7812	27.1979	26.7633	26.2804	25.9619	26.4927	27.5633	25.5623
VPS11	Q9H270	Vacuolar protein sorting-associated protein 11 homolog	sp|Q9H270|VPS11_HUMAN Vacuolar protein sorting-associated protein 11 homolog OS=Homo sapiens OX=9606 GN=VPS11 PE=1 SV=1	24.171	23.8993	23.7984	NA	24.5771	NA	NA	NA	23.6989	NA	NA	24.2809	NA	23.2572
VPS16	Q9H269	Vacuolar protein sorting-associated protein 16 homolog	sp|Q9H269|VPS16_HUMAN Vacuolar protein sorting-associated protein 16 homolog OS=Homo sapiens OX=9606 GN=VPS16 PE=1 SV=2	NA	NA	NA	NA	NA	NA	NA	NA	NA	NA	NA	23.6514	23.2231	NA
VPS33B	Q9H267	Vacuolar protein sorting-associated protein 33B	sp|Q9H267|VP33B_HUMAN Vacuolar protein sorting-associated protein 33B OS=Homo sapiens OX=9606 GN=VPS33B PE=1 SV=2	23.5862	NA	NA	NA	NA	NA	NA	NA	23.6208	23.6538	24.6204	23.8234	NA	24.4922
SPTBN4	Q9H254	Spectrin beta chain, non-erythrocytic 4	sp|Q9H254|SPTN4_HUMAN Spectrin beta chain, non-erythrocytic 4 OS=Homo sapiens OX=9606 GN=SPTBN4 PE=1 SV=2	26.6299	26.3743	26.3047	25.8628	26.1307	27.7296	26.5611	25.6012	25.5326	25.9374	25.8933	26.1373	25.9088	25.7838
EHD4	Q9H223	EH domain-containing protein 4	sp|Q9H223|EHD4_HUMAN EH domain-containing protein 4 OS=Homo sapiens OX=9606 GN=EHD4 PE=1 SV=1	NA	24.3937	23.7144	26.235	24.8965	26.0786	NA	NA	NA	24.2393	24.9274	25.1845	24.7565	24.1479
WDR13	Q9H1Z4	WD repeat-containing protein 13	sp|Q9H1Z4|WDR13_HUMAN WD repeat-containing protein 13 OS=Homo sapiens OX=9606 GN=WDR13 PE=1 SV=2	23.6177	NA	23.7793	24.5875	25.1656	24.7116	NA	23.6137	NA	23.5194	NA	24.004	NA	23.8553
SLC6A17	Q9H1V8	Sodium-dependent neutral amino acid transporter SLC6A17	sp|Q9H1V8|S6A17_HUMAN Sodium-dependent neutral amino acid transporter SLC6A17 OS=Homo sapiens OX=9606 GN=SLC6A17 PE=1 SV=3	NA	NA	NA	NA	24.9641	NA	23.3477	NA	NA	NA	NA	NA	NA	22.3573
OSBPL2	Q9H1P3	Oxysterol-binding protein-related protein 2	sp|Q9H1P3|OSBL2_HUMAN Oxysterol-binding protein-related protein 2 OS=Homo sapiens OX=9606 GN=OSBPL2 PE=1 SV=1	23.5671	23.5785	23.4477	NA	24.0028	NA	NA	23.9122	23.7164	23.4492	23.5301	23.8398	23.6193	24.1425
SLC25A18	Q9H1K4	Mitochondrial glutamate carrier 2	sp|Q9H1K4|GHC2_HUMAN Mitochondrial glutamate carrier 2 OS=Homo sapiens OX=9606 GN=SLC25A18 PE=1 SV=1	NA	NA	NA	NA	NA	NA	NA	NA	22.9498	NA	NA	NA	NA	NA
RBSN	Q9H1K0	Rabenosyn-5	sp|Q9H1K0|RBNS5_HUMAN Rabenosyn-5 OS=Homo sapiens OX=9606 GN=RBSN PE=1 SV=2	NA	NA	NA	NA	NA	NA	NA	NA	22.9424	NA	NA	NA	NA	22.8962
NUCKS1	Q9H1E3	Nuclear ubiquitous casein and cyclin-dependent kinase substrate 1	sp|Q9H1E3|NUCKS_HUMAN Nuclear ubiquitous casein and cyclin-dependent kinase substrate 1 OS=Homo sapiens OX=9606 GN=NUCKS1 PE=1 SV=1	25.5458	24.8555	26.9033	NA	NA	23.8325	NA	26.7756	27.3581	26.8162	25.9814	25.1474	25.6363	24.931
NAPB	Q9H115	Beta-soluble NSF attachment protein	sp|Q9H115|SNAB_HUMAN Beta-soluble NSF attachment protein OS=Homo sapiens OX=9606 GN=NAPB PE=1 SV=2	28.7898	28.6849	28.7699	28.3976	28.7637	28.5256	28.5441	29.2557	29.3424	29.1948	28.8542	29.248	28.9331	28.5526
RAB1B	Q9H0U4	Ras-related protein Rab-1B;Putative Ras-related protein Rab-1C	sp|Q9H0U4|RAB1B_HUMAN Ras-related protein Rab-1B OS=Homo sapiens OX=9606 GN=RAB1B PE=1 SV=1;sp|Q92928|RAB1C_HUMAN Putative Ras-related protein Rab-1C OS=Homo sapiens OX=9606 GN=RAB1C PE=5 SV=2	25.1134	25.47	25.5041	26.2989	25.6695	25.887	26.3049	25.5317	25.8283	25.6312	25.2948	25.079	24.9522	25.8295
HDHD2	Q9H0R4	Haloacid dehalogenase-like hydrolase domain-containing protein 2	sp|Q9H0R4|HDHD2_HUMAN Haloacid dehalogenase-like hydrolase domain-containing protein 2 OS=Homo sapiens OX=9606 GN=HDHD2 PE=1 SV=1	26.1579	26.0596	26.3945	NA	24.715	NA	24.7629	25.0971	24.8814	24.9853	24.865	25.1749	25.8797	25.593
FAM49A	Q9H0Q0	Protein FAM49A	sp|Q9H0Q0|FA49A_HUMAN Protein FAM49A OS=Homo sapiens OX=9606 GN=FAM49A PE=2 SV=1	24.3949	24.0346	24.6779	NA	24.3775	NA	NA	NA	NA	NA	NA	NA	NA	NA
ARL6	Q9H0F7	ADP-ribosylation factor-like protein 6	sp|Q9H0F7|ARL6_HUMAN ADP-ribosylation factor-like protein 6 OS=Homo sapiens OX=9606 GN=ARL6 PE=1 SV=1	NA	NA	NA	NA	NA	NA	NA	NA	NA	NA	23.3613	23.4064	NA	NA
TOLLIP	Q9H0E2	Toll-interacting protein	sp|Q9H0E2|TOLIP_HUMAN Toll-interacting protein OS=Homo sapiens OX=9606 GN=TOLLIP PE=1 SV=1	26.9008	26.4199	27.3929	26.501	26.4946	26.3403	26.3759	26.9887	27.1216	27.5355	27.8784	27.7044	27.1137	27.7858
ILKAP	Q9H0C8	Integrin-linked kinase-associated serine/threonine phosphatase 2C	sp|Q9H0C8|ILKAP_HUMAN Integrin-linked kinase-associated serine/threonine phosphatase 2C OS=Homo sapiens OX=9606 GN=ILKAP PE=1 SV=1	NA	NA	NA	NA	NA	NA	NA	NA	NA	NA	NA	21.2218	NA	NA
KLC2	Q9H0B6	Kinesin light chain 2	sp|Q9H0B6|KLC2_HUMAN Kinesin light chain 2 OS=Homo sapiens OX=9606 GN=KLC2 PE=1 SV=1	24.9714	24.9269	25.0527	24.7201	25.3042	25.3429	NA	24.7339	25.5404	25.4332	25.2599	24.5839	24.574	23.1599
CLPB	Q9H078	Caseinolytic peptidase B protein homolog	sp|Q9H078|CLPB_HUMAN Caseinolytic peptidase B protein homolog OS=Homo sapiens OX=9606 GN=CLPB PE=1 SV=1	NA	NA	NA	NA	NA	NA	NA	NA	NA	NA	23.5976	23.8181	23.4162	23.2998
TMEM126A	Q9H061	Transmembrane protein 126A	sp|Q9H061|T126A_HUMAN Transmembrane protein 126A OS=Homo sapiens OX=9606 GN=TMEM126A PE=1 SV=1	NA	NA	NA	NA	NA	NA	NA	NA	NA	22.9569	NA	NA	NA	NA
MTFR1L	Q9H019	Mitochondrial fission regulator 1-like	sp|Q9H019|MFR1L_HUMAN Mitochondrial fission regulator 1-like OS=Homo sapiens OX=9606 GN=MTFR1L PE=1 SV=2	NA	NA	NA	24.0913	NA	NA	24.597	23.4493	23.9815	23.5177	NA	NA	NA	NA
LHPP	Q9H008	Phospholysine phosphohistidine inorganic pyrophosphate phosphatase	sp|Q9H008|LHPP_HUMAN Phospholysine phosphohistidine inorganic pyrophosphate phosphatase OS=Homo sapiens OX=9606 GN=LHPP PE=1 SV=2	24.9706	24.4986	25.5231	NA	NA	NA	NA	23.5657	24.0641	24.0518	24.0351	23.4977	24.9525	23.7511
UBA5	Q9GZZ9	Ubiquitin-like modifier-activating enzyme 5	sp|Q9GZZ9|UBA5_HUMAN Ubiquitin-like modifier-activating enzyme 5 OS=Homo sapiens OX=9606 GN=UBA5 PE=1 SV=1	27.4982	26.0662	27.4261	28.9709	27.342	25.9621	NA	27.7136	NA	27.5016	27.7832	27.6274	27.6253	27.8065
NAA50	Q9GZZ1	N-alpha-acetyltransferase 50	sp|Q9GZZ1|NAA50_HUMAN N-alpha-acetyltransferase 50 OS=Homo sapiens OX=9606 GN=NAA50 PE=1 SV=1	NA	NA	NA	NA	NA	NA	NA	NA	NA	NA	22.5448	22.9638	23.0142	NA
MFF	Q9GZY8	Mitochondrial fission factor	sp|Q9GZY8|MFF_HUMAN Mitochondrial fission factor OS=Homo sapiens OX=9606 GN=MFF PE=1 SV=1	24.9747	25.3678	24.6873	26.6214	26.5027	NA	26.4244	26.5091	26.2938	26.2504	25.6427	25.5903	25.0943	26.3771
HAPLN2	Q9GZV7	Hyaluronan and proteoglycan link protein 2	sp|Q9GZV7|HPLN2_HUMAN Hyaluronan and proteoglycan link protein 2 OS=Homo sapiens OX=9606 GN=HAPLN2 PE=2 SV=1	29.1447	29.1615	28.9847	25.5132	25.7554	27.1562	26.7502	30.8312	30.9322	31.1369	29.7986	28.9869	27.8719	27.2929
NIF3L1	Q9GZT8	NIF3-like protein 1	sp|Q9GZT8|NIF3L_HUMAN NIF3-like protein 1 OS=Homo sapiens OX=9606 GN=NIF3L1 PE=1 SV=2	24.3479	NA	24.4386	NA	NA	NA	NA	NA	23.4716	23.3446	NA	23.72	24.4216	23.8502
CCDC90B	Q9GZT6	Coiled-coil domain-containing protein 90B, mitochondrial	sp|Q9GZT6|CC90B_HUMAN Coiled-coil domain-containing protein 90B, mitochondrial OS=Homo sapiens OX=9606 GN=CCDC90B PE=1 SV=2	NA	NA	NA	NA	NA	NA	NA	NA	24.3446	23.923	NA	NA	NA	23.7923
SRR	Q9GZT4	Serine racemase	sp|Q9GZT4|SRR_HUMAN Serine racemase OS=Homo sapiens OX=9606 GN=SRR PE=1 SV=1	NA	NA	NA	NA	NA	NA	NA	NA	NA	NA	22.1587	NA	21.9371	22.755
SLIRP	Q9GZT3	SRA stem-loop-interacting RNA-binding protein, mitochondrial	sp|Q9GZT3|SLIRP_HUMAN SRA stem-loop-interacting RNA-binding protein, mitochondrial OS=Homo sapiens OX=9606 GN=SLIRP PE=1 SV=1	NA	NA	NA	23.7536	23.9457	NA	NA	25.8826	NA	NA	NA	NA	NA	25.3573
WDR61	Q9GZS3	WD repeat-containing protein 61;WD repeat-containing protein 61, N-terminally processed	sp|Q9GZS3|WDR61_HUMAN WD repeat-containing protein 61 OS=Homo sapiens OX=9606 GN=WDR61 PE=1 SV=1	NA	NA	23.8525	NA	NA	NA	NA	NA	NA	24.3669	23.5937	23.9364	24.1195	24.9736
MAP1LC3B	Q9GZQ8	Microtubule-associated proteins 1A/1B light chain 3B;Microtubule-associated proteins 1A/1B light chain 3 beta 2	sp|Q9GZQ8|MLP3B_HUMAN Microtubule-associated proteins 1A/1B light chain 3B OS=Homo sapiens OX=9606 GN=MAP1LC3B PE=1 SV=3;sp|A6NCE7|MP3B2_HUMAN Microtubule-associated proteins 1A/1B light chain 3 beta 2 OS=Homo sapiens OX=9606 GN=MAP1LC3B2 PE=2 SV=1	25.4874	25.0952	26.1998	25.6011	23.9952	25.6318	26.3642	26.1986	26.9588	25.4596	24.7426	24.4796	NA	NA
PITHD1	Q9GZP4	PITH domain-containing protein 1	sp|Q9GZP4|PITH1_HUMAN PITH domain-containing protein 1 OS=Homo sapiens OX=9606 GN=PITHD1 PE=1 SV=1	25.8575	25.6438	26.0812	NA	24.97	NA	NA	26.4934	26.0444	26.3545	25.9755	25.8348	25.7372	26.1036
ROGDI	Q9GZN7	Protein rogdi homolog	sp|Q9GZN7|ROGDI_HUMAN Protein rogdi homolog OS=Homo sapiens OX=9606 GN=ROGDI PE=1 SV=1	23.3789	23.673	NA	NA	NA	22.8194	NA	NA	22.9378	NA	NA	22.7432	NA	NA
NDEL1	Q9GZM8	Nuclear distribution protein nudE-like 1	sp|Q9GZM8|NDEL1_HUMAN Nuclear distribution protein nudE-like 1 OS=Homo sapiens OX=9606 GN=NDEL1 PE=1 SV=1	23.2191	NA	NA	NA	22.7717	NA	23.6308	NA	NA	NA	NA	NA	NA	NA
SRCIN1	Q9C0H9	SRC kinase signaling inhibitor 1	sp|Q9C0H9|SRCN1_HUMAN SRC kinase signaling inhibitor 1 OS=Homo sapiens OX=9606 GN=SRCIN1 PE=1 SV=4	28.7387	28.7153	28.5809	28.1581	28.7534	28.1623	28.9129	28.1858	28.4392	28.5569	27.6591	28.0065	27.76	28.2407
LNPK	Q9C0E8	Protein lunapark	sp|Q9C0E8|LNP_HUMAN Endoplasmic reticulum junction formation protein lunapark OS=Homo sapiens OX=9606 GN=LNPK PE=1 SV=2	23.3745	23.7853	23.7717	NA	24.4376	NA	24.877	NA	23.6433	23.9054	23.6783	23.1456	23.7044	23.5736
PHACTR1	Q9C0D0	Phosphatase and actin regulator 1	sp|Q9C0D0|PHAR1_HUMAN Phosphatase and actin regulator 1 OS=Homo sapiens OX=9606 GN=PHACTR1 PE=1 SV=3	25.5958	25.6342	25.1628	24.4475	26.2389	NA	25.7952	NA	NA	NA	NA	NA	23.4307	NA
UBE2O	Q9C0C9	E2/E3 hybrid ubiquitin-protein ligase UBE2O	sp|Q9C0C9|UBE2O_HUMAN (E3-independent) E2 ubiquitin-conjugating enzyme OS=Homo sapiens OX=9606 GN=UBE2O PE=1 SV=3	26.7829	26.6562	26.6591	NA	26.2905	24.5515	24.3322	25.7124	26.0576	25.8096	25.8549	26.5313	26.3793	25.461
TRIM2	Q9C040	Tripartite motif-containing protein 2	sp|Q9C040|TRIM2_HUMAN Tripartite motif-containing protein 2 OS=Homo sapiens OX=9606 GN=TRIM2 PE=1 SV=1	28.1179	28.1944	28.2924	24.7005	27.66	27.9121	25.7776	27.211	27.1923	27.2752	27.5078	28.4413	28.1428	28.2113
TRIM9	Q9C026	E3 ubiquitin-protein ligase TRIM9	sp|Q9C026|TRIM9_HUMAN E3 ubiquitin-protein ligase TRIM9 OS=Homo sapiens OX=9606 GN=TRIM9 PE=1 SV=1	24.2798	NA	24.0928	NA	NA	NA	24.0687	NA	NA	NA	NA	24.0159	NA	NA
DPY30	Q9C005	Protein dpy-30 homolog	sp|Q9C005|DPY30_HUMAN Protein dpy-30 homolog OS=Homo sapiens OX=9606 GN=DPY30 PE=1 SV=1	NA	NA	23.8653	NA	NA	NA	NA	NA	24.1425	24.0713	23.6793	24.11	NA	23.1336
API5	Q9BZZ5	Apoptosis inhibitor 5	sp|Q9BZZ5|API5_HUMAN Apoptosis inhibitor 5 OS=Homo sapiens OX=9606 GN=API5 PE=1 SV=3	25.3438	25.4768	24.9721	NA	25.5583	23.6014	NA	NA	NA	25.0884	25.4354	26.0975	25.9854	24.8846
UBXN6	Q9BZV1	UBX domain-containing protein 6	sp|Q9BZV1|UBXN6_HUMAN UBX domain-containing protein 6 OS=Homo sapiens OX=9606 GN=UBXN6 PE=1 SV=1	25.8321	25.8201	25.1832	25.1271	25.3023	24.0946	25.4031	25.7813	25.6099	25.9197	25.4346	25.358	24.9174	25.4401
FAM129A	Q9BZQ8	Protein Niban	sp|Q9BZQ8|NIBA1_HUMAN Protein Niban 1 OS=Homo sapiens OX=9606 GN=NIBAN1 PE=1 SV=1	NA	NA	NA	NA	NA	NA	NA	NA	NA	NA	24.1973	23.72	24.3158	24.4124
PPP1R12C	Q9BZL4	Protein phosphatase 1 regulatory subunit 12C	sp|Q9BZL4|PP12C_HUMAN Protein phosphatase 1 regulatory subunit 12C OS=Homo sapiens OX=9606 GN=PPP1R12C PE=1 SV=1	NA	NA	NA	NA	NA	NA	NA	NA	22.4422	22.84	NA	NA	NA	22.2813
TBL1XR1	Q9BZK7	F-box-like/WD repeat-containing protein TBL1XR1	sp|Q9BZK7|TBL1R_HUMAN F-box-like/WD repeat-containing protein TBL1XR1 OS=Homo sapiens OX=9606 GN=TBL1XR1 PE=1 SV=1	23.1546	NA	22.8828	NA	NA	NA	23.5121	23.3481	NA	NA	22.8074	NA	NA	NA
OSBPL6	Q9BZF3	Oxysterol-binding protein-related protein 6	sp|Q9BZF3|OSBL6_HUMAN Oxysterol-binding protein-related protein 6 OS=Homo sapiens OX=9606 GN=OSBPL6 PE=1 SV=1	23.4937	22.8785	23.1299	NA	24.0984	23.2436	NA	23.6404	23.9866	23.9191	23.9094	23.6464	23.5953	23.5207
OSBPL8	Q9BZF1	Oxysterol-binding protein-related protein 8	sp|Q9BZF1|OSBL8_HUMAN Oxysterol-binding protein-related protein 8 OS=Homo sapiens OX=9606 GN=OSBPL8 PE=1 SV=3	22.7491	NA	NA	NA	23.4575	22.9586	NA	NA	NA	22.9084	23.0283	NA	22.9295	22.8574
ABCA2	Q9BZC7	ATP-binding cassette sub-family A member 2	sp|Q9BZC7|ABCA2_HUMAN ATP-binding cassette sub-family A member 2 OS=Homo sapiens OX=9606 GN=ABCA2 PE=1 SV=4	NA	NA	NA	NA	NA	NA	24.3464	NA	NA	NA	NA	NA	NA	NA
CELF4	Q9BZC1	CUGBP Elav-like family member 4	sp|Q9BZC1|CELF4_HUMAN CUGBP Elav-like family member 4 OS=Homo sapiens OX=9606 GN=CELF4 PE=1 SV=1	NA	NA	NA	NA	22.3647	NA	22.5604	NA	NA	NA	NA	NA	NA	NA
DOCK9	Q9BZ29	Dedicator of cytokinesis protein 9	sp|Q9BZ29|DOCK9_HUMAN Dedicator of cytokinesis protein 9 OS=Homo sapiens OX=9606 GN=DOCK9 PE=1 SV=2	23.46	23.5116	23.3444	NA	NA	NA	NA	NA	NA	NA	NA	NA	NA	NA
CEP41	Q9BYV8	Centrosomal protein of 41 kDa	sp|Q9BYV8|CEP41_HUMAN Centrosomal protein of 41 kDa OS=Homo sapiens OX=9606 GN=CEP41 PE=1 SV=1	NA	NA	NA	NA	NA	NA	NA	NA	NA	NA	NA	23.9105	23.7525	NA
NLN	Q9BYT8	Neurolysin, mitochondrial	sp|Q9BYT8|NEUL_HUMAN Neurolysin, mitochondrial OS=Homo sapiens OX=9606 GN=NLN PE=1 SV=1	23.928	23.7562	23.9079	NA	NA	NA	23.8298	NA	23.5379	23.6944	23.4646	22.9748	23.6404	24.269
MRPS26	Q9BYN8	28S ribosomal protein S26, mitochondrial	sp|Q9BYN8|RT26_HUMAN 28S ribosomal protein S26, mitochondrial OS=Homo sapiens OX=9606 GN=MRPS26 PE=1 SV=1	NA	NA	22.5901	NA	NA	NA	NA	NA	NA	NA	NA	NA	NA	NA
SRXN1	Q9BYN0	Sulfiredoxin-1	sp|Q9BYN0|SRXN1_HUMAN Sulfiredoxin-1 OS=Homo sapiens OX=9606 GN=SRXN1 PE=1 SV=2	22.7285	NA	NA	NA	NA	NA	NA	NA	NA	22.6302	24.7037	23.2718	23.3926	23.1687
MRPL13	Q9BYD1	39S ribosomal protein L13, mitochondrial	sp|Q9BYD1|RM13_HUMAN 39S ribosomal protein L13, mitochondrial OS=Homo sapiens OX=9606 GN=MRPL13 PE=1 SV=1	NA	NA	NA	NA	NA	NA	NA	NA	NA	NA	NA	NA	27.4235	NA
SHANK3	Q9BYB0	SH3 and multiple ankyrin repeat domains protein 3	sp|Q9BYB0|SHAN3_HUMAN SH3 and multiple ankyrin repeat domains protein 3 OS=Homo sapiens OX=9606 GN=SHANK3 PE=1 SV=3	NA	NA	NA	24.626	27.048	NA	26.02	NA	NA	NA	NA	NA	23.1569	22.9168
POLDIP3	Q9BY77	Polymerase delta-interacting protein 3	sp|Q9BY77|PDIP3_HUMAN Polymerase delta-interacting protein 3 OS=Homo sapiens OX=9606 GN=POLDIP3 PE=1 SV=2	NA	NA	NA	NA	NA	NA	NA	NA	NA	NA	NA	22.797	22.1945	23.5677
CADM1	Q9BY67	Cell adhesion molecule 1	sp|Q9BY67|CADM1_HUMAN Cell adhesion molecule 1 OS=Homo sapiens OX=9606 GN=CADM1 PE=1 SV=2	NA	NA	NA	NA	23.7	NA	NA	NA	NA	NA	NA	NA	NA	NA
EIF2A	Q9BY44	Eukaryotic translation initiation factor 2A;Eukaryotic translation initiation factor 2A, N-terminally processed	sp|Q9BY44|EIF2A_HUMAN Eukaryotic translation initiation factor 2A OS=Homo sapiens OX=9606 GN=EIF2A PE=1 SV=3	NA	23.2383	NA	NA	NA	NA	NA	NA	NA	NA	23.5426	23.1154	23.2723	24.0942
CHMP4A	Q9BY43	Charged multivesicular body protein 4a	sp|Q9BY43|CHM4A_HUMAN Charged multivesicular body protein 4a OS=Homo sapiens OX=9606 GN=CHMP4A PE=1 SV=3	24.7701	24.8343	24.5235	24.7969	NA	NA	24.1352	25.0371	24.8623	24.7809	24.7248	23.9984	24.0908	24.5253
ITPA	Q9BY32	Inosine triphosphate pyrophosphatase	sp|Q9BY32|ITPA_HUMAN Inosine triphosphate pyrophosphatase OS=Homo sapiens OX=9606 GN=ITPA PE=1 SV=2	NA	NA	NA	NA	NA	NA	NA	23.3708	23.1585	22.9334	NA	22.9065	NA	NA
PACSIN1	Q9BY11	Protein kinase C and casein kinase substrate in neurons protein 1	sp|Q9BY11|PACN1_HUMAN Protein kinase C and casein kinase substrate in neurons protein 1 OS=Homo sapiens OX=9606 GN=PACSIN1 PE=1 SV=1	29.2903	28.8171	29.1362	26.8323	28.9444	28.7187	27.5654	28.7945	28.8489	28.8903	27.9335	29.2516	29.1207	27.8653
OSBPL1A	Q9BXW6	Oxysterol-binding protein-related protein 1	sp|Q9BXW6|OSBL1_HUMAN Oxysterol-binding protein-related protein 1 OS=Homo sapiens OX=9606 GN=OSBPL1A PE=1 SV=2	25.239	24.3378	25.3153	NA	24.4142	NA	NA	NA	NA	NA	NA	24.3661	24.557	NA
AP1M1	Q9BXS5	AP-1 complex subunit mu-1	sp|Q9BXS5|AP1M1_HUMAN AP-1 complex subunit mu-1 OS=Homo sapiens OX=9606 GN=AP1M1 PE=1 SV=3	24.812	24.8522	24.403	25.1035	25.3688	NA	24.7765	24.8198	24.2652	24.0357	24.9437	24.7927	24.6334	25.1246
SRRT	Q9BXP5	Serrate RNA effector molecule homolog	sp|Q9BXP5|SRRT_HUMAN Serrate RNA effector molecule homolog OS=Homo sapiens OX=9606 GN=SRRT PE=1 SV=1	NA	NA	NA	NA	23.9376	NA	NA	NA	22.866	NA	23.9646	23.8375	23.6547	25.0901
FSD1L	Q9BXM9	FSD1-like protein	sp|Q9BXM9|FSD1L_HUMAN FSD1-like protein OS=Homo sapiens OX=9606 GN=FSD1L PE=1 SV=2	25.5482	25.5408	25.2676	25.6214	26.1873	27.3598	24.8531	26.1529	25.5559	25.9092	26.0081	25.8784	26.0288	24.5869
BCL2L13	Q9BXK5	Bcl-2-like protein 13	sp|Q9BXK5|B2L13_HUMAN Bcl-2-like protein 13 OS=Homo sapiens OX=9606 GN=BCL2L13 PE=1 SV=1	25.1484	24.0501	24.813	NA	24.2808	NA	NA	25.8297	26.1456	25.4447	26.011	25.3341	25.5594	25.683
NAA15	Q9BXJ9	N-alpha-acetyltransferase 15, NatA auxiliary subunit	sp|Q9BXJ9|NAA15_HUMAN N-alpha-acetyltransferase 15, NatA auxiliary subunit OS=Homo sapiens OX=9606 GN=NAA15 PE=1 SV=1	24.277	24.2015	24.3115	NA	NA	NA	NA	NA	23.8921	23.6595	24.4162	24.7123	24.3506	24.9314
RAB11FIP5	Q9BXF6	Rab11 family-interacting protein 5	sp|Q9BXF6|RFIP5_HUMAN Rab11 family-interacting protein 5 OS=Homo sapiens OX=9606 GN=RAB11FIP5 PE=1 SV=1	NA	NA	NA	25.2617	25.4331	25.2046	NA	24.4847	NA	24.2204	25.2144	25.0902	25.0258	24.8468
JAM3	Q9BX67	Junctional adhesion molecule C	sp|Q9BX67|JAM3_HUMAN Junctional adhesion molecule C OS=Homo sapiens OX=9606 GN=JAM3 PE=1 SV=1	24.4453	25.2427	24.5088	NA	NA	NA	25.0091	23.884	25.2705	25.3905	25.186	25.662	25.6613	24.0215
SORBS1	Q9BX66	Sorbin and SH3 domain-containing protein 1	sp|Q9BX66|SRBS1_HUMAN Sorbin and SH3 domain-containing protein 1 OS=Homo sapiens OX=9606 GN=SORBS1 PE=1 SV=3	24.999	23.9112	24.786	25.5235	25.3093	NA	25.2313	24.2052	24.3762	23.921	25.2795	24.811	25.233	26.7264
LSM14B	Q9BX40	Protein LSM14 homolog B	sp|Q9BX40|LS14B_HUMAN Protein LSM14 homolog B OS=Homo sapiens OX=9606 GN=LSM14B PE=1 SV=1	NA	NA	NA	NA	NA	NA	NA	NA	NA	NA	22.5668	NA	NA	NA
SFXN3	Q9BWM7	Sideroflexin-3	sp|Q9BWM7|SFXN3_HUMAN Sideroflexin-3 OS=Homo sapiens OX=9606 GN=SFXN3 PE=1 SV=3	26.9297	26.4974	26.2693	27.7743	27.8591	27.3304	27.5966	27.1639	27.2553	26.9828	26.1147	26.9595	26.5177	27.2781
FUNDC2	Q9BWH2	FUN14 domain-containing protein 2	sp|Q9BWH2|FUND2_HUMAN FUN14 domain-containing protein 2 OS=Homo sapiens OX=9606 GN=FUNDC2 PE=1 SV=2	24.8692	24.6773	24.0909	NA	24.6018	NA	24.541	25.4204	25.448	25.1979	24.5777	24.6699	24.4011	24.4271
RBM4	Q9BWF3	RNA-binding protein 4;RNA-binding protein 4B	sp|Q9BWF3|RBM4_HUMAN RNA-binding protein 4 OS=Homo sapiens OX=9606 GN=RBM4 PE=1 SV=1;sp|Q9BQ04|RBM4B_HUMAN RNA-binding protein 4B OS=Homo sapiens OX=9606 GN=RBM4B PE=1 SV=1	23.1276	NA	23.4144	NA	23.2252	NA	24.149	23.7394	NA	NA	NA	23.6359	24.1219	23.6204
ACAT2	Q9BWD1	Acetyl-CoA acetyltransferase, cytosolic	sp|Q9BWD1|THIC_HUMAN Acetyl-CoA acetyltransferase, cytosolic OS=Homo sapiens OX=9606 GN=ACAT2 PE=1 SV=2	25.158	25.0894	26.1851	NA	NA	NA	NA	24.3144	24.5475	24.4656	25.251	25.1533	25.8065	25.3422
IFT27	Q9BW83	Intraflagellar transport protein 27 homolog	sp|Q9BW83|IFT27_HUMAN Intraflagellar transport protein 27 homolog OS=Homo sapiens OX=9606 GN=IFT27 PE=1 SV=1	NA	22.9109	22.7004	NA	NA	NA	22.5869	23.7464	NA	23.5225	23.6855	23.294	NA	23.5707
KATNAL1	Q9BW62	Katanin p60 ATPase-containing subunit A-like 1	sp|Q9BW62|KATL1_HUMAN Katanin p60 ATPase-containing subunit A-like 1 OS=Homo sapiens OX=9606 GN=KATNAL1 PE=1 SV=1	23.3391	NA	22.7639	NA	NA	NA	NA	NA	NA	NA	NA	NA	NA	NA
TPPP3	Q9BW30	Tubulin polymerization-promoting protein family member 3	sp|Q9BW30|TPPP3_HUMAN Tubulin polymerization-promoting protein family member 3 OS=Homo sapiens OX=9606 GN=TPPP3 PE=1 SV=1	27.3406	27.2959	28.4752	NA	23.7727	26.5571	25.5325	26.4794	27.0737	26.7023	25.3337	25.9476	26.0076	24.895
TMED9	Q9BVK6	Transmembrane emp24 domain-containing protein 9	sp|Q9BVK6|TMED9_HUMAN Transmembrane emp24 domain-containing protein 9 OS=Homo sapiens OX=9606 GN=TMED9 PE=1 SV=2	23.9643	24.219	24.0342	24.8194	24.6462	NA	24.9382	24.3875	NA	24.8182	24.8872	24.9157	24.0463	24.3837
DUSP23	Q9BVJ7	Dual specificity protein phosphatase 23	sp|Q9BVJ7|DUS23_HUMAN Dual specificity protein phosphatase 23 OS=Homo sapiens OX=9606 GN=DUSP23 PE=1 SV=1	NA	NA	NA	NA	NA	NA	NA	NA	NA	NA	24.4649	24.4814	23.3203	23.6316
PBDC1	Q9BVG4	Protein PBDC1	sp|Q9BVG4|PBDC1_HUMAN Protein PBDC1 OS=Homo sapiens OX=9606 GN=PBDC1 PE=1 SV=1	23.764	NA	23.4583	NA	23.2989	23.8561	NA	NA	24.194	23.6837	24.5182	24.8414	24.277	24.7684
TMEM109	Q9BVC6	Transmembrane protein 109	sp|Q9BVC6|TM109_HUMAN Transmembrane protein 109 OS=Homo sapiens OX=9606 GN=TMEM109 PE=1 SV=1	23.75	24.8327	24.0906	25.5943	24.906	25.3747	25.5469	24.0217	23.8466	24.298	24.7172	24.5123	24.295	26.0576
TUBB2B	Q9BVA1	Tubulin beta-2B chain	sp|Q9BVA1|TBB2B_HUMAN Tubulin beta-2B chain OS=Homo sapiens OX=9606 GN=TUBB2B PE=1 SV=1	28.5377	29.1144	28.7424	30.0574	29.495	30.2134	29.575	31.0065	30.6783	30.4778	29.796	29.4199	29.7062	29.8981
NTMT1	Q9BV86	N-terminal Xaa-Pro-Lys N-methyltransferase 1;N-terminal Xaa-Pro-Lys N-methyltransferase 1, N-terminally processed	sp|Q9BV86|NTM1A_HUMAN N-terminal Xaa-Pro-Lys N-methyltransferase 1 OS=Homo sapiens OX=9606 GN=NTMT1 PE=1 SV=3	NA	NA	NA	NA	NA	NA	NA	NA	NA	NA	NA	NA	NA	24.2557
SLC25A23	Q9BV35	Calcium-binding mitochondrial carrier protein SCaMC-3	sp|Q9BV35|SCMC3_HUMAN Calcium-binding mitochondrial carrier protein SCaMC-3 OS=Homo sapiens OX=9606 GN=SLC25A23 PE=1 SV=2	22.5507	NA	NA	NA	24.1416	NA	23.7153	NA	23.533	23.1597	NA	NA	22.4628	22.5237
MRI1	Q9BV20	Methylthioribose-1-phosphate isomerase	sp|Q9BV20|MTNA_HUMAN Methylthioribose-1-phosphate isomerase OS=Homo sapiens OX=9606 GN=MRI1 PE=1 SV=1	NA	NA	23.8924	NA	NA	NA	NA	NA	NA	NA	NA	23.982	23.7673	24.7456
C9orf16	Q9BUW7	UPF0184 protein C9orf16	sp|Q9BUW7|CI016_HUMAN UPF0184 protein C9orf16 OS=Homo sapiens OX=9606 GN=C9orf16 PE=1 SV=1	NA	NA	NA	NA	NA	NA	NA	NA	NA	23.2763	24.1917	23.215	NA	NA
BDH2	Q9BUT1	3-hydroxybutyrate dehydrogenase type 2	sp|Q9BUT1|BDH2_HUMAN 3-hydroxybutyrate dehydrogenase type 2 OS=Homo sapiens OX=9606 GN=BDH2 PE=1 SV=2	25.386	26.184	25.9855	NA	26.2598	25.981	25.0952	24.6277	24.5331	24.734	24.9175	25.3623	25.7857	25.2825
APOO	Q9BUR5	Apolipoprotein O	sp|Q9BUR5|MIC26_HUMAN MICOS complex subunit MIC26 OS=Homo sapiens OX=9606 GN=APOO PE=1 SV=1	24.4043	23.966	23.894	NA	NA	NA	24.0629	24.6652	25.7546	25.8143	24.9815	25.4171	25.0769	24.1687
HTATIP2	Q9BUP3	Oxidoreductase HTATIP2	sp|Q9BUP3|HTAI2_HUMAN Oxidoreductase HTATIP2 OS=Homo sapiens OX=9606 GN=HTATIP2 PE=1 SV=2	24.765	24.1054	24.3545	NA	NA	NA	NA	23.6498	24.2913	24.1536	24.7196	23.9168	24.442	23.0326
EFHD1	Q9BUP0	EF-hand domain-containing protein D1	sp|Q9BUP0|EFHD1_HUMAN EF-hand domain-containing protein D1 OS=Homo sapiens OX=9606 GN=EFHD1 PE=1 SV=1	25.6204	24.6522	25.8186	NA	NA	NA	NA	NA	NA	NA	24.48	25.3099	26.0219	NA
PDCD10	Q9BUL8	Programmed cell death protein 10	sp|Q9BUL8|PDC10_HUMAN Programmed cell death protein 10 OS=Homo sapiens OX=9606 GN=PDCD10 PE=1 SV=1	24.4006	24.5449	24.0889	NA	24.0785	NA	NA	23.9586	24.1904	23.8631	24.0471	24.2469	24.2954	22.948
HNRNPUL1	Q9BUJ2	Heterogeneous nuclear ribonucleoprotein U-like protein 1	sp|Q9BUJ2|HNRL1_HUMAN Heterogeneous nuclear ribonucleoprotein U-like protein 1 OS=Homo sapiens OX=9606 GN=HNRNPUL1 PE=1 SV=2	NA	NA	NA	NA	NA	NA	24.5443	NA	NA	NA	24.0922	NA	NA	23.3119
TUBB6	Q9BUF5	Tubulin beta-6 chain	sp|Q9BUF5|TBB6_HUMAN Tubulin beta-6 chain OS=Homo sapiens OX=9606 GN=TUBB6 PE=1 SV=1	25.1409	25.7717	24.8244	26.1142	25.5628	27.1075	26.1071	25.6014	25.2444	25.2172	25.2406	24.9826	25.4185	25.8454
ISCA1	Q9BUE6	Iron-sulfur cluster assembly 1 homolog, mitochondrial	sp|Q9BUE6|ISCA1_HUMAN Iron-sulfur cluster assembly 1 homolog, mitochondrial OS=Homo sapiens OX=9606 GN=ISCA1 PE=1 SV=1	NA	NA	NA	NA	NA	NA	NA	NA	NA	NA	NA	23.9138	23.6093	NA
NDUFAF3	Q9BU61	NADH dehydrogenase [ubiquinone] 1 alpha subcomplex assembly factor 3	sp|Q9BU61|NDUF3_HUMAN NADH dehydrogenase [ubiquinone] 1 alpha subcomplex assembly factor 3 OS=Homo sapiens OX=9606 GN=NDUFAF3 PE=1 SV=1	22.5467	NA	NA	NA	NA	NA	NA	23.7725	24.4296	24.2109	24.4276	23.4922	NA	23.4116
DHRS4	Q9BTZ2	Dehydrogenase/reductase SDR family member 4;Dehydrogenase/reductase SDR family member 4-like 2	sp|Q9BTZ2|DHRS4_HUMAN Dehydrogenase/reductase SDR family member 4 OS=Homo sapiens OX=9606 GN=DHRS4 PE=1 SV=3;sp|Q6PKH6|DR4L2_HUMAN Dehydrogenase/reductase SDR family member 4-like 2 OS=Homo sapiens OX=9606 GN=DHRS4L2 PE=2 SV=1	22.5819	NA	23.8592	NA	NA	NA	NA	23.2571	NA	22.9734	NA	NA	NA	NA
TBCD	Q9BTW9	Tubulin-specific chaperone D	sp|Q9BTW9|TBCD_HUMAN Tubulin-specific chaperone D OS=Homo sapiens OX=9606 GN=TBCD PE=1 SV=2	24.005	24.1543	24.0952	NA	24.1825	NA	24.2657	NA	23.5855	23.7509	23.6573	23.9689	23.9264	23.9975
FSD1	Q9BTV5	Fibronectin type III and SPRY domain-containing protein 1	sp|Q9BTV5|FSD1_HUMAN Fibronectin type III and SPRY domain-containing protein 1 OS=Homo sapiens OX=9606 GN=FSD1 PE=1 SV=1	26.667	26.2184	26.4979	24.882	26.6349	26.2708	NA	26.7658	26.7613	26.7975	26.6242	27.1383	27.1832	26.2131
ANP32E	Q9BTT0	Acidic leucine-rich nuclear phosphoprotein 32 family member E	sp|Q9BTT0|AN32E_HUMAN Acidic leucine-rich nuclear phosphoprotein 32 family member E OS=Homo sapiens OX=9606 GN=ANP32E PE=1 SV=1	NA	NA	22.8347	NA	NA	NA	NA	NA	NA	NA	NA	NA	NA	NA
H2AFJ	Q9BTM1	Histone H2A.J	sp|Q9BTM1|H2AJ_HUMAN Histone H2A.J OS=Homo sapiens OX=9606 GN=H2AFJ PE=1 SV=1	NA	NA	NA	NA	NA	NA	25.0977	NA	NA	NA	23.4504	NA	NA	NA
AARSD1	Q9BTE6	Alanyl-tRNA editing protein Aarsd1	sp|Q9BTE6|AASD1_HUMAN Alanyl-tRNA editing protein Aarsd1 OS=Homo sapiens OX=9606 GN=AARSD1 PE=1 SV=2	23.1152	23.7853	23.9104	NA	NA	NA	24.1212	24.63	24.3082	24.9524	24.2953	24.0374	24.1942	25.2465
DCTN5	Q9BTE1	Dynactin subunit 5	sp|Q9BTE1|DCTN5_HUMAN Dynactin subunit 5 OS=Homo sapiens OX=9606 GN=DCTN5 PE=1 SV=1	24.4009	24.3384	24.8964	NA	23.6913	NA	NA	24.6606	NA	24.6182	23.4599	23.9349	23.7555	25.0431
COPS4	Q9BT78	COP9 signalosome complex subunit 4	sp|Q9BT78|CSN4_HUMAN COP9 signalosome complex subunit 4 OS=Homo sapiens OX=9606 GN=COPS4 PE=1 SV=1	26.9458	26.5884	26.6217	NA	25.7931	25.4833	25.4009	26.5858	26.3925	26.5061	26.7218	26.6178	26.5386	26.9291
RTKN	Q9BST9	Rhotekin	sp|Q9BST9|RTKN_HUMAN Rhotekin OS=Homo sapiens OX=9606 GN=RTKN PE=1 SV=2	24.8649	24.8112	24.5012	NA	23.5768	NA	NA	NA	NA	24.1588	NA	NA	23.3264	NA
UBAC1	Q9BSL1	Ubiquitin-associated domain-containing protein 1	sp|Q9BSL1|UBAC1_HUMAN Ubiquitin-associated domain-containing protein 1 OS=Homo sapiens OX=9606 GN=UBAC1 PE=1 SV=1	22.5988	NA	NA	NA	NA	NA	NA	NA	22.1744	22.3793	22.6739	NA	22.3552	23.3332
ESYT1	Q9BSJ8	Extended synaptotagmin-1	sp|Q9BSJ8|ESYT1_HUMAN Extended synaptotagmin-1 OS=Homo sapiens OX=9606 GN=ESYT1 PE=1 SV=1	25.5797	25.4966	25.3939	25.8294	25.7597	25.2576	25.7211	26.2516	26.5204	26.3364	26.155	26.2995	25.7721	26.4024
TACO1	Q9BSH4	Translational activator of cytochrome c oxidase 1	sp|Q9BSH4|TACO1_HUMAN Translational activator of cytochrome c oxidase 1 OS=Homo sapiens OX=9606 GN=TACO1 PE=1 SV=1	NA	NA	NA	NA	NA	NA	NA	NA	NA	NA	NA	22.9105	22.6235	NA
TIMM29	Q9BSF4	Uncharacterized protein C19orf52	sp|Q9BSF4|TIM29_HUMAN Mitochondrial import inner membrane translocase subunit Tim29 OS=Homo sapiens OX=9606 GN=TIMM29 PE=1 SV=2	NA	NA	NA	NA	23.4306	NA	NA	NA	NA	NA	NA	NA	NA	NA
NTPCR	Q9BSD7	Cancer-related nucleoside-triphosphatase	sp|Q9BSD7|NTPCR_HUMAN Cancer-related nucleoside-triphosphatase OS=Homo sapiens OX=9606 GN=NTPCR PE=1 SV=1	24.3753	24.2038	24.2797	23.2802	24.2876	24.396	NA	25.9303	25.0664	25.6436	25.3511	25.3557	25.1467	25.9524
ERP44	Q9BS26	Endoplasmic reticulum resident protein 44	sp|Q9BS26|ERP44_HUMAN Endoplasmic reticulum resident protein 44 OS=Homo sapiens OX=9606 GN=ERP44 PE=1 SV=1	24.4891	24.6083	24.4167	25.1561	24.8652	NA	24.2955	24.3221	24.3246	24.6453	24.7079	24.9895	24.4472	25.0195
FAM213A	Q9BRX8	Redox-regulatory protein FAM213A	sp|Q9BRX8|PXL2A_HUMAN Peroxiredoxin-like 2A OS=Homo sapiens OX=9606 GN=PRXL2A PE=1 SV=3	26.2956	26.0161	25.6339	25.0822	26.3007	22.8637	25.481	26.6188	26.9046	26.4732	25.8461	25.8019	25.76	27.0439
PELO	Q9BRX2	Protein pelota homolog	sp|Q9BRX2|PELO_HUMAN Protein pelota homolog OS=Homo sapiens OX=9606 GN=PELO PE=1 SV=2	23.8675	24.297	24.1308	NA	23.3182	NA	NA	24.4927	24.2502	24.0483	24.2967	23.8183	24.2697	23.8151
MIEN1	Q9BRT3	Migration and invasion enhancer 1	sp|Q9BRT3|MIEN1_HUMAN Migration and invasion enhancer 1 OS=Homo sapiens OX=9606 GN=MIEN1 PE=1 SV=1	NA	23.5014	23.3684	NA	24.1868	24.3173	NA	24.4777	24.769	24.8571	24.0348	24.1439	23.9765	23.6237
UQCC2	Q9BRT2	Ubiquinol-cytochrome-c reductase complex assembly factor 2	sp|Q9BRT2|UQCC2_HUMAN Ubiquinol-cytochrome-c reductase complex assembly factor 2 OS=Homo sapiens OX=9606 GN=UQCC2 PE=1 SV=1	NA	NA	NA	NA	NA	NA	NA	24.2554	NA	24.4118	22.7114	23.4539	23.587	24.2299
LARP6	Q9BRS8	La-related protein 6	sp|Q9BRS8|LARP6_HUMAN La-related protein 6 OS=Homo sapiens OX=9606 GN=LARP6 PE=1 SV=1	24.4214	23.7159	23.2728	24.9976	23.8986	23.9992	25.0092	23.5456	23.0039	24.131	24.0989	23.9794	23.7341	25.3475
CHCHD6	Q9BRQ6	MICOS complex subunit MIC25	sp|Q9BRQ6|MIC25_HUMAN MICOS complex subunit MIC25 OS=Homo sapiens OX=9606 GN=CHCHD6 PE=1 SV=1	24.195	24.09	24.0413	24.401	24.8011	NA	25.6798	26.2294	26.5011	26.0951	25.4044	24.7918	24.8046	24.5186
REEP2	Q9BRK0	Receptor expression-enhancing protein 2	sp|Q9BRK0|REEP2_HUMAN Receptor expression-enhancing protein 2 OS=Homo sapiens OX=9606 GN=REEP2 PE=1 SV=2	NA	NA	NA	NA	NA	NA	NA	NA	23.7303	23.6957	23.5798	23.7603	23.5309	NA
NUDT16L1	Q9BRJ7	Protein syndesmos	sp|Q9BRJ7|TIRR_HUMAN Tudor-interacting repair regulator protein OS=Homo sapiens OX=9606 GN=NUDT16L1 PE=1 SV=1	NA	NA	NA	22.8361	NA	NA	NA	NA	NA	NA	NA	NA	NA	NA
MRPL45	Q9BRJ2	39S ribosomal protein L45, mitochondrial	sp|Q9BRJ2|RM45_HUMAN 39S ribosomal protein L45, mitochondrial OS=Homo sapiens OX=9606 GN=MRPL45 PE=1 SV=2	NA	NA	NA	NA	NA	NA	NA	NA	NA	NA	23.1292	NA	22.8837	NA
CPPED1	Q9BRF8	Serine/threonine-protein phosphatase CPPED1	sp|Q9BRF8|CPPED_HUMAN Serine/threonine-protein phosphatase CPPED1 OS=Homo sapiens OX=9606 GN=CPPED1 PE=1 SV=3	22.3306	NA	23.4782	NA	NA	NA	NA	NA	NA	NA	21.2719	21.6486	22.179	NA
TXNDC17	Q9BRA2	Thioredoxin domain-containing protein 17	sp|Q9BRA2|TXD17_HUMAN Thioredoxin domain-containing protein 17 OS=Homo sapiens OX=9606 GN=TXNDC17 PE=1 SV=1	24.7387	25.0611	24.9194	23.9971	24.6616	25.7588	NA	NA	NA	NA	24.3705	24.8751	25.9004	24.2193
CORO1B	Q9BR76	Coronin-1B	sp|Q9BR76|COR1B_HUMAN Coronin-1B OS=Homo sapiens OX=9606 GN=CORO1B PE=1 SV=1	25.7263	25.8071	25.6915	25.724	25.7052	26.3601	24.6842	25.8678	25.6434	25.6738	26.1377	25.8688	26.165	26.5256
SULT4A1	Q9BR01	Sulfotransferase 4A1	sp|Q9BR01|ST4A1_HUMAN Sulfotransferase 4A1 OS=Homo sapiens OX=9606 GN=SULT4A1 PE=1 SV=2	23.5097	NA	22.9792	NA	23.6139	NA	NA	NA	23.3691	23.201	22.8454	23.8668	24.5537	NA
PSD2	Q9BQI7	PH and SEC7 domain-containing protein 2	sp|Q9BQI7|PSD2_HUMAN PH and SEC7 domain-containing protein 2 OS=Homo sapiens OX=9606 GN=PSD2 PE=2 SV=3	NA	NA	NA	NA	NA	NA	NA	NA	NA	NA	NA	NA	NA	23.9163
SGIP1	Q9BQI5	SH3-containing GRB2-like protein 3-interacting protein 1	sp|Q9BQI5|SGIP1_HUMAN SH3-containing GRB2-like protein 3-interacting protein 1 OS=Homo sapiens OX=9606 GN=SGIP1 PE=1 SV=2	23.8908	22.8383	24.712	NA	24.8777	NA	NA	NA	23.1476	22.5733	23.5134	24.2084	24.3748	NA
AIF1L	Q9BQI0	Allograft inflammatory factor 1-like	sp|Q9BQI0|AIF1L_HUMAN Allograft inflammatory factor 1-like OS=Homo sapiens OX=9606 GN=AIF1L PE=1 SV=1	23.7268	NA	25.442	NA	NA	NA	NA	24.3604	24.265	24.3853	NA	23.2679	24.8091	NA
APOL2	Q9BQE5	Apolipoprotein L2	sp|Q9BQE5|APOL2_HUMAN Apolipoprotein L2 OS=Homo sapiens OX=9606 GN=APOL2 PE=1 SV=1	24.6211	24.5384	NA	25.486	23.4021	NA	NA	25.9834	25.7945	26.5573	26.4926	25.7426	25.1557	26.6523
ZFYVE21	Q9BQ24	Zinc finger FYVE domain-containing protein 21	sp|Q9BQ24|ZFY21_HUMAN Zinc finger FYVE domain-containing protein 21 OS=Homo sapiens OX=9606 GN=ZFYVE21 PE=1 SV=1	23.5861	NA	NA	NA	NA	NA	NA	22.9732	23.2395	22.9821	NA	22.5982	NA	NA
ARPC5L	Q9BPX5	Actin-related protein 2/3 complex subunit 5-like protein	sp|Q9BPX5|ARP5L_HUMAN Actin-related protein 2/3 complex subunit 5-like protein OS=Homo sapiens OX=9606 GN=ARPC5L PE=1 SV=1	25.8588	24.9166	25.9813	26.2469	NA	25.8049	24.9888	25.8565	25.9635	25.5972	25.3226	25.2109	25.9639	25.2236
NIPSNAP1	Q9BPW8	Protein NipSnap homolog 1	sp|Q9BPW8|NIPS1_HUMAN Protein NipSnap homolog 1 OS=Homo sapiens OX=9606 GN=NIPSNAP1 PE=1 SV=1	26.3391	26.1224	25.5996	27.9548	27.0491	27.7189	27.3629	27.7872	27.8866	27.7532	26.8114	26.8198	26.9562	27.4045
DPYSL5	Q9BPU6	Dihydropyrimidinase-related protein 5	sp|Q9BPU6|DPYL5_HUMAN Dihydropyrimidinase-related protein 5 OS=Homo sapiens OX=9606 GN=DPYSL5 PE=1 SV=1	28.058	28.5291	29.1921	24.6934	27.6487	27.3786	25.8448	27.6716	27.3901	27.813	27.6169	28.3718	28.8418	26.2576
SH3GL3	Q99963	Endophilin-A3	sp|Q99963|SH3G3_HUMAN Endophilin-A3 OS=Homo sapiens OX=9606 GN=SH3GL3 PE=1 SV=1	27.2037	26.6287	26.4942	25.8009	27.3832	25.7922	24.672	25.3658	26.1828	25.6549	26.2816	26.2962	25.9583	25.8636
SH3GL2	Q99962	Endophilin-A1	sp|Q99962|SH3G2_HUMAN Endophilin-A1 OS=Homo sapiens OX=9606 GN=SH3GL2 PE=1 SV=1	28.3059	27.896	28.2006	27.3912	28.152	27.5057	26.5144	26.8199	27.3153	27.1294	27.1046	27.7437	27.4911	27.3818
SH3GL1	Q99961	Endophilin-A2	sp|Q99961|SH3G1_HUMAN Endophilin-A2 OS=Homo sapiens OX=9606 GN=SH3GL1 PE=1 SV=1	25.8988	24.6498	25.4387	NA	26.0093	NA	NA	25.1017	25.4148	24.9465	25.6483	25.598	25.6287	25.6142
PRMT1	Q99873	Protein arginine N-methyltransferase 1	sp|Q99873|ANM1_HUMAN Protein arginine N-methyltransferase 1 OS=Homo sapiens OX=9606 GN=PRMT1 PE=1 SV=3	22.9311	NA	23.876	NA	23.8058	NA	NA	NA	23.6976	NA	23.1935	24.3885	24.2501	24.6591
CCT7	Q99832	T-complex protein 1 subunit eta	sp|Q99832|TCPH_HUMAN T-complex protein 1 subunit eta OS=Homo sapiens OX=9606 GN=CCT7 PE=1 SV=2	28.893	28.6876	28.7007	26.9935	28.4071	28.7316	26.8511	28.3243	28.5501	28.3391	28.8638	29.2087	29.0239	28.1648
CPNE1	Q99829	Copine-1	sp|Q99829|CPNE1_HUMAN Copine-1 OS=Homo sapiens OX=9606 GN=CPNE1 PE=1 SV=1	22.5098	22.1467	22.5037	NA	23.0133	NA	NA	NA	NA	NA	22.957	23.9693	23.9444	23.8813
CIB1	Q99828	Calcium and integrin-binding protein 1	sp|Q99828|CIB1_HUMAN Calcium and integrin-binding protein 1 OS=Homo sapiens OX=9606 GN=CIB1 PE=1 SV=4	NA	NA	NA	NA	NA	NA	NA	NA	NA	NA	NA	22.6995	NA	NA
TSG101	Q99816	Tumor susceptibility gene 101 protein	sp|Q99816|TS101_HUMAN Tumor susceptibility gene 101 protein OS=Homo sapiens OX=9606 GN=TSG101 PE=1 SV=2	24.6312	24.3756	24.1453	NA	23.8723	NA	NA	25.1339	24.5757	24.6782	24.5267	24.2933	23.8448	23.4427
COQ7	Q99807	5-demethoxyubiquinone hydroxylase, mitochondrial	sp|Q99807|COQ7_HUMAN 5-demethoxyubiquinone hydroxylase, mitochondrial OS=Homo sapiens OX=9606 GN=COQ7 PE=1 SV=3	NA	NA	NA	NA	NA	NA	NA	NA	NA	23.2094	NA	NA	NA	NA
ACO2	Q99798	Aconitate hydratase, mitochondrial	sp|Q99798|ACON_HUMAN Aconitate hydratase, mitochondrial OS=Homo sapiens OX=9606 GN=ACO2 PE=1 SV=2	29.5879	29.436	29.6283	27.6279	29.2789	28.4145	28.0633	28.7846	29.0131	28.8615	28.9459	29.7216	30.0415	29.1137
ATP5S	Q99766	ATP synthase subunit s, mitochondrial	sp|Q99766|ATP5S_HUMAN ATP synthase subunit s, mitochondrial OS=Homo sapiens OX=9606 GN=DMAC2L PE=1 SV=3	NA	24.3419	24.4131	NA	NA	NA	NA	NA	NA	NA	NA	24.5079	NA	24.1142
TXN2	Q99757	Thioredoxin, mitochondrial	sp|Q99757|THIOM_HUMAN Thioredoxin, mitochondrial OS=Homo sapiens OX=9606 GN=TXN2 PE=1 SV=2	23.7906	NA	23.155	NA	NA	NA	NA	NA	NA	NA	NA	NA	NA	NA
NAPG	Q99747	Gamma-soluble NSF attachment protein	sp|Q99747|SNAG_HUMAN Gamma-soluble NSF attachment protein OS=Homo sapiens OX=9606 GN=NAPG PE=1 SV=1	28.5882	28.166	28.3503	26.2749	27.7666	27.0384	27.4711	28.6545	28.9311	28.6409	28.5938	28.6872	28.5445	27.627
NAP1L4	Q99733	Nucleosome assembly protein 1-like 4	sp|Q99733|NP1L4_HUMAN Nucleosome assembly protein 1-like 4 OS=Homo sapiens OX=9606 GN=NAP1L4 PE=1 SV=1	27.8738	27.5891	27.916	27.6451	27.4188	27.0816	27.4473	27.72	27.9796	28.0215	27.5405	27.6319	27.4624	27.7648
HNRNPAB	Q99729	Heterogeneous nuclear ribonucleoprotein A/B	sp|Q99729|ROAA_HUMAN Heterogeneous nuclear ribonucleoprotein A/B OS=Homo sapiens OX=9606 GN=HNRNPAB PE=1 SV=2	NA	NA	23.0599	NA	NA	NA	NA	NA	NA	NA	22.9992	23.7835	23.1889	24.7197
SLC30A3	Q99726	Zinc transporter 3	sp|Q99726|ZNT3_HUMAN Zinc transporter 3 OS=Homo sapiens OX=9606 GN=SLC30A3 PE=1 SV=2	NA	NA	NA	NA	25.7635	NA	25.3607	NA	NA	NA	NA	NA	NA	NA
SEPT5	Q99719	Septin-5	sp|Q99719|SEPT5_HUMAN Septin-5 OS=Homo sapiens OX=9606 GN=SEPTIN5 PE=1 SV=1	27.6861	27.1539	27.0558	26.888	29.1623	27.3445	27.2044	26.5831	26.8658	26.4849	26.9255	27.0151	27.3411	27.5741
COL12A1	Q99715	Collagen alpha-1(XII) chain	sp|Q99715|COCA1_HUMAN Collagen alpha-1(XII) chain OS=Homo sapiens OX=9606 GN=COL12A1 PE=1 SV=2	NA	NA	NA	26.9441	NA	NA	26.369	25.7307	25.5768	NA	NA	NA	NA	27.117
HSD17B10	Q99714	3-hydroxyacyl-CoA dehydrogenase type-2	sp|Q99714|HCD2_HUMAN 3-hydroxyacyl-CoA dehydrogenase type-2 OS=Homo sapiens OX=9606 GN=HSD17B10 PE=1 SV=3	25.791	25.4987	26.7322	NA	25.1594	24.8527	NA	26.2908	26.1995	26.145	26.5316	27.504	27.7027	29.2696
FEZ1	Q99689	Fasciculation and elongation protein zeta-1	sp|Q99689|FEZ1_HUMAN Fasciculation and elongation protein zeta-1 OS=Homo sapiens OX=9606 GN=FEZ1 PE=1 SV=1	NA	22.9975	22.4801	NA	NA	NA	NA	NA	NA	NA	NA	NA	NA	NA
MGLL	Q99685	Monoglyceride lipase	sp|Q99685|MGLL_HUMAN Monoglyceride lipase OS=Homo sapiens OX=9606 GN=MGLL PE=1 SV=2	NA	22.454	22.7278	NA	23.2891	NA	NA	NA	NA	NA	NA	NA	NA	NA
CHP1	Q99653	Calcineurin B homologous protein 1	sp|Q99653|CHP1_HUMAN Calcineurin B homologous protein 1 OS=Homo sapiens OX=9606 GN=CHP1 PE=1 SV=3	23.4983	22.8701	23.8692	NA	23.6063	NA	NA	25.7623	27.1543	27.0678	25.7055	26.6292	25.9429	25.7242
COPS8	Q99627	COP9 signalosome complex subunit 8	sp|Q99627|CSN8_HUMAN COP9 signalosome complex subunit 8 OS=Homo sapiens OX=9606 GN=COPS8 PE=1 SV=1	25.9989	25.6225	25.6659	25.4855	25.4439	24.8085	24.8889	26.0255	25.7807	26.0336	25.8015	25.8108	25.8072	26.0604
PHB2	Q99623	Prohibitin-2	sp|Q99623|PHB2_HUMAN Prohibitin-2 OS=Homo sapiens OX=9606 GN=PHB2 PE=1 SV=2	29.4284	29.219	29.0142	30.3441	29.9881	30.0908	30.6956	30.9104	30.8646	30.6623	29.9766	29.8334	29.6586	29.7336
C12orf57	Q99622	Protein C10	sp|Q99622|C10_HUMAN Protein C10 OS=Homo sapiens OX=9606 GN=C12orf57 PE=1 SV=1	23.6696	23.9362	23.895	NA	24.7692	25.5153	24.7249	NA	NA	24.567	25.0222	24.5975	24.3136	23.8892
DNAJC7	Q99615	DnaJ homolog subfamily C member 7	sp|Q99615|DNJC7_HUMAN DnaJ homolog subfamily C member 7 OS=Homo sapiens OX=9606 GN=DNAJC7 PE=1 SV=2	24.1908	24.3739	24.473	23.768	24.2775	NA	24.5889	24.335	24.3072	24.4326	25.0922	25.0135	24.7782	24.8069
TTC1	Q99614	Tetratricopeptide repeat protein 1	sp|Q99614|TTC1_HUMAN Tetratricopeptide repeat protein 1 OS=Homo sapiens OX=9606 GN=TTC1 PE=1 SV=1	25.3486	24.9074	25.4163	NA	23.6303	NA	NA	25.879	25.734	25.6042	26.2782	25.9515	25.6021	24.7277
EIF3C	Q99613	Eukaryotic translation initiation factor 3 subunit C;Eukaryotic translation initiation factor 3 subunit C-like protein	sp|Q99613|EIF3C_HUMAN Eukaryotic translation initiation factor 3 subunit C OS=Homo sapiens OX=9606 GN=EIF3C PE=1 SV=1;sp|B5ME19|EIFCL_HUMAN Eukaryotic translation initiation factor 3 subunit C-like protein OS=Homo sapiens OX=9606 GN=EIF3CL PE=3 SV=1	23.6826	23.7877	23.7384	24.2373	24.4746	24.7169	23.9088	23.242	23.4553	23.4372	24.3271	24.4432	23.9499	25.6482
TSNAX	Q99598	Translin-associated protein X	sp|Q99598|TSNAX_HUMAN Translin-associated protein X OS=Homo sapiens OX=9606 GN=TSNAX PE=1 SV=1	NA	NA	NA	NA	NA	NA	NA	NA	NA	NA	23.0938	23.0156	23.6588	23.5406
S100A13	Q99584	Protein S100-A13	sp|Q99584|S10AD_HUMAN Protein S100-A13 OS=Homo sapiens OX=9606 GN=S100A13 PE=1 SV=1	NA	NA	24.0756	NA	NA	NA	NA	NA	NA	NA	NA	NA	NA	NA
SERPINI1	Q99574	Neuroserpin	sp|Q99574|NEUS_HUMAN Neuroserpin OS=Homo sapiens OX=9606 GN=SERPINI1 PE=1 SV=1	22.659	22.8507	22.9686	NA	22.7731	NA	NA	NA	NA	NA	NA	NA	NA	NA
PIK3R4	Q99570	Phosphoinositide 3-kinase regulatory subunit 4	sp|Q99570|PI3R4_HUMAN Phosphoinositide 3-kinase regulatory subunit 4 OS=Homo sapiens OX=9606 GN=PIK3R4 PE=1 SV=3	23.1389	23.3158	22.9009	NA	NA	NA	NA	NA	NA	NA	NA	22.4314	NA	NA
PKP4	Q99569	Plakophilin-4	sp|Q99569|PKP4_HUMAN Plakophilin-4 OS=Homo sapiens OX=9606 GN=PKP4 PE=1 SV=2	24.0745	24.8412	23.7858	NA	24.5972	NA	NA	23.3738	23.8722	23.9389	23.2021	23.3856	23.0603	22.941
PLIN2	Q99541	Perilipin-2	sp|Q99541|PLIN2_HUMAN Perilipin-2 OS=Homo sapiens OX=9606 GN=PLIN2 PE=1 SV=2	NA	NA	NA	NA	NA	NA	NA	NA	NA	NA	NA	NA	22.3418	NA
VAT1	Q99536	Synaptic vesicle membrane protein VAT-1 homolog	sp|Q99536|VAT1_HUMAN Synaptic vesicle membrane protein VAT-1 homolog OS=Homo sapiens OX=9606 GN=VAT1 PE=1 SV=2	27.8746	28.1296	28.3386	26.2739	26.5724	27.5029	26.0767	28.2892	28.2812	27.535	27.6521	27.7824	27.941	27.2927
SORT1	Q99523	Sortilin	sp|Q99523|SORT_HUMAN Sortilin OS=Homo sapiens OX=9606 GN=SORT1 PE=1 SV=3	24.4243	25.2464	24.8276	23.4371	23.7274	NA	24.1331	NA	23.9324	24.7323	23.2502	24.0427	24.7978	23.6787
GAS2L1	Q99501	GAS2-like protein 1	sp|Q99501|GA2L1_HUMAN GAS2-like protein 1 OS=Homo sapiens OX=9606 GN=GAS2L1 PE=1 SV=2	NA	NA	NA	NA	NA	NA	NA	NA	NA	22.9601	NA	NA	NA	23.066
PARK7	Q99497	Protein deglycase DJ-1	sp|Q99497|PARK7_HUMAN Protein/nucleic acid deglycase DJ-1 OS=Homo sapiens OX=9606 GN=PARK7 PE=1 SV=2	28.0971	28.053	29.4449	27.0215	27.0774	29.6347	26.9899	26.9924	26.6921	26.7615	27.5675	28.3225	29.6483	26.6699
AGAP2	Q99490	Arf-GAP with GTPase, ANK repeat and PH domain-containing protein 2	sp|Q99490|AGAP2_HUMAN Arf-GAP with GTPase, ANK repeat and PH domain-containing protein 2 OS=Homo sapiens OX=9606 GN=AGAP2 PE=1 SV=2	24.1047	23.845	23.7504	25.1588	26.8554	NA	25.8682	NA	NA	NA	NA	22.1989	NA	NA
PFDN5	Q99471	Prefoldin subunit 5	sp|Q99471|PFD5_HUMAN Prefoldin subunit 5 OS=Homo sapiens OX=9606 GN=PFDN5 PE=1 SV=2	26.5908	26.1693	25.9445	NA	25.2061	NA	24.7512	26.0839	26.4092	26.2805	26.3294	26.1786	26.5745	25.0566
PSMD1	Q99460	26S proteasome non-ATPase regulatory subunit 1	sp|Q99460|PSMD1_HUMAN 26S proteasome non-ATPase regulatory subunit 1 OS=Homo sapiens OX=9606 GN=PSMD1 PE=1 SV=2	24.8064	24.9433	25.0585	NA	25.0177	24.5081	NA	24.763	24.7965	23.9856	24.8955	25.3466	25.2586	24.6187
CDC5L	Q99459	Cell division cycle 5-like protein	sp|Q99459|CDC5L_HUMAN Cell division cycle 5-like protein OS=Homo sapiens OX=9606 GN=CDC5L PE=1 SV=2	NA	NA	NA	NA	NA	NA	NA	NA	NA	NA	22.1881	22.7025	22.6413	NA
PCYT2	Q99447	Ethanolamine-phosphate cytidylyltransferase	sp|Q99447|PCY2_HUMAN Ethanolamine-phosphate cytidylyltransferase OS=Homo sapiens OX=9606 GN=PCYT2 PE=1 SV=1	25.8399	25.4608	25.6618	NA	24.2426	NA	NA	23.7127	24.0417	24.9578	NA	25.1849	25.2972	25.1658
SEC62	Q99442	Translocation protein SEC62	sp|Q99442|SEC62_HUMAN Translocation protein SEC62 OS=Homo sapiens OX=9606 GN=SEC62 PE=1 SV=1	NA	23.4753	23.8928	NA	23.2991	NA	24.1754	NA	NA	NA	23.2036	NA	NA	NA
PSMB7	Q99436	Proteasome subunit beta type-7	sp|Q99436|PSB7_HUMAN Proteasome subunit beta type-7 OS=Homo sapiens OX=9606 GN=PSMB7 PE=1 SV=1	25.5502	24.5213	25.6832	NA	NA	NA	NA	24.3651	24.572	24.5982	24.3831	24.2206	24.6259	23.8243
NELL2	Q99435	Protein kinase C-binding protein NELL2	sp|Q99435|NELL2_HUMAN Protein kinase C-binding protein NELL2 OS=Homo sapiens OX=9606 GN=NELL2 PE=1 SV=1	23.9801	NA	NA	NA	25.1878	25.3687	NA	NA	NA	NA	NA	NA	NA	24.3079
TBCB	Q99426	Tubulin-folding cofactor B	sp|Q99426|TBCB_HUMAN Tubulin-folding cofactor B OS=Homo sapiens OX=9606 GN=TBCB PE=1 SV=2	28.0993	27.6749	28.7207	26.9702	27.9937	26.8612	25.6204	27.6804	26.6524	27.8859	27.8779	28.7347	28.4017	28.6619
GAD1	Q99259	Glutamate decarboxylase 1	sp|Q99259|DCE1_HUMAN Glutamate decarboxylase 1 OS=Homo sapiens OX=9606 GN=GAD1 PE=1 SV=1	NA	NA	23.1465	NA	24.1017	NA	NA	NA	NA	NA	NA	NA	NA	NA
SCN2A	Q99250	Sodium channel protein type 2 subunit alpha	sp|Q99250|SCN2A_HUMAN Sodium channel protein type 2 subunit alpha OS=Homo sapiens OX=9606 GN=SCN2A PE=1 SV=3	NA	NA	NA	24.7865	25.5431	NA	25.6569	NA	NA	NA	NA	NA	NA	NA
RMDN3	Q96TC7	Regulator of microtubule dynamics protein 3	sp|Q96TC7|RMD3_HUMAN Regulator of microtubule dynamics protein 3 OS=Homo sapiens OX=9606 GN=RMDN3 PE=1 SV=2	26.9618	25.9473	26.4836	27.129	26.8465	25.7135	27.5505	25.9711	26.74	26.4869	26.9552	26.5931	26.6724	27.7752
FAM129B	Q96TA1	Niban-like protein 1	sp|Q96TA1|NIBA2_HUMAN Protein Niban 2 OS=Homo sapiens OX=9606 GN=NIBAN2 PE=1 SV=3	NA	NA	NA	NA	NA	NA	NA	NA	NA	NA	25.5405	24.4245	24.5283	NA
MAP7D2	Q96T17	MAP7 domain-containing protein 2	sp|Q96T17|MA7D2_HUMAN MAP7 domain-containing protein 2 OS=Homo sapiens OX=9606 GN=MAP7D2 PE=1 SV=2	25.0225	24.3286	25.2998	NA	22.8074	NA	NA	26.5879	27.4575	26.9798	27.2078	27.3391	26.5069	23.518
ADO	Q96SZ5	2-aminoethanethiol dioxygenase	sp|Q96SZ5|AEDO_HUMAN 2-aminoethanethiol dioxygenase OS=Homo sapiens OX=9606 GN=ADO PE=1 SV=2	NA	23.236	NA	NA	NA	NA	NA	22.2484	NA	NA	NA	21.7067	NA	NA
CRBN	Q96SW2	Protein cereblon	sp|Q96SW2|CRBN_HUMAN Protein cereblon OS=Homo sapiens OX=9606 GN=CRBN PE=1 SV=1	24.4517	23.8743	24.828	NA	NA	NA	NA	NA	23.7837	24.0765	24.2669	24.0095	NA	24.6205
OSBPL9	Q96SU4	Oxysterol-binding protein-related protein 9	sp|Q96SU4|OSBL9_HUMAN Oxysterol-binding protein-related protein 9 OS=Homo sapiens OX=9606 GN=OSBPL9 PE=1 SV=2	NA	NA	NA	NA	NA	NA	NA	22.5264	NA	NA	NA	NA	NA	NA
PPP1R9B	Q96SB3	Neurabin-2	sp|Q96SB3|NEB2_HUMAN Neurabin-2 OS=Homo sapiens OX=9606 GN=PPP1R9B PE=1 SV=3	23.3187	NA	NA	25.0796	24.3266	NA	24.5153	NA	NA	NA	NA	NA	NA	NA
MYADM	Q96S97	Myeloid-associated differentiation marker	sp|Q96S97|MYADM_HUMAN Myeloid-associated differentiation marker OS=Homo sapiens OX=9606 GN=MYADM PE=1 SV=2	24.246	25.1568	24.651	26.6012	25.9589	NA	25.8425	NA	25.2326	24.5997	24.1453	24.3855	23.5788	24.8831
LYSMD1	Q96S90	LysM and putative peptidoglycan-binding domain-containing protein 1	sp|Q96S90|LYSM1_HUMAN LysM and putative peptidoglycan-binding domain-containing protein 1 OS=Homo sapiens OX=9606 GN=LYSMD1 PE=1 SV=1	NA	NA	NA	NA	22.7267	NA	NA	NA	NA	NA	NA	NA	NA	NA
TP53RK	Q96S44	TP53-regulating kinase	sp|Q96S44|PRPK_HUMAN EKC/KEOPS complex subunit TP53RK OS=Homo sapiens OX=9606 GN=TP53RK PE=1 SV=2	NA	NA	NA	NA	NA	NA	NA	NA	NA	NA	NA	NA	22.5308	21.7225
FNBP1	Q96RU3	Formin-binding protein 1	sp|Q96RU3|FNBP1_HUMAN Formin-binding protein 1 OS=Homo sapiens OX=9606 GN=FNBP1 PE=1 SV=2	24.5936	24.259	24.4793	NA	NA	NA	NA	24.0083	NA	23.4884	24.0014	23.9036	24.0175	23.8576
ERBIN	Q96RT1	Protein LAP2	sp|Q96RT1|ERBIN_HUMAN Erbin OS=Homo sapiens OX=9606 GN=ERBIN PE=1 SV=2	NA	NA	NA	NA	NA	NA	23.479	NA	NA	NA	NA	NA	NA	NA
CAMKK2	Q96RR4	Calcium/calmodulin-dependent protein kinase kinase 2	sp|Q96RR4|KKCC2_HUMAN Calcium/calmodulin-dependent protein kinase kinase 2 OS=Homo sapiens OX=9606 GN=CAMKK2 PE=1 SV=2	25.9306	25.6745	25.3311	NA	25.8312	24.8064	24.4853	NA	NA	24.9696	23.7777	24.231	24.4473	NA
MCCC1	Q96RQ3	Methylcrotonoyl-CoA carboxylase subunit alpha, mitochondrial	sp|Q96RQ3|MCCA_HUMAN Methylcrotonoyl-CoA carboxylase subunit alpha, mitochondrial OS=Homo sapiens OX=9606 GN=MCCC1 PE=1 SV=3	24.4707	24.5566	24.3868	NA	24.7467	NA	23.7833	NA	24.6512	25.096	24.4931	24.3475	24.7512	24.8139
GFM1	Q96RP9	Elongation factor G, mitochondrial	sp|Q96RP9|EFGM_HUMAN Elongation factor G, mitochondrial OS=Homo sapiens OX=9606 GN=GFM1 PE=1 SV=2	22.9161	22.9403	22.9276	NA	NA	NA	NA	24.1659	23.5497	23.8364	24.2618	24.0177	23.6479	25.0754
VPS13A	Q96RL7	Vacuolar protein sorting-associated protein 13A	sp|Q96RL7|VP13A_HUMAN Vacuolar protein sorting-associated protein 13A OS=Homo sapiens OX=9606 GN=VPS13A PE=1 SV=2	24.5669	24.2881	24.5017	NA	NA	NA	NA	NA	23.153	NA	23.8	23.2753	23.6545	23.2318
SNX18	Q96RF0	Sorting nexin-18	sp|Q96RF0|SNX18_HUMAN Sorting nexin-18 OS=Homo sapiens OX=9606 GN=SNX18 PE=1 SV=2	23.9406	23.8209	23.9934	NA	NA	NA	NA	24.184	24.3905	24.4007	24.0453	23.9575	24.3471	24.7722
RBP7	Q96R05	Retinoid-binding protein 7	sp|Q96R05|RET7_HUMAN Retinoid-binding protein 7 OS=Homo sapiens OX=9606 GN=RBP7 PE=1 SV=1	NA	NA	NA	NA	NA	NA	NA	NA	NA	NA	NA	NA	NA	23.9879
PURB	Q96QR8	Transcriptional activator protein Pur-beta	sp|Q96QR8|PURB_HUMAN Transcriptional activator protein Pur-beta OS=Homo sapiens OX=9606 GN=PURB PE=1 SV=3	24.2052	24.014	24.5493	NA	25.4093	24.278	25.9621	NA	23.1041	NA	24.5624	24.1652	24.3563	25.9096
VPS35	Q96QK1	Vacuolar protein sorting-associated protein 35	sp|Q96QK1|VPS35_HUMAN Vacuolar protein sorting-associated protein 35 OS=Homo sapiens OX=9606 GN=VPS35 PE=1 SV=2	27.4207	27.5121	27.3394	27.6101	28.4433	27.6633	27.3029	27.2772	27.3911	27.2498	27.3989	27.877	27.738	27.829
MTMR9	Q96QG7	Myotubularin-related protein 9	sp|Q96QG7|MTMR9_HUMAN Myotubularin-related protein 9 OS=Homo sapiens OX=9606 GN=MTMR9 PE=1 SV=1	NA	NA	NA	24.5408	24.621	NA	NA	23.4104	23.3237	NA	NA	23.3871	23.268	NA
RAB3IP	Q96QF0	Rab-3A-interacting protein	sp|Q96QF0|RAB3I_HUMAN Rab-3A-interacting protein OS=Homo sapiens OX=9606 GN=RAB3IP PE=1 SV=1	NA	NA	NA	NA	NA	NA	NA	NA	NA	NA	23.55	22.0763	NA	NA
FYTTD1	Q96QD9	UAP56-interacting factor	sp|Q96QD9|UIF_HUMAN UAP56-interacting factor OS=Homo sapiens OX=9606 GN=FYTTD1 PE=1 SV=3	NA	NA	NA	NA	NA	NA	NA	NA	NA	NA	22.7534	22.73	22.6352	23.1166
TRNT1	Q96Q11	CCA tRNA nucleotidyltransferase 1, mitochondrial	sp|Q96Q11|TRNT1_HUMAN CCA tRNA nucleotidyltransferase 1, mitochondrial OS=Homo sapiens OX=9606 GN=TRNT1 PE=1 SV=2	23.6716	23.8131	23.5743	NA	24.0576	NA	NA	NA	NA	NA	24.0955	23.9942	24.1126	23.7637
TRAPPC9	Q96Q05	Trafficking protein particle complex subunit 9	sp|Q96Q05|TPPC9_HUMAN Trafficking protein particle complex subunit 9 OS=Homo sapiens OX=9606 GN=TRAPPC9 PE=1 SV=2	NA	NA	22.2543	NA	NA	NA	NA	NA	NA	NA	NA	NA	NA	NA
FMNL2	Q96PY5	Formin-like protein 2	sp|Q96PY5|FMNL2_HUMAN Formin-like protein 2 OS=Homo sapiens OX=9606 GN=FMNL2 PE=1 SV=3	27.6918	27.7427	28.0113	26.7996	26.895	26.1529	27.4216	27.4733	27.5718	27.6019	27.0252	27.271	27.2206	26.8582
SYNGAP1	Q96PV0	Ras/Rap GTPase-activating protein SynGAP	sp|Q96PV0|SYGP1_HUMAN Ras/Rap GTPase-activating protein SynGAP OS=Homo sapiens OX=9606 GN=SYNGAP1 PE=1 SV=4	NA	22.6982	NA	25.4395	27.3134	NA	25.948	21.3261	NA	NA	22.9834	NA	NA	21.6917
QKI	Q96PU8	Protein quaking	sp|Q96PU8|QKI_HUMAN Protein quaking OS=Homo sapiens OX=9606 GN=QKI PE=1 SV=1	27.2557	27.3092	27.1099	26.4495	26.4984	27.5301	27.0722	27.1197	26.7129	27.1188	26.5281	26.7708	27.0123	28.5664
NEDD4L	Q96PU5	E3 ubiquitin-protein ligase NEDD4-like	sp|Q96PU5|NED4L_HUMAN E3 ubiquitin-protein ligase NEDD4-like OS=Homo sapiens OX=9606 GN=NEDD4L PE=1 SV=2	NA	NA	NA	NA	24.5588	NA	NA	NA	23.3914	NA	NA	NA	NA	NA
SORCS2	Q96PQ0	VPS10 domain-containing receptor SorCS2	sp|Q96PQ0|SORC2_HUMAN VPS10 domain-containing receptor SorCS2 OS=Homo sapiens OX=9606 GN=SORCS2 PE=1 SV=3	NA	NA	NA	NA	NA	NA	NA	NA	NA	21.912	NA	NA	NA	NA
RBM14	Q96PK6	RNA-binding protein 14	sp|Q96PK6|RBM14_HUMAN RNA-binding protein 14 OS=Homo sapiens OX=9606 GN=RBM14 PE=1 SV=2	24.0047	23.5559	24.0544	25.0471	24.1112	NA	25.1424	23.9445	24.044	24.582	24.6463	24.2793	23.806	24.5841
OPALIN	Q96PE5	Opalin	sp|Q96PE5|OPALI_HUMAN Opalin OS=Homo sapiens OX=9606 GN=OPALIN PE=2 SV=1	25.7185	25.4357	25.0158	NA	NA	NA	NA	NA	NA	NA	NA	23.0862	NA	25.1094
INPP4A	Q96PE3	Type I inositol 3,4-bisphosphate 4-phosphatase	sp|Q96PE3|INP4A_HUMAN Inositol polyphosphate-4-phosphatase type I A OS=Homo sapiens OX=9606 GN=INPP4A PE=1 SV=1	23.6458	23.1602	23.1716	NA	24.5355	NA	NA	NA	23.6842	22.7925	23.024	24.3257	24.5267	24.4314
OLFM3	Q96PB7	Noelin-3	sp|Q96PB7|NOE3_HUMAN Noelin-3 OS=Homo sapiens OX=9606 GN=OLFM3 PE=1 SV=1	NA	NA	NA	NA	23.3672	NA	NA	NA	NA	NA	NA	NA	NA	NA
IPO9	Q96P70	Importin-9	sp|Q96P70|IPO9_HUMAN Importin-9 OS=Homo sapiens OX=9606 GN=IPO9 PE=1 SV=3	NA	23.5246	NA	NA	23.9206	NA	NA	NA	NA	NA	NA	NA	NA	NA
AGAP3	Q96P47	Arf-GAP with GTPase, ANK repeat and PH domain-containing protein 3	sp|Q96P47|AGAP3_HUMAN Arf-GAP with GTPase, ANK repeat and PH domain-containing protein 3 OS=Homo sapiens OX=9606 GN=AGAP3 PE=1 SV=2	25.7244	25.6083	25.2833	25.8492	26.6718	24.9381	26.2275	25.6178	25.7341	25.7418	25.6138	25.7476	24.8983	23.697
LRRC7	Q96NW7	Leucine-rich repeat-containing protein 7	sp|Q96NW7|LRRC7_HUMAN Leucine-rich repeat-containing protein 7 OS=Homo sapiens OX=9606 GN=LRRC7 PE=1 SV=1	23.3506	NA	NA	NA	NA	NA	NA	NA	NA	24.3689	NA	NA	NA	NA
NAP1L5	Q96NT1	Nucleosome assembly protein 1-like 5	sp|Q96NT1|NP1L5_HUMAN Nucleosome assembly protein 1-like 5 OS=Homo sapiens OX=9606 GN=NAP1L5 PE=1 SV=1	23.9334	NA	23.733	NA	24.1732	NA	NA	25.4081	24.7575	25.5066	24.0237	25.1358	25.4231	23.5407
CCDC43	Q96MW1	Coiled-coil domain-containing protein 43	sp|Q96MW1|CCD43_HUMAN Coiled-coil domain-containing protein 43 OS=Homo sapiens OX=9606 GN=CCDC43 PE=1 SV=2	24.2926	24.0242	23.8765	NA	24.1166	NA	NA	24.0304	23.663	23.6259	23.6421	24.2143	23.2949	24.253
HSPA12B	Q96MM6	Heat shock 70 kDa protein 12B	sp|Q96MM6|HS12B_HUMAN Heat shock 70 kDa protein 12B OS=Homo sapiens OX=9606 GN=HSPA12B PE=1 SV=2	23.2043	NA	22.5489	NA	NA	NA	NA	NA	NA	NA	NA	NA	NA	NA
ZNF512	Q96ME7	Zinc finger protein 512	sp|Q96ME7|ZN512_HUMAN Zinc finger protein 512 OS=Homo sapiens OX=9606 GN=ZNF512 PE=1 SV=2	NA	NA	NA	24.0764	NA	NA	NA	NA	NA	NA	NA	NA	NA	NA
FBXL18	Q96ME1	F-box/LRR-repeat protein 18	sp|Q96ME1|FXL18_HUMAN F-box/LRR-repeat protein 18 OS=Homo sapiens OX=9606 GN=FBXL18 PE=1 SV=2	NA	NA	22.8906	NA	NA	NA	NA	NA	NA	22.7225	NA	NA	NA	NA
SNX27	Q96L92	Sorting nexin-27	sp|Q96L92|SNX27_HUMAN Sorting nexin-27 OS=Homo sapiens OX=9606 GN=SNX27 PE=1 SV=2	24.7739	24.7448	24.5075	NA	25.0676	25.6367	24.9978	24.5662	24.6111	25.2056	25.2088	25.2278	25.2037	24.726
CNDP2	Q96KP4	Cytosolic non-specific dipeptidase	sp|Q96KP4|CNDP2_HUMAN Cytosolic non-specific dipeptidase OS=Homo sapiens OX=9606 GN=CNDP2 PE=1 SV=2	29.9555	29.5363	30.4677	26.4305	29.1912	28.5065	26.8533	28.4402	28.6619	28.6928	28.3901	29.5565	29.5341	31.0776
EXOC2	Q96KP1	Exocyst complex component 2	sp|Q96KP1|EXOC2_HUMAN Exocyst complex component 2 OS=Homo sapiens OX=9606 GN=EXOC2 PE=1 SV=1	24.8126	24.5705	24.4473	NA	24.3243	NA	24.011	24.0605	23.573	24.0836	23.8981	24.3956	24.1866	23.7208
CNDP1	Q96KN2	Beta-Ala-His dipeptidase	sp|Q96KN2|CNDP1_HUMAN Beta-Ala-His dipeptidase OS=Homo sapiens OX=9606 GN=CNDP1 PE=1 SV=4	NA	23.721	24.7217	NA	23.8119	NA	NA	NA	NA	NA	NA	23.7469	23.4117	NA
SCYL1	Q96KG9	N-terminal kinase-like protein	sp|Q96KG9|SCYL1_HUMAN N-terminal kinase-like protein OS=Homo sapiens OX=9606 GN=SCYL1 PE=1 SV=1	24.3129	24.1056	24.1272	NA	24.5479	NA	NA	NA	23.1804	23.8612	24.357	24.1029	24.1706	23.7424
USP47	Q96K76	Ubiquitin carboxyl-terminal hydrolase 47	sp|Q96K76|UBP47_HUMAN Ubiquitin carboxyl-terminal hydrolase 47 OS=Homo sapiens OX=9606 GN=USP47 PE=1 SV=3	NA	NA	23.1111	NA	23.4661	NA	NA	NA	NA	23.3314	23.8931	23.8315	23.7111	24.6291
VCPIP1	Q96JH7	Deubiquitinating protein VCIP135	sp|Q96JH7|VCIP1_HUMAN Deubiquitinating protein VCIP135 OS=Homo sapiens OX=9606 GN=VCPIP1 PE=1 SV=2	23.5973	23.6539	23.7564	NA	NA	NA	NA	NA	NA	23.54	NA	23.7805	NA	NA
VPS50	Q96JG6	Coiled-coil domain-containing protein 132	sp|Q96JG6|VPS50_HUMAN Syndetin OS=Homo sapiens OX=9606 GN=VPS50 PE=1 SV=3	23.7861	23.9117	23.3401	NA	NA	NA	24.0396	NA	NA	NA	23.7513	24.0795	23.3438	23.6087
MAP6	Q96JE9	Microtubule-associated protein 6	sp|Q96JE9|MAP6_HUMAN Microtubule-associated protein 6 OS=Homo sapiens OX=9606 GN=MAP6 PE=1 SV=2	28.4088	28.1875	28.6514	27.8806	28.7812	28.9901	28.1626	29.3828	29.8569	29.5234	29.4069	29.9195	29.4164	26.9995
VPS39	Q96JC1	Vam6/Vps39-like protein	sp|Q96JC1|VPS39_HUMAN Vam6/Vps39-like protein OS=Homo sapiens OX=9606 GN=VPS39 PE=1 SV=2	23.1691	NA	NA	NA	NA	NA	NA	NA	22.7368	22.5442	NA	22.784	22.5924	22.8635
CDK5RAP3	Q96JB5	CDK5 regulatory subunit-associated protein 3	sp|Q96JB5|CK5P3_HUMAN CDK5 regulatory subunit-associated protein 3 OS=Homo sapiens OX=9606 GN=CDK5RAP3 PE=1 SV=2	24.6094	24.1591	24.3909	NA	24.3512	NA	24.3294	23.4789	NA	NA	24.6029	23.9513	24.0726	23.6697
ITCH	Q96J02	E3 ubiquitin-protein ligase Itchy homolog;NEDD4-like E3 ubiquitin-protein ligase WWP1	sp|Q96J02|ITCH_HUMAN E3 ubiquitin-protein ligase Itchy homolog OS=Homo sapiens OX=9606 GN=ITCH PE=1 SV=2;sp|Q9H0M0|WWP1_HUMAN NEDD4-like E3 ubiquitin-protein ligase WWP1 OS=Homo sapiens OX=9606 GN=WWP1 PE=1 SV=1	23.8483	24.1856	23.7147	NA	23.122	NA	NA	NA	22.8167	23.1239	22.8103	23.3462	22.974	23.4978
ATP5MD	Q96IX5	Up-regulated during skeletal muscle growth protein 5	sp|Q96IX5|ATPMD_HUMAN ATP synthase membrane subunit DAPIT, mitochondrial OS=Homo sapiens OX=9606 GN=ATP5MD PE=1 SV=1	27.2034	27.0826	26.748	27.7818	27.9835	27.6317	27.5938	28.9725	29.4848	28.9413	27.7549	27.7105	27.8098	26.9212
ABHD14B	Q96IU4	Alpha/beta hydrolase domain-containing protein 14B	sp|Q96IU4|ABHEB_HUMAN Protein ABHD14B OS=Homo sapiens OX=9606 GN=ABHD14B PE=1 SV=1	NA	NA	NA	NA	NA	NA	NA	NA	NA	NA	23.8692	24.0576	24.1806	25.789
GMPPA	Q96IJ6	Mannose-1-phosphate guanyltransferase alpha	sp|Q96IJ6|GMPPA_HUMAN Mannose-1-phosphate guanyltransferase alpha OS=Homo sapiens OX=9606 GN=GMPPA PE=1 SV=1	NA	NA	22.8902	NA	NA	NA	NA	NA	NA	NA	NA	22.185	23.1391	21.9805
IGSF21	Q96ID5	Immunoglobulin superfamily member 21	sp|Q96ID5|IGS21_HUMAN Immunoglobulin superfamily member 21 OS=Homo sapiens OX=9606 GN=IGSF21 PE=2 SV=1	NA	NA	NA	NA	25.0323	NA	NA	NA	NA	NA	NA	NA	NA	NA
SUCLG2	Q96I99	Succinyl-CoA ligase [GDP-forming] subunit beta, mitochondrial	sp|Q96I99|SUCB2_HUMAN Succinate--CoA ligase [GDP-forming] subunit beta, mitochondrial OS=Homo sapiens OX=9606 GN=SUCLG2 PE=1 SV=2	25.3995	25.0627	25.5824	25.0558	24.9047	24.7247	NA	25.2537	NA	25.2375	26.222	25.4905	25.5515	26.6339
FUBP3	Q96I24	Far upstream element-binding protein 3	sp|Q96I24|FUBP3_HUMAN Far upstream element-binding protein 3 OS=Homo sapiens OX=9606 GN=FUBP3 PE=1 SV=2	24.6249	24.6782	24.3821	24.7907	NA	25.535	26.5219	24.1408	24.4525	24.7852	23.9408	24.2587	24.6891	24.8034
DDRGK1	Q96HY6	DDRGK domain-containing protein 1	sp|Q96HY6|DDRGK_HUMAN DDRGK domain-containing protein 1 OS=Homo sapiens OX=9606 GN=DDRGK1 PE=1 SV=2	NA	NA	NA	NA	NA	NA	NA	NA	NA	21.6018	NA	21.3101	21.7104	NA
DIRAS2	Q96HU8	GTP-binding protein Di-Ras2	sp|Q96HU8|DIRA2_HUMAN GTP-binding protein Di-Ras2 OS=Homo sapiens OX=9606 GN=DIRAS2 PE=1 SV=1	23.9985	24.2745	24.407	24.5605	26.5931	24.9558	24.7242	24.2813	23.1495	22.9175	24.4847	23.6853	24.7624	NA
AHCYL2	Q96HN2	Putative adenosylhomocysteinase 3	sp|Q96HN2|SAHH3_HUMAN Adenosylhomocysteinase 3 OS=Homo sapiens OX=9606 GN=AHCYL2 PE=1 SV=1	24.5227	23.6852	23.8437	NA	NA	25.7188	NA	24.3399	24.1463	23.7879	NA	NA	24.307	22.9901
ERO1A	Q96HE7	ERO1-like protein alpha	sp|Q96HE7|ERO1A_HUMAN ERO1-like protein alpha OS=Homo sapiens OX=9606 GN=ERO1A PE=1 SV=2	22.7652	NA	22.6623	NA	NA	NA	NA	NA	NA	NA	22.4055	23.014	23.1801	NA
BCAN	Q96GW7	Brevican core protein	sp|Q96GW7|PGCB_HUMAN Brevican core protein OS=Homo sapiens OX=9606 GN=BCAN PE=1 SV=2	31.7459	32.0057	31.5631	29.1325	30.0478	29.0585	30.6271	30.8857	31.1483	30.6372	28.9418	28.187	29.1139	28.8755
ACSBG1	Q96GR2	Long-chain-fatty-acid--CoA ligase ACSBG1	sp|Q96GR2|ACBG1_HUMAN Long-chain-fatty-acid--CoA ligase ACSBG1 OS=Homo sapiens OX=9606 GN=ACSBG1 PE=1 SV=2	NA	NA	NA	NA	NA	NA	NA	24.4282	24.4257	24.7026	NA	NA	23.702	23.726
FAHD2A	Q96GK7	Fumarylacetoacetate hydrolase domain-containing protein 2A;Fumarylacetoacetate hydrolase domain-containing protein 2B	sp|Q96GK7|FAH2A_HUMAN Fumarylacetoacetate hydrolase domain-containing protein 2A OS=Homo sapiens OX=9606 GN=FAHD2A PE=1 SV=1;sp|Q6P2I3|FAH2B_HUMAN Fumarylacetoacetate hydrolase domain-containing protein 2B OS=Homo sapiens OX=9606 GN=FAHD2B PE=1 SV=1	NA	NA	22.5233	NA	NA	NA	NA	NA	NA	NA	NA	22.4674	NA	NA
DCUN1D1	Q96GG9	DCN1-like protein 1	sp|Q96GG9|DCNL1_HUMAN DCN1-like protein 1 OS=Homo sapiens OX=9606 GN=DCUN1D1 PE=1 SV=1	23.9482	23.2898	23.7378	NA	23.1839	NA	NA	NA	NA	NA	23.0671	23.9001	23.7551	23.7631
PDXP	Q96GD0	Pyridoxal phosphate phosphatase	sp|Q96GD0|PLPP_HUMAN Pyridoxal phosphate phosphatase OS=Homo sapiens OX=9606 GN=PDXP PE=1 SV=2	26.2152	25.6391	25.7187	25.0664	25.6224	26.3718	NA	NA	NA	NA	24.5574	24.5277	25.3029	24.4059
SDSL	Q96GA7	Serine dehydratase-like	sp|Q96GA7|SDSL_HUMAN Serine dehydratase-like OS=Homo sapiens OX=9606 GN=SDSL PE=1 SV=1	22.2807	22.6277	23.6585	NA	22.9887	NA	NA	NA	NA	NA	23.9072	24.0625	23.8475	25.318
CFAP36	Q96G28	Cilia- and flagella-associated protein 36	sp|Q96G28|CFA36_HUMAN Cilia- and flagella-associated protein 36 OS=Homo sapiens OX=9606 GN=CFAP36 PE=1 SV=2	NA	NA	NA	NA	NA	NA	NA	NA	NA	NA	23.5035	22.818	22.8658	22.3999
PGM2	Q96G03	Phosphoglucomutase-2	sp|Q96G03|PGM2_HUMAN Phosphoglucomutase-2 OS=Homo sapiens OX=9606 GN=PGM2 PE=1 SV=4	NA	NA	NA	NA	NA	NA	NA	NA	NA	NA	22.7981	23.4526	25.5311	NA
CHMP6	Q96FZ7	Charged multivesicular body protein 6	sp|Q96FZ7|CHMP6_HUMAN Charged multivesicular body protein 6 OS=Homo sapiens OX=9606 GN=CHMP6 PE=1 SV=3	26.2049	26.2205	25.7882	25.8434	26.079	25.6122	26.6283	26.4722	26.3785	26.4659	25.5634	25.7048	26.0111	25.4492
OTUB1	Q96FW1	Ubiquitin thioesterase OTUB1	sp|Q96FW1|OTUB1_HUMAN Ubiquitin thioesterase OTUB1 OS=Homo sapiens OX=9606 GN=OTUB1 PE=1 SV=2	27.9307	27.7448	27.8548	26.4479	27.5584	27.4694	25.8908	27.1313	26.8365	27.3416	27.1519	27.794	27.8926	27.3159
CPNE2	Q96FN4	Copine-2	sp|Q96FN4|CPNE2_HUMAN Copine-2 OS=Homo sapiens OX=9606 GN=CPNE2 PE=1 SV=3	NA	NA	23.1487	NA	NA	NA	NA	NA	NA	NA	NA	NA	NA	NA
DYNLL2	Q96FJ2	Dynein light chain 2, cytoplasmic	sp|Q96FJ2|DYL2_HUMAN Dynein light chain 2, cytoplasmic OS=Homo sapiens OX=9606 GN=DYNLL2 PE=1 SV=1	NA	NA	26.2053	NA	NA	NA	NA	NA	25.3839	25.3841	NA	NA	NA	NA
LINGO1	Q96FE5	Leucine-rich repeat and immunoglobulin-like domain-containing nogo receptor-interacting protein 1	sp|Q96FE5|LIGO1_HUMAN Leucine-rich repeat and immunoglobulin-like domain-containing nogo receptor-interacting protein 1 OS=Homo sapiens OX=9606 GN=LINGO1 PE=1 SV=2	NA	NA	NA	26.0572	24.4774	NA	NA	NA	NA	NA	NA	NA	NA	NA
PHYHIPL	Q96FC7	Phytanoyl-CoA hydroxylase-interacting protein-like	sp|Q96FC7|PHIPL_HUMAN Phytanoyl-CoA hydroxylase-interacting protein-like OS=Homo sapiens OX=9606 GN=PHYHIPL PE=1 SV=3	25.0035	24.8595	26.0154	NA	26.1379	NA	NA	24.4703	24.2273	25.0341	24.9162	26.1093	25.9692	25.8603
CNRIP1	Q96F85	CB1 cannabinoid receptor-interacting protein 1	sp|Q96F85|CNRP1_HUMAN CB1 cannabinoid receptor-interacting protein 1 OS=Homo sapiens OX=9606 GN=CNRIP1 PE=1 SV=1	25.6934	25.7881	26.5249	25.2698	28.0451	26.1813	26.2836	23.7179	26.4968	25.2347	25.4558	26.5499	26.0213	25.2517
CYFIP2	Q96F07	Cytoplasmic FMR1-interacting protein 2	sp|Q96F07|CYFP2_HUMAN Cytoplasmic FMR1-interacting protein 2 OS=Homo sapiens OX=9606 GN=CYFIP2 PE=1 SV=2	25.6011	25.7267	25.8588	22.6043	27.4285	NA	25.9074	23.7754	24.7754	24.4904	24.7352	25.1878	25.411	24.8707
MMAB	Q96EY8	Cob(I)yrinic acid a,c-diamide adenosyltransferase, mitochondrial	sp|Q96EY8|MMAB_HUMAN Corrinoid adenosyltransferase OS=Homo sapiens OX=9606 GN=MMAB PE=1 SV=1	NA	NA	NA	NA	24.7244	NA	NA	23.137	NA	23.1776	NA	24.5589	23.1615	24.3004
DNAJA3	Q96EY1	DnaJ homolog subfamily A member 3, mitochondrial	sp|Q96EY1|DNJA3_HUMAN DnaJ homolog subfamily A member 3, mitochondrial OS=Homo sapiens OX=9606 GN=DNAJA3 PE=1 SV=2	NA	NA	NA	NA	23.7983	NA	NA	24.182	24.3352	24.0224	24.3744	24.5165	24.3438	NA
SGTB	Q96EQ0	Small glutamine-rich tetratricopeptide repeat-containing protein beta	sp|Q96EQ0|SGTB_HUMAN Small glutamine-rich tetratricopeptide repeat-containing protein beta OS=Homo sapiens OX=9606 GN=SGTB PE=1 SV=1	25.2767	25.2348	25.2883	NA	25.3086	26.066	24.1256	25.2573	25.1154	25.1185	24.6645	24.6666	25.1804	23.7757
L3HYPDH	Q96EM0	Trans-3-hydroxy-L-proline dehydratase	sp|Q96EM0|T3HPD_HUMAN Trans-3-hydroxy-L-proline dehydratase OS=Homo sapiens OX=9606 GN=L3HYPDH PE=1 SV=2	23.6261	23.0775	24.4526	NA	NA	NA	NA	NA	NA	23.8483	NA	NA	24.0338	NA
KIF1BP	Q96EK5	KIF1-binding protein	sp|Q96EK5|KBP_HUMAN KIF1-binding protein OS=Homo sapiens OX=9606 GN=KIF1BP PE=1 SV=1	24.2471	NA	NA	NA	NA	NA	NA	NA	NA	24.1628	NA	NA	NA	NA
RAB3C	Q96E17	Ras-related protein Rab-3C	sp|Q96E17|RAB3C_HUMAN Ras-related protein Rab-3C OS=Homo sapiens OX=9606 GN=RAB3C PE=1 SV=1	NA	NA	NA	26.134	25.7377	NA	24.5129	NA	NA	23.4142	NA	22.6086	23.7293	23.0134
ERLEC1	Q96DZ1	Endoplasmic reticulum lectin 1	sp|Q96DZ1|ERLEC_HUMAN Endoplasmic reticulum lectin 1 OS=Homo sapiens OX=9606 GN=ERLEC1 PE=1 SV=1	NA	NA	NA	NA	NA	NA	NA	NA	23.304	23.1206	23.0943	22.5738	22.7379	24.0502
ATG4C	Q96DT6	Cysteine protease ATG4C	sp|Q96DT6|ATG4C_HUMAN Cysteine protease ATG4C OS=Homo sapiens OX=9606 GN=ATG4C PE=1 SV=1	22.2256	22.1823	NA	NA	NA	NA	NA	NA	NA	NA	NA	NA	NA	NA
MSI2	Q96DH6	RNA-binding protein Musashi homolog 2	sp|Q96DH6|MSI2H_HUMAN RNA-binding protein Musashi homolog 2 OS=Homo sapiens OX=9606 GN=MSI2 PE=1 SV=1	NA	NA	NA	NA	NA	NA	23.2767	NA	23.4517	22.9716	24.0592	23.9488	23.9468	25.7404
CMBL	Q96DG6	Carboxymethylenebutenolidase homolog	sp|Q96DG6|CMBL_HUMAN Carboxymethylenebutenolidase homolog OS=Homo sapiens OX=9606 GN=CMBL PE=1 SV=1	22.8262	23.3098	23.6016	NA	23.8738	NA	NA	NA	NA	NA	22.7703	23.1866	24.3924	22.7169
RMDN1	Q96DB5	Regulator of microtubule dynamics protein 1	sp|Q96DB5|RMD1_HUMAN Regulator of microtubule dynamics protein 1 OS=Homo sapiens OX=9606 GN=RMDN1 PE=1 SV=1	NA	NA	NA	NA	NA	NA	NA	23.6031	NA	NA	NA	NA	NA	NA
HDAC11	Q96DB2	Histone deacetylase 11	sp|Q96DB2|HDA11_HUMAN Histone deacetylase 11 OS=Homo sapiens OX=9606 GN=HDAC11 PE=1 SV=1	26.6978	26.8891	27.1536	NA	24.9169	23.9173	NA	27.2252	27.1277	27.229	25.8846	26.0386	25.2429	24.6589
DNAJC19	Q96DA6	Mitochondrial import inner membrane translocase subunit TIM14	sp|Q96DA6|TIM14_HUMAN Mitochondrial import inner membrane translocase subunit TIM14 OS=Homo sapiens OX=9606 GN=DNAJC19 PE=1 SV=3	23.8634	23.2963	NA	NA	23.0722	NA	24.4694	25.1954	24.7507	23.8203	23.955	24.722	23.9475	23.7985
RAB39B	Q96DA2	Ras-related protein Rab-39B	sp|Q96DA2|RB39B_HUMAN Ras-related protein Rab-39B OS=Homo sapiens OX=9606 GN=RAB39B PE=1 SV=1	22.8428	NA	NA	NA	NA	NA	NA	NA	NA	NA	23.2643	NA	NA	23.2808
REPS1	Q96D71	RalBP1-associated Eps domain-containing protein 1	sp|Q96D71|REPS1_HUMAN RalBP1-associated Eps domain-containing protein 1 OS=Homo sapiens OX=9606 GN=REPS1 PE=1 SV=3	23.8515	NA	NA	NA	23.9034	NA	24.6981	NA	22.8948	23.4453	24.0206	23.4306	23.0745	25.0815
KCTD12	Q96CX2	BTB/POZ domain-containing protein KCTD12	sp|Q96CX2|KCD12_HUMAN BTB/POZ domain-containing protein KCTD12 OS=Homo sapiens OX=9606 GN=KCTD12 PE=1 SV=1	25.7898	25.8275	26.0673	26.257	26.0289	24.8244	25.6893	25.1027	25.2382	24.8159	26.4947	26.7032	26.9552	26.6172
AP2M1	Q96CW1	AP-2 complex subunit mu	sp|Q96CW1|AP2M1_HUMAN AP-2 complex subunit mu OS=Homo sapiens OX=9606 GN=AP2M1 PE=1 SV=2	28.9741	28.7997	28.5757	28.5027	29.4609	26.4435	28.036	28.5484	28.5724	28.283	28.2448	28.5855	28.3024	28.3386
OPTN	Q96CV9	Optineurin	sp|Q96CV9|OPTN_HUMAN Optineurin OS=Homo sapiens OX=9606 GN=OPTN PE=1 SV=3	26.3843	25.8539	26.124	25.7777	26.0367	25.3203	26.0585	26.4541	25.4865	26.4578	26.0282	25.7971	25.257	25.5847
CCDC124	Q96CT7	Coiled-coil domain-containing protein 124	sp|Q96CT7|CC124_HUMAN Coiled-coil domain-containing protein 124 OS=Homo sapiens OX=9606 GN=CCDC124 PE=1 SV=1	NA	NA	24.6083	NA	23.502	24.0078	23.4581	NA	NA	NA	NA	NA	NA	NA
FAF2	Q96CS3	FAS-associated factor 2	sp|Q96CS3|FAF2_HUMAN FAS-associated factor 2 OS=Homo sapiens OX=9606 GN=FAF2 PE=1 SV=2	24.0415	24.657	24.1984	NA	25.2232	NA	NA	NA	24.9901	24.2383	NA	23.4464	24.9226	23.8293
ISOC1	Q96CN7	Isochorismatase domain-containing protein 1	sp|Q96CN7|ISOC1_HUMAN Isochorismatase domain-containing protein 1 OS=Homo sapiens OX=9606 GN=ISOC1 PE=1 SV=3	24.2	24.1946	25.0668	NA	NA	NA	NA	NA	NA	NA	NA	NA	24.1992	23.8804
EVI5L	Q96CN4	EVI5-like protein	sp|Q96CN4|EVI5L_HUMAN EVI5-like protein OS=Homo sapiens OX=9606 GN=EVI5L PE=1 SV=1	NA	NA	NA	NA	NA	NA	NA	24.0326	NA	24.2076	NA	NA	NA	NA
PPP1R14B	Q96C90	Protein phosphatase 1 regulatory subunit 14B	sp|Q96C90|PP14B_HUMAN Protein phosphatase 1 regulatory subunit 14B OS=Homo sapiens OX=9606 GN=PPP1R14B PE=1 SV=3	NA	NA	NA	NA	NA	NA	NA	NA	NA	NA	NA	23.7086	NA	NA
EFHD2	Q96C19	EF-hand domain-containing protein D2	sp|Q96C19|EFHD2_HUMAN EF-hand domain-containing protein D2 OS=Homo sapiens OX=9606 GN=EFHD2 PE=1 SV=1	26.7219	26.8955	27.5299	26.2328	26.7418	26.6887	24.4953	27.6842	26.8231	27.4123	27.1338	28.0247	28.4971	26.092
FAM136A	Q96C01	Protein FAM136A	sp|Q96C01|F136A_HUMAN Protein FAM136A OS=Homo sapiens OX=9606 GN=FAM136A PE=1 SV=1	NA	NA	NA	NA	NA	NA	NA	26.897	27.7541	27.1556	25.053	25.8683	25.7961	NA
ATG2B	Q96BY7	Autophagy-related protein 2 homolog B	sp|Q96BY7|ATG2B_HUMAN Autophagy-related protein 2 homolog B OS=Homo sapiens OX=9606 GN=ATG2B PE=1 SV=5	23.5923	NA	23.1376	NA	NA	NA	NA	NA	NA	NA	NA	NA	23.6941	NA
DOCK10	Q96BY6	Dedicator of cytokinesis protein 10	sp|Q96BY6|DOC10_HUMAN Dedicator of cytokinesis protein 10 OS=Homo sapiens OX=9606 GN=DOCK10 PE=1 SV=3	NA	NA	22.3985	NA	NA	NA	NA	NA	NA	NA	NA	NA	NA	NA
TAMM41	Q96BW9	Phosphatidate cytidylyltransferase, mitochondrial	sp|Q96BW9|TAM41_HUMAN Phosphatidate cytidylyltransferase, mitochondrial OS=Homo sapiens OX=9606 GN=TAMM41 PE=1 SV=2	NA	NA	NA	NA	NA	NA	NA	NA	NA	23.1971	22.4898	22.8802	NA	NA
CCDC127	Q96BQ5	Coiled-coil domain-containing protein 127	sp|Q96BQ5|CC127_HUMAN Coiled-coil domain-containing protein 127 OS=Homo sapiens OX=9606 GN=CCDC127 PE=1 SV=1	22.9153	22.7537	NA	NA	NA	NA	24.109	23.8637	24.3418	24.0771	NA	23.435	22.9986	23.1369
ARL8A	Q96BM9	ADP-ribosylation factor-like protein 8A	sp|Q96BM9|ARL8A_HUMAN ADP-ribosylation factor-like protein 8A OS=Homo sapiens OX=9606 GN=ARL8A PE=1 SV=1	23.9805	24.3841	24.3659	NA	23.8663	NA	NA	NA	23.678	24.7646	23.6586	24.2227	23.5479	24.2161
AIDA	Q96BJ3	Axin interactor, dorsalization-associated protein	sp|Q96BJ3|AIDA_HUMAN Axin interactor, dorsalization-associated protein OS=Homo sapiens OX=9606 GN=AIDA PE=1 SV=1	NA	NA	NA	NA	NA	NA	NA	NA	NA	NA	24.2763	24.4322	23.9365	24.952
SH3KBP1	Q96B97	SH3 domain-containing kinase-binding protein 1	sp|Q96B97|SH3K1_HUMAN SH3 domain-containing kinase-binding protein 1 OS=Homo sapiens OX=9606 GN=SH3KBP1 PE=1 SV=2	25.0585	24.8286	25.4536	24.2597	24.9088	24.6902	NA	24.0221	24.3625	24.6384	25.0628	25.2912	25.6496	25.6745
TOMM6	Q96B49	Mitochondrial import receptor subunit TOM6 homolog	sp|Q96B49|TOM6_HUMAN Mitochondrial import receptor subunit TOM6 homolog OS=Homo sapiens OX=9606 GN=TOMM6 PE=1 SV=1	25.232	25.4598	24.9276	27.4686	26.236	25.4625	27.3548	26.5436	26.2009	26.559	NA	23.5318	25.2523	26.8335
AKT1S1	Q96B36	Proline-rich AKT1 substrate 1	sp|Q96B36|AKTS1_HUMAN Proline-rich AKT1 substrate 1 OS=Homo sapiens OX=9606 GN=AKT1S1 PE=1 SV=1	21.1566	NA	NA	NA	NA	NA	NA	NA	NA	NA	NA	NA	NA	NA
VPS33A	Q96AX1	Vacuolar protein sorting-associated protein 33A	sp|Q96AX1|VP33A_HUMAN Vacuolar protein sorting-associated protein 33A OS=Homo sapiens OX=9606 GN=VPS33A PE=1 SV=1	23.2142	23.4061	23.3185	NA	23.4153	NA	NA	23.2434	NA	24.197	NA	23.6208	23.5382	23.3115
PBXIP1	Q96AQ6	Pre-B-cell leukemia transcription factor-interacting protein 1	sp|Q96AQ6|PBIP1_HUMAN Pre-B-cell leukemia transcription factor-interacting protein 1 OS=Homo sapiens OX=9606 GN=PBXIP1 PE=1 SV=1	25.3477	25.7849	24.0726	NA	NA	25.547	26.3161	26.7378	26.2568	26.5622	NA	NA	24.9478	25.0391
LRRC59	Q96AG4	Leucine-rich repeat-containing protein 59	sp|Q96AG4|LRC59_HUMAN Leucine-rich repeat-containing protein 59 OS=Homo sapiens OX=9606 GN=LRRC59 PE=1 SV=1	24.332	24.2242	23.9662	24.9935	25.1981	NA	25.8977	NA	NA	NA	25.5164	25.3269	25.2068	25.7173
FUBP1	Q96AE4	Far upstream element-binding protein 1	sp|Q96AE4|FUBP1_HUMAN Far upstream element-binding protein 1 OS=Homo sapiens OX=9606 GN=FUBP1 PE=1 SV=3	NA	NA	NA	NA	NA	NA	NA	NA	NA	NA	23.768	23.3079	23.712	23.1247
FERMT2	Q96AC1	Fermitin family homolog 2	sp|Q96AC1|FERM2_HUMAN Fermitin family homolog 2 OS=Homo sapiens OX=9606 GN=FERMT2 PE=1 SV=1	26.6512	26.566	25.7851	25.6966	26.4225	NA	24.6406	25.3082	25.311	24.9343	26.3064	26.03	26.4414	26.4953
ISOC2	Q96AB3	Isochorismatase domain-containing protein 2, mitochondrial	sp|Q96AB3|ISOC2_HUMAN Isochorismatase domain-containing protein 2 OS=Homo sapiens OX=9606 GN=ISOC2 PE=1 SV=1	NA	25.2318	NA	NA	NA	NA	NA	25.3951	NA	NA	25.0377	25.5358	25.1673	24.9722
MAGOHB	Q96A72	Protein mago nashi homolog 2;Protein mago nashi homolog	sp|Q96A72|MGN2_HUMAN Protein mago nashi homolog 2 OS=Homo sapiens OX=9606 GN=MAGOHB PE=1 SV=1;sp|P61326|MGN_HUMAN Protein mago nashi homolog OS=Homo sapiens OX=9606 GN=MAGOH PE=1 SV=1	NA	NA	21.6664	NA	NA	NA	NA	NA	NA	NA	NA	NA	NA	NA
EXOC4	Q96A65	Exocyst complex component 4	sp|Q96A65|EXOC4_HUMAN Exocyst complex component 4 OS=Homo sapiens OX=9606 GN=EXOC4 PE=1 SV=1	24.4652	24.789	24.3235	25.3209	25.3025	22.871	25.0585	24.4586	23.3979	23.9596	24.2378	24.1993	23.0822	25.4031
SYAP1	Q96A49	Synapse-associated protein 1	sp|Q96A49|SYAP1_HUMAN Synapse-associated protein 1 OS=Homo sapiens OX=9606 GN=SYAP1 PE=1 SV=1	24.8991	24.3754	24.3328	24.3567	24.6607	NA	24.6777	25.4696	24.7735	25.3668	24.7939	24.5735	24.3647	24.0261
CCDC47	Q96A33	Coiled-coil domain-containing protein 47	sp|Q96A33|CCD47_HUMAN Coiled-coil domain-containing protein 47 OS=Homo sapiens OX=9606 GN=CCDC47 PE=1 SV=1	24.0319	23.6543	24.091	24.6575	23.7007	NA	25.5425	24.366	24.3487	NA	24.7858	24.1945	24.1124	24.623
FAM162A	Q96A26	Protein FAM162A	sp|Q96A26|F162A_HUMAN Protein FAM162A OS=Homo sapiens OX=9606 GN=FAM162A PE=1 SV=2	25.5035	25.2082	24.8354	NA	25.1837	NA	25.4324	25.9636	26.7052	26.4192	25.9646	25.8543	25.4437	25.9056
PPP1R14A	Q96A00	Protein phosphatase 1 regulatory subunit 14A	sp|Q96A00|PP14A_HUMAN Protein phosphatase 1 regulatory subunit 14A OS=Homo sapiens OX=9606 GN=PPP1R14A PE=1 SV=1	26.3058	26.5043	27.2918	NA	25.1529	24.167	25.1483	25.9556	25.5619	25.6941	23.3798	25.9015	24.513	25.5522
NCLN	Q969V3	Nicalin	sp|Q969V3|NCLN_HUMAN Nicalin OS=Homo sapiens OX=9606 GN=NCLN PE=1 SV=2	NA	NA	NA	NA	NA	NA	NA	NA	NA	NA	NA	23.6509	NA	22.7604
WBP2	Q969T9	WW domain-binding protein 2	sp|Q969T9|WBP2_HUMAN WW domain-binding protein 2 OS=Homo sapiens OX=9606 GN=WBP2 PE=1 SV=1	25.297	24.9612	26.1035	NA	NA	NA	NA	25.4874	25.5403	25.2873	25.1888	25.5421	26.0384	24.7563
IGSF8	Q969P0	Immunoglobulin superfamily member 8	sp|Q969P0|IGSF8_HUMAN Immunoglobulin superfamily member 8 OS=Homo sapiens OX=9606 GN=IGSF8 PE=1 SV=1	28.7226	29.2182	28.9605	28.9306	28.9593	29.1799	29.6156	28.1181	28.5645	28.297	27.3767	27.3522	27.5292	27.0125
BORCS5	Q969J3	Loss of heterozygosity 12 chromosomal region 1 protein	sp|Q969J3|BORC5_HUMAN BLOC-1-related complex subunit 5 OS=Homo sapiens OX=9606 GN=BORCS5 PE=1 SV=1	NA	NA	NA	NA	NA	NA	NA	NA	NA	NA	NA	22.8708	NA	NA
MYDGF	Q969H8	Myeloid-derived growth factor	sp|Q969H8|MYDGF_HUMAN Myeloid-derived growth factor OS=Homo sapiens OX=9606 GN=MYDGF PE=1 SV=1	NA	NA	NA	NA	NA	NA	NA	NA	NA	NA	NA	23.6644	23.3968	23.7845
ATP2A3	Q93084	Sarcoplasmic/endoplasmic reticulum calcium ATPase 3	sp|Q93084|AT2A3_HUMAN Sarcoplasmic/endoplasmic reticulum calcium ATPase 3 OS=Homo sapiens OX=9606 GN=ATP2A3 PE=1 SV=2	NA	NA	NA	NA	NA	NA	NA	NA	24.1576	NA	NA	NA	24.1251	NA
ATP6V0A1	Q93050	V-type proton ATPase 116 kDa subunit a isoform 1	sp|Q93050|VPP1_HUMAN V-type proton ATPase 116 kDa subunit a isoform 1 OS=Homo sapiens OX=9606 GN=ATP6V0A1 PE=1 SV=3	21.7374	24.1468	23.5637	28.7871	29.2748	26.004	28.8499	22.0045	22.2741	24.0457	24.7452	25.1545	25.1981	25.5425
STMN2	Q93045	Stathmin-2	sp|Q93045|STMN2_HUMAN Stathmin-2 OS=Homo sapiens OX=9606 GN=STMN2 PE=1 SV=3	25.2469	25.0539	25.7323	NA	NA	24.618	NA	26.0071	26.6971	26.1717	25.2641	24.0079	24.2683	NA
CUL5	Q93034	Cullin-5	sp|Q93034|CUL5_HUMAN Cullin-5 OS=Homo sapiens OX=9606 GN=CUL5 PE=1 SV=4	26.398	25.9627	26.2641	NA	26.0697	NA	24.9235	25.2543	25.5384	25.5607	26.0142	26.0536	26.3558	26.1234
USP7	Q93009	Ubiquitin carboxyl-terminal hydrolase 7	sp|Q93009|UBP7_HUMAN Ubiquitin carboxyl-terminal hydrolase 7 OS=Homo sapiens OX=9606 GN=USP7 PE=1 SV=2	25.2679	25.0117	25.1774	24.279	25.6487	NA	NA	24.0409	NA	24.2515	25.0372	25.1772	25.0563	25.7307
USP9X	Q93008	Probable ubiquitin carboxyl-terminal hydrolase FAF-X	sp|Q93008|USP9X_HUMAN Probable ubiquitin carboxyl-terminal hydrolase FAF-X OS=Homo sapiens OX=9606 GN=USP9X PE=1 SV=3	23.583	24.0781	23.8706	24.7535	24.1749	23.3095	NA	NA	23.1622	23.5818	23.7576	23.8982	23.1817	NA
GLMN	Q92990	Glomulin	sp|Q92990|GLMN_HUMAN Glomulin OS=Homo sapiens OX=9606 GN=GLMN PE=1 SV=2	NA	NA	20.9913	NA	NA	NA	NA	NA	NA	NA	NA	NA	NA	NA
ARHGEF2	Q92974	Rho guanine nucleotide exchange factor 2	sp|Q92974|ARHG2_HUMAN Rho guanine nucleotide exchange factor 2 OS=Homo sapiens OX=9606 GN=ARHGEF2 PE=1 SV=4	27.1472	27.1959	26.8412	27.2484	28.3425	28.1966	27.7874	23.0124	25.335	23.7601	26.1995	26.2746	26.2366	25.1564
TNPO1	Q92973	Transportin-1	sp|Q92973|TNPO1_HUMAN Transportin-1 OS=Homo sapiens OX=9606 GN=TNPO1 PE=1 SV=2	24.782	25.0642	24.914	24.6863	24.5957	24.9132	25.0585	23.9738	NA	24.5596	25.1408	24.8544	24.8206	25.4274
GCDH	Q92947	Glutaryl-CoA dehydrogenase, mitochondrial	sp|Q92947|GCDH_HUMAN Glutaryl-CoA dehydrogenase, mitochondrial OS=Homo sapiens OX=9606 GN=GCDH PE=1 SV=1	24.7874	NA	NA	NA	NA	NA	NA	NA	24.3243	24.0763	24.3988	NA	24.1133	22.8743
KHSRP	Q92945	Far upstream element-binding protein 2	sp|Q92945|FUBP2_HUMAN Far upstream element-binding protein 2 OS=Homo sapiens OX=9606 GN=KHSRP PE=1 SV=4	24.32	24.5698	25.2145	NA	24.3689	25.6357	24.7393	NA	23.9956	23.626	23.7619	24.5374	25.1531	25.0015
COPS5	Q92905	COP9 signalosome complex subunit 5	sp|Q92905|CSN5_HUMAN COP9 signalosome complex subunit 5 OS=Homo sapiens OX=9606 GN=COPS5 PE=1 SV=4	24.4506	24.5758	25.1389	NA	NA	NA	NA	24.0505	24.3271	24.2367	NA	24.5873	24.1709	23.5753
UPF1	Q92900	Regulator of nonsense transcripts 1	sp|Q92900|RENT1_HUMAN Regulator of nonsense transcripts 1 OS=Homo sapiens OX=9606 GN=UPF1 PE=1 SV=2	24.9257	25.0933	24.8032	26.0051	25.8935	26.909	25.679	25.1268	24.7344	25.0894	25.2311	25.2019	24.8775	25.2041
UFD1	Q92890	Ubiquitin fusion degradation protein 1 homolog	sp|Q92890|UFD1_HUMAN Ubiquitin recognition factor in ER-associated degradation protein 1 OS=Homo sapiens OX=9606 GN=UFD1 PE=1 SV=3	NA	NA	NA	NA	NA	NA	NA	NA	NA	NA	23.1871	NA	23.4153	NA
OSTF1	Q92882	Osteoclast-stimulating factor 1	sp|Q92882|OSTF1_HUMAN Osteoclast-stimulating factor 1 OS=Homo sapiens OX=9606 GN=OSTF1 PE=1 SV=2	25.741	25.3606	24.8558	NA	25.8669	NA	NA	NA	NA	NA	NA	NA	24.088	NA
PMM1	Q92871	Phosphomannomutase 1	sp|Q92871|PMM1_HUMAN Phosphomannomutase 1 OS=Homo sapiens OX=9606 GN=PMM1 PE=1 SV=2	23.5092	23.6231	23.587	NA	NA	NA	NA	NA	NA	23.3915	23.9776	23.1556	23.7986	NA
DDX17	Q92841	Probable ATP-dependent RNA helicase DDX17	sp|Q92841|DDX17_HUMAN Probable ATP-dependent RNA helicase DDX17 OS=Homo sapiens OX=9606 GN=DDX17 PE=1 SV=2	24.9888	25.0726	25.2158	25.7717	26.0523	26.3799	25.5286	23.739	24.245	24.2782	25.6224	26.1504	25.8688	26.2757
INPP5D	Q92835	Phosphatidylinositol 3,4,5-trisphosphate 5-phosphatase 1	sp|Q92835|SHIP1_HUMAN Phosphatidylinositol 3,4,5-trisphosphate 5-phosphatase 1 OS=Homo sapiens OX=9606 GN=INPP5D PE=1 SV=2	NA	NA	NA	NA	NA	NA	NA	NA	NA	NA	22.7403	21.7005	NA	NA
CORO2A	Q92828	Coronin-2A	sp|Q92828|COR2A_HUMAN Coronin-2A OS=Homo sapiens OX=9606 GN=CORO2A PE=1 SV=2	21.6759	NA	21.8724	NA	22.9445	NA	NA	NA	22.5291	22.9202	23.1123	22.9117	22.6029	23.7972
NRCAM	Q92823	Neuronal cell adhesion molecule	sp|Q92823|NRCAM_HUMAN Neuronal cell adhesion molecule OS=Homo sapiens OX=9606 GN=NRCAM PE=1 SV=3	27.4717	26.7492	26.9642	27.5822	28.4199	28.0347	28.0081	24.1451	25.8362	25.4285	25.4514	23.8038	25.4287	26.2655
TAF15	Q92804	TATA-binding protein-associated factor 2N	sp|Q92804|RBP56_HUMAN TATA-binding protein-associated factor 2N OS=Homo sapiens OX=9606 GN=TAF15 PE=1 SV=1	NA	NA	NA	NA	NA	NA	NA	NA	NA	NA	NA	22.5434	NA	NA
DLG3	Q92796	Disks large homolog 3	sp|Q92796|DLG3_HUMAN Disks large homolog 3 OS=Homo sapiens OX=9606 GN=DLG3 PE=1 SV=2	NA	NA	NA	NA	24.9769	NA	NA	NA	NA	NA	NA	NA	NA	NA
STAM	Q92783	Signal transducing adapter molecule 1	sp|Q92783|STAM1_HUMAN Signal transducing adapter molecule 1 OS=Homo sapiens OX=9606 GN=STAM PE=1 SV=3	25.8235	25.9633	25.5492	NA	25.5687	NA	NA	24.6952	25.0918	25.3923	26.0659	26.2551	26.1607	26.3118
SYN2	Q92777	Synapsin-2	sp|Q92777|SYN2_HUMAN Synapsin-2 OS=Homo sapiens OX=9606 GN=SYN2 PE=2 SV=4	27.4136	26.8235	26.9356	28.8387	28.6641	28.2519	28.1756	26.9418	26.9594	27.0046	27.3371	27.2328	27.249	27.3725
TNR	Q92752	Tenascin-R	sp|Q92752|TENR_HUMAN Tenascin-R OS=Homo sapiens OX=9606 GN=TNR PE=1 SV=3	30.1664	30.1631	30.0844	27.9327	29.0958	26.8114	28.5475	28.5769	29.4534	29.2372	28.3269	28.2684	28.7683	29.17
ARPC1A	Q92747	Actin-related protein 2/3 complex subunit 1A	sp|Q92747|ARC1A_HUMAN Actin-related protein 2/3 complex subunit 1A OS=Homo sapiens OX=9606 GN=ARPC1A PE=2 SV=2	26.2527	26.0436	25.9641	NA	25.614	26.6303	NA	25.4327	25.4459	24.5954	25.0941	25.304	25.5632	24.8407
RYR2	Q92736	Ryanodine receptor 2	sp|Q92736|RYR2_HUMAN Ryanodine receptor 2 OS=Homo sapiens OX=9606 GN=RYR2 PE=1 SV=3	NA	NA	NA	NA	25.2683	NA	23.7973	NA	NA	NA	NA	22.3727	24.3838	NA
TFG	Q92734	Protein TFG	sp|Q92734|TFG_HUMAN Protein TFG OS=Homo sapiens OX=9606 GN=TFG PE=1 SV=2	26.851	26.307	26.7651	NA	24.739	NA	23.6315	26.2291	26.2691	26.451	26.803	27.0224	27.0109	26.3732
RABGGTA	Q92696	Geranylgeranyl transferase type-2 subunit alpha	sp|Q92696|PGTA_HUMAN Geranylgeranyl transferase type-2 subunit alpha OS=Homo sapiens OX=9606 GN=RABGGTA PE=1 SV=2	24.5411	25.0534	24.4544	NA	24.837	NA	NA	24.0097	NA	23.4794	NA	24.6521	24.6077	23.4033
ANP32B	Q92688	Acidic leucine-rich nuclear phosphoprotein 32 family member B	sp|Q92688|AN32B_HUMAN Acidic leucine-rich nuclear phosphoprotein 32 family member B OS=Homo sapiens OX=9606 GN=ANP32B PE=1 SV=1	NA	23.8965	23.2461	NA	NA	NA	NA	NA	NA	NA	23.7732	23.8793	NA	24.527
NRGN	Q92686	Neurogranin;NEUG(55-78)	sp|Q92686|NEUG_HUMAN Neurogranin OS=Homo sapiens OX=9606 GN=NRGN PE=1 SV=1	28.6739	28.9904	29.0711	27.1963	28.0856	28.5116	29.8592	25.3023	26.2645	26.1798	22.9471	24.035	26.1428	24.492
SORL1	Q92673	Sortilin-related receptor	sp|Q92673|SORL_HUMAN Sortilin-related receptor OS=Homo sapiens OX=9606 GN=SORL1 PE=1 SV=2	NA	23.3257	NA	NA	NA	NA	24.4383	NA	NA	NA	NA	22.9319	NA	NA
PIGK	Q92643	GPI-anchor transamidase	sp|Q92643|GPI8_HUMAN GPI-anchor transamidase OS=Homo sapiens OX=9606 GN=PIGK PE=1 SV=2	NA	22.4008	NA	NA	NA	NA	NA	NA	NA	NA	NA	NA	NA	NA
GCN1	Q92616	Translational activator GCN1	sp|Q92616|GCN1_HUMAN eIF-2-alpha kinase activator GCN1 OS=Homo sapiens OX=9606 GN=GCN1 PE=1 SV=6	NA	22.6625	21.8866	23.891	NA	NA	23.6389	NA	NA	NA	NA	NA	NA	24.3468
MYO18A	Q92614	Unconventional myosin-XVIIIa	sp|Q92614|MY18A_HUMAN Unconventional myosin-XVIIIa OS=Homo sapiens OX=9606 GN=MYO18A PE=1 SV=3	27.3236	27.2998	27.329	26.9979	27.5472	26.2862	27.1135	26.7899	27.095	27.0773	27.1357	27.7257	27.4122	27.7752
SEPT8	Q92599	Septin-8	sp|Q92599|SEPT8_HUMAN Septin-8 OS=Homo sapiens OX=9606 GN=SEPTIN8 PE=1 SV=4	30.0812	30.5881	30.5708	28.9332	28.8083	28.4502	28.8934	30.6387	30.8957	31.0493	30.3	30.6022	30.6147	29.4031
HSPH1	Q92598	Heat shock protein 105 kDa	sp|Q92598|HS105_HUMAN Heat shock protein 105 kDa OS=Homo sapiens OX=9606 GN=HSPH1 PE=1 SV=1	29.0244	28.8087	29.0889	28.2838	28.8895	28.6071	26.5709	27.3462	27.4202	27.5625	29.3492	29.4305	29.1076	28.0291
NDRG1	Q92597	Protein NDRG1	sp|Q92597|NDRG1_HUMAN Protein NDRG1 OS=Homo sapiens OX=9606 GN=NDRG1 PE=1 SV=1	28.5542	28.5269	28.7782	27.529	27.6012	28.4453	27.3541	27.555	28.1356	28.3436	27.5395	28.2384	27.7272	27.9087
AP3S1	Q92572	AP-3 complex subunit sigma-1	sp|Q92572|AP3S1_HUMAN AP-3 complex subunit sigma-1 OS=Homo sapiens OX=9606 GN=AP3S1 PE=1 SV=1	NA	NA	NA	NA	22.6532	NA	NA	NA	NA	NA	NA	NA	NA	NA
FAM168A	Q92567	Protein FAM168A	sp|Q92567|F168A_HUMAN Protein FAM168A OS=Homo sapiens OX=9606 GN=FAM168A PE=1 SV=2	NA	NA	NA	NA	NA	22.6607	NA	NA	NA	NA	NA	NA	NA	NA
PHYHIP	Q92561	Phytanoyl-CoA hydroxylase-interacting protein	sp|Q92561|PHYIP_HUMAN Phytanoyl-CoA hydroxylase-interacting protein OS=Homo sapiens OX=9606 GN=PHYHIP PE=1 SV=1	24.6794	23.6492	24.5888	NA	26.347	NA	25.396	NA	NA	25.082	24.7112	25.4221	25.4738	22.1284
WASF1	Q92558	Wiskott-Aldrich syndrome protein family member 1	sp|Q92558|WASF1_HUMAN Wiskott-Aldrich syndrome protein family member 1 OS=Homo sapiens OX=9606 GN=WASF1 PE=1 SV=1	25.3904	25.1825	24.5979	25.512	27.4724	26.2031	25.9745	22.7342	24.5874	22.5998	23.5568	23.3546	23.6069	22.0298
ELMO1	Q92556	Engulfment and cell motility protein 1	sp|Q92556|ELMO1_HUMAN Engulfment and cell motility protein 1 OS=Homo sapiens OX=9606 GN=ELMO1 PE=1 SV=2	25.3493	25.6609	25.3979	NA	NA	NA	NA	24.6195	24.8924	24.7938	24.6663	25.4441	25.1311	24.0936
NCSTN	Q92542	Nicastrin	sp|Q92542|NICA_HUMAN Nicastrin OS=Homo sapiens OX=9606 GN=NCSTN PE=1 SV=2	22.5153	22.3974	22.4228	NA	NA	NA	NA	NA	NA	NA	22.0514	21.9584	21.79	22.6779
H1FX	Q92522	Histone H1x	sp|Q92522|H1X_HUMAN Histone H1x OS=Homo sapiens OX=9606 GN=H1FX PE=1 SV=1	23.7461	NA	NA	24.7039	NA	NA	24.7872	NA	NA	NA	NA	NA	NA	NA
HSD17B8	Q92506	Estradiol 17-beta-dehydrogenase 8	sp|Q92506|DHB8_HUMAN Estradiol 17-beta-dehydrogenase 8 OS=Homo sapiens OX=9606 GN=HSD17B8 PE=1 SV=2	NA	NA	NA	NA	NA	NA	NA	24.9172	24.6257	24.0405	24.4162	23.5725	23.767	24.5627
DDX1	Q92499	ATP-dependent RNA helicase DDX1	sp|Q92499|DDX1_HUMAN ATP-dependent RNA helicase DDX1 OS=Homo sapiens OX=9606 GN=DDX1 PE=1 SV=2	26.2184	25.8374	26.0479	25.5683	26.4247	25.0469	24.6111	25.009	25.4785	25.3631	26.3464	26.5669	26.3436	27.5368
IRGQ	Q8WZA9	Immunity-related GTPase family Q protein	sp|Q8WZA9|IRGQ_HUMAN Immunity-related GTPase family Q protein OS=Homo sapiens OX=9606 GN=IRGQ PE=1 SV=1	26.5653	27.2088	26.6871	25.7485	26.4748	27.2084	24.1243	25.0872	25.7812	25.7967	26.4351	26.5496	26.7317	26.2518
LZIC	Q8WZA0	Protein LZIC	sp|Q8WZA0|LZIC_HUMAN Protein LZIC OS=Homo sapiens OX=9606 GN=LZIC PE=1 SV=1	25.2242	25.0391	25.3446	NA	NA	NA	NA	23.288	24.2032	24.3918	24.5858	24.8852	25.1197	25.0544
TTN	Q8WZ42	Titin	sp|Q8WZ42|TITIN_HUMAN Titin OS=Homo sapiens OX=9606 GN=TTN PE=1 SV=4	NA	NA	NA	NA	NA	NA	NA	NA	NA	24.0975	NA	NA	NA	NA
PPM1E	Q8WY54	Protein phosphatase 1E	sp|Q8WY54|PPM1E_HUMAN Protein phosphatase 1E OS=Homo sapiens OX=9606 GN=PPM1E PE=1 SV=3	23.4495	NA	NA	NA	23.6637	NA	NA	NA	NA	NA	NA	NA	NA	23.3708
CNKSR2	Q8WXI2	Connector enhancer of kinase suppressor of ras 2	sp|Q8WXI2|CNKR2_HUMAN Connector enhancer of kinase suppressor of ras 2 OS=Homo sapiens OX=9606 GN=CNKSR2 PE=1 SV=1	NA	23.5781	23.3314	NA	24.1372	NA	NA	NA	NA	NA	NA	NA	NA	22.9708
MADD	Q8WXG6	MAP kinase-activating death domain protein	sp|Q8WXG6|MADD_HUMAN MAP kinase-activating death domain protein OS=Homo sapiens OX=9606 GN=MADD PE=1 SV=2	24.8506	24.652	24.3221	23.5203	26.0223	22.144	25.4362	22.8506	22.1636	22.6644	23.5803	24.5289	23.0122	NA
ATL1	Q8WXF7	Atlastin-1	sp|Q8WXF7|ATLA1_HUMAN Atlastin-1 OS=Homo sapiens OX=9606 GN=ATL1 PE=1 SV=1	25.9876	26.3917	26.2262	25.8972	27.1133	25.9891	26.7174	25.7122	26.3045	26.0049	25.4177	25.4887	25.7994	24.6372
PSPC1	Q8WXF1	Paraspeckle component 1	sp|Q8WXF1|PSPC1_HUMAN Paraspeckle component 1 OS=Homo sapiens OX=9606 GN=PSPC1 PE=1 SV=1	24.2601	23.5854	NA	NA	25.4476	NA	NA	NA	NA	23.5232	24.9482	24.5127	24.8028	26.923
CASKIN1	Q8WXD9	Caskin-1	sp|Q8WXD9|CSKI1_HUMAN Caskin-1 OS=Homo sapiens OX=9606 GN=CASKIN1 PE=1 SV=1	25.0616	24.9603	24.3363	25.3379	26.4237	26.1515	26.0481	25.69	25.6281	25.5903	25.0819	25.1598	25.1522	24.5646
SCG3	Q8WXD2	Secretogranin-3	sp|Q8WXD2|SCG3_HUMAN Secretogranin-3 OS=Homo sapiens OX=9606 GN=SCG3 PE=1 SV=3	23.5434	23.1498	23.822	NA	NA	NA	NA	NA	NA	NA	NA	NA	NA	NA
RUFY2	Q8WXA3	RUN and FYVE domain-containing protein 2	sp|Q8WXA3|RUFY2_HUMAN RUN and FYVE domain-containing protein 2 OS=Homo sapiens OX=9606 GN=RUFY2 PE=1 SV=3	23.4269	NA	22.8179	NA	22.3681	NA	NA	22.9796	NA	NA	22.6967	22.708	22.2528	23.733
PRPF31	Q8WWY3	U4/U6 small nuclear ribonucleoprotein Prp31	sp|Q8WWY3|PRP31_HUMAN U4/U6 small nuclear ribonucleoprotein Prp31 OS=Homo sapiens OX=9606 GN=PRPF31 PE=1 SV=2	NA	NA	NA	NA	NA	NA	NA	NA	NA	NA	NA	NA	NA	22.3378
ATXN2L	Q8WWM7	Ataxin-2-like protein	sp|Q8WWM7|ATX2L_HUMAN Ataxin-2-like protein OS=Homo sapiens OX=9606 GN=ATXN2L PE=1 SV=2	23.2197	23.6154	23.4239	NA	23.715	NA	23.7058	NA	22.924	NA	24.0959	24.394	23.9696	NA
SLC44A1	Q8WWI5	Choline transporter-like protein 1	sp|Q8WWI5|CTL1_HUMAN Choline transporter-like protein 1 OS=Homo sapiens OX=9606 GN=SLC44A1 PE=1 SV=1	23.2234	24.019	23.9304	NA	NA	NA	24.2779	NA	NA	23.7409	NA	23.1953	23.6141	22.4691
LMO7	Q8WWI1	LIM domain only protein 7	sp|Q8WWI1|LMO7_HUMAN LIM domain only protein 7 OS=Homo sapiens OX=9606 GN=LMO7 PE=1 SV=3	NA	NA	NA	NA	24.7103	NA	NA	NA	NA	NA	NA	NA	NA	NA
MAIP1	Q8WWC4	Uncharacterized protein C2orf47, mitochondrial	sp|Q8WWC4|MAIP1_HUMAN m-AAA protease-interacting protein 1, mitochondrial OS=Homo sapiens OX=9606 GN=MAIP1 PE=1 SV=1	21.7397	NA	NA	NA	NA	NA	NA	NA	NA	22.3315	22.0896	22.1954	NA	NA
DNAJA4	Q8WW22	DnaJ homolog subfamily A member 4	sp|Q8WW22|DNJA4_HUMAN DnaJ homolog subfamily A member 4 OS=Homo sapiens OX=9606 GN=DNAJA4 PE=1 SV=1	23.4005	23.5753	23.5934	NA	23.9778	NA	NA	23.9745	24.4749	24.2525	24.4096	24.3758	NA	23.0779
UBLCP1	Q8WVY7	Ubiquitin-like domain-containing CTD phosphatase 1	sp|Q8WVY7|UBCP1_HUMAN Ubiquitin-like domain-containing CTD phosphatase 1 OS=Homo sapiens OX=9606 GN=UBLCP1 PE=1 SV=2	23.1455	23.3902	23.684	NA	NA	23.2313	NA	23.5997	22.8653	23.1004	22.476	22.5145	22.2448	24.1777
HNRNPLL	Q8WVV9	Heterogeneous nuclear ribonucleoprotein L-like	sp|Q8WVV9|HNRLL_HUMAN Heterogeneous nuclear ribonucleoprotein L-like OS=Homo sapiens OX=9606 GN=HNRNPLL PE=1 SV=1	NA	NA	NA	NA	NA	NA	NA	NA	NA	NA	NA	NA	NA	24.3613
TRAPPC12	Q8WVT3	Trafficking protein particle complex subunit 12	sp|Q8WVT3|TPC12_HUMAN Trafficking protein particle complex subunit 12 OS=Homo sapiens OX=9606 GN=TRAPPC12 PE=1 SV=3	NA	NA	NA	NA	NA	NA	NA	NA	21.9685	NA	NA	22.2051	NA	NA
SCFD1	Q8WVM8	Sec1 family domain-containing protein 1	sp|Q8WVM8|SCFD1_HUMAN Sec1 family domain-containing protein 1 OS=Homo sapiens OX=9606 GN=SCFD1 PE=1 SV=4	25.001	25.2082	24.8891	25.3181	25.7184	24.9346	25.8138	24.9651	25.0712	24.8882	25.469	25.4867	25.2691	26.5416
NUDCD2	Q8WVJ2	NudC domain-containing protein 2	sp|Q8WVJ2|NUDC2_HUMAN NudC domain-containing protein 2 OS=Homo sapiens OX=9606 GN=NUDCD2 PE=1 SV=1	25.0722	24.9194	25.3005	NA	25.259	25.1301	24.1423	NA	NA	24.6851	25.278	25.2431	25.5336	25.9382
RNF141	Q8WVD5	RING finger protein 141	sp|Q8WVD5|RN141_HUMAN RING finger protein 141 OS=Homo sapiens OX=9606 GN=RNF141 PE=1 SV=1	22.4671	NA	22.675	NA	NA	NA	NA	NA	NA	NA	NA	NA	NA	NA
PRUNE2	Q8WUY3	Protein prune homolog 2	sp|Q8WUY3|PRUN2_HUMAN Protein prune homolog 2 OS=Homo sapiens OX=9606 GN=PRUNE2 PE=1 SV=3	NA	24.3786	24.1692	NA	NA	NA	NA	NA	23.6132	NA	NA	22.6717	NA	NA
CHMP7	Q8WUX9	Charged multivesicular body protein 7	sp|Q8WUX9|CHMP7_HUMAN Charged multivesicular body protein 7 OS=Homo sapiens OX=9606 GN=CHMP7 PE=1 SV=1	NA	NA	NA	NA	NA	NA	NA	NA	NA	NA	NA	23.4017	23.5063	NA
BRK1	Q8WUW1	Protein BRICK1	sp|Q8WUW1|BRK1_HUMAN Protein BRICK1 OS=Homo sapiens OX=9606 GN=BRK1 PE=1 SV=1	25.369	25.43	25.2403	27.6158	26.5594	24.7489	26.7069	25.3805	25.0718	25.2199	25.0793	24.5974	23.9121	25.4988
PDCD6IP	Q8WUM4	Programmed cell death 6-interacting protein	sp|Q8WUM4|PDC6I_HUMAN Programmed cell death 6-interacting protein OS=Homo sapiens OX=9606 GN=PDCD6IP PE=1 SV=1	28.6491	28.7382	28.4782	28.1324	28.6395	28.7845	27.4054	28.1016	28.0006	28.0579	29.1109	28.8918	28.7365	28.1781
TMEM263	Q8WUH6	Transmembrane protein 263	sp|Q8WUH6|TM263_HUMAN Transmembrane protein 263 OS=Homo sapiens OX=9606 GN=TMEM263 PE=1 SV=1	23.0539	22.45	22.4674	24.3357	24.8587	NA	23.6868	23.4362	23.2116	23.1505	24.5581	23.8597	23.938	23.5382
TGFBRAP1	Q8WUH2	Transforming growth factor-beta receptor-associated protein 1	sp|Q8WUH2|TGFA1_HUMAN Transforming growth factor-beta receptor-associated protein 1 OS=Homo sapiens OX=9606 GN=TGFBRAP1 PE=1 SV=1	NA	22.0917	NA	NA	NA	NA	NA	NA	NA	NA	NA	NA	NA	NA
RAB2B	Q8WUD1	Ras-related protein Rab-2B	sp|Q8WUD1|RAB2B_HUMAN Ras-related protein Rab-2B OS=Homo sapiens OX=9606 GN=RAB2B PE=1 SV=1	NA	NA	22.5702	NA	NA	NA	NA	NA	NA	NA	NA	NA	NA	NA
ZC3H15	Q8WU90	Zinc finger CCCH domain-containing protein 15	sp|Q8WU90|ZC3HF_HUMAN Zinc finger CCCH domain-containing protein 15 OS=Homo sapiens OX=9606 GN=ZC3H15 PE=1 SV=1	NA	NA	22.3631	NA	NA	NA	NA	NA	NA	NA	23.156	NA	NA	NA
SMAP2	Q8WU79	Stromal membrane-associated protein 2	sp|Q8WU79|SMAP2_HUMAN Stromal membrane-associated protein 2 OS=Homo sapiens OX=9606 GN=SMAP2 PE=1 SV=1	24.3535	24.4091	24.1948	24.8625	25.2425	NA	24.5812	24.9322	24.1102	24.9612	24.9832	24.1319	24.4395	22.2418
SETD7	Q8WTS6	Histone-lysine N-methyltransferase SETD7	sp|Q8WTS6|SETD7_HUMAN Histone-lysine N-methyltransferase SETD7 OS=Homo sapiens OX=9606 GN=SETD7 PE=1 SV=1	NA	NA	23.26	NA	NA	NA	NA	NA	22.8502	23.4471	23.4423	23.4423	23.418	NA
FBXO41	Q8TF61	F-box only protein 41	sp|Q8TF61|FBX41_HUMAN F-box only protein 41 OS=Homo sapiens OX=9606 GN=FBXO41 PE=2 SV=5	NA	NA	NA	NA	23.5266	NA	23.9989	NA	NA	NA	NA	NA	NA	NA
C2CD4C	Q8TF44	C2 calcium-dependent domain-containing protein 4C	sp|Q8TF44|C2C4C_HUMAN C2 calcium-dependent domain-containing protein 4C OS=Homo sapiens OX=9606 GN=C2CD4C PE=1 SV=2	24.0408	NA	NA	26.3125	25.8869	NA	24.2086	NA	NA	NA	NA	NA	NA	NA
UBASH3B	Q8TF42	Ubiquitin-associated and SH3 domain-containing protein B	sp|Q8TF42|UBS3B_HUMAN Ubiquitin-associated and SH3 domain-containing protein B OS=Homo sapiens OX=9606 GN=UBASH3B PE=1 SV=2	NA	NA	NA	NA	NA	NA	NA	23.9992	24.2235	24.8054	25.1861	23.8625	24.0842	NA
DTD1	Q8TEA8	D-tyrosyl-tRNA(Tyr) deacylase 1	sp|Q8TEA8|DTD1_HUMAN D-aminoacyl-tRNA deacylase 1 OS=Homo sapiens OX=9606 GN=DTD1 PE=1 SV=2	23.2487	NA	24.5884	NA	NA	NA	NA	23.8982	24.1711	23.6387	NA	NA	23.9645	NA
NEK7	Q8TDX7	Serine/threonine-protein kinase Nek7	sp|Q8TDX7|NEK7_HUMAN Serine/threonine-protein kinase Nek7 OS=Homo sapiens OX=9606 GN=NEK7 PE=1 SV=1	23.3012	23.9637	23.6563	NA	NA	NA	NA	NA	NA	23.4564	23.351	23.2575	NA	23.5587
GNPDA2	Q8TDQ7	Glucosamine-6-phosphate isomerase 2	sp|Q8TDQ7|GNPI2_HUMAN Glucosamine-6-phosphate isomerase 2 OS=Homo sapiens OX=9606 GN=GNPDA2 PE=1 SV=1	NA	22.1228	NA	NA	NA	NA	NA	NA	NA	NA	NA	NA	NA	NA
DMXL2	Q8TDJ6	DmX-like protein 2	sp|Q8TDJ6|DMXL2_HUMAN DmX-like protein 2 OS=Homo sapiens OX=9606 GN=DMXL2 PE=1 SV=2	25.3023	25.6268	25.3444	25.2965	27.5743	23.9718	24.3653	24.0348	24.7544	24.6902	22.8285	25.4566	25.374	23.3596
BRSK1	Q8TDC3	Serine/threonine-protein kinase BRSK1	sp|Q8TDC3|BRSK1_HUMAN Serine/threonine-protein kinase BRSK1 OS=Homo sapiens OX=9606 GN=BRSK1 PE=1 SV=2	24.6972	24.3172	24.2449	NA	24.9918	NA	24.8053	NA	25.3315	25.2831	24.3572	24.978	24.5521	NA
SFXN5	Q8TD22	Sideroflexin-5	sp|Q8TD22|SFXN5_HUMAN Sideroflexin-5 OS=Homo sapiens OX=9606 GN=SFXN5 PE=1 SV=1	25.0456	25.4955	25.2979	25.041	25.4593	24.3253	26.9879	26.0431	25.5683	25.6372	24.1683	24.2748	24.4712	25.691
CD99L2	Q8TCZ2	CD99 antigen-like protein 2	sp|Q8TCZ2|C99L2_HUMAN CD99 antigen-like protein 2 OS=Homo sapiens OX=9606 GN=CD99L2 PE=1 SV=1	24.2386	24.0947	23.6989	23.5581	NA	NA	NA	23.2669	23.78	24.3996	NA	23.5923	NA	NA
PREX1	Q8TCU6	Phosphatidylinositol 3,4,5-trisphosphate-dependent Rac exchanger 1 protein	sp|Q8TCU6|PREX1_HUMAN Phosphatidylinositol 3,4,5-trisphosphate-dependent Rac exchanger 1 protein OS=Homo sapiens OX=9606 GN=PREX1 PE=1 SV=3	23.4865	NA	23.3047	NA	NA	NA	NA	23.3378	NA	NA	NA	NA	NA	23.4362
PNPT1	Q8TCS8	Polyribonucleotide nucleotidyltransferase 1, mitochondrial	sp|Q8TCS8|PNPT1_HUMAN Polyribonucleotide nucleotidyltransferase 1, mitochondrial OS=Homo sapiens OX=9606 GN=PNPT1 PE=1 SV=2	25.213	25.2013	25.4316	26.8946	26.6617	26.8897	NA	26.0342	25.345	25.919	26.3877	26.2952	26.0423	25.3895
RDH11	Q8TC12	Retinol dehydrogenase 11	sp|Q8TC12|RDH11_HUMAN Retinol dehydrogenase 11 OS=Homo sapiens OX=9606 GN=RDH11 PE=1 SV=2	23.7993	24.675	24.4834	25.2886	24.1255	NA	24.7536	24.6495	24.4643	24.1292	24.1778	23.9455	24.185	23.2346
TBC1D15	Q8TC07	TBC1 domain family member 15	sp|Q8TC07|TBC15_HUMAN TBC1 domain family member 15 OS=Homo sapiens OX=9606 GN=TBC1D15 PE=1 SV=2	NA	NA	NA	NA	23.7783	NA	NA	23.4842	23.4449	23.602	23.746	23.9029	23.5163	23.1639
PIP4K2C	Q8TBX8	Phosphatidylinositol 5-phosphate 4-kinase type-2 gamma	sp|Q8TBX8|PI42C_HUMAN Phosphatidylinositol 5-phosphate 4-kinase type-2 gamma OS=Homo sapiens OX=9606 GN=PIP4K2C PE=1 SV=3	25.5947	25.5213	25.1422	NA	24.595	NA	NA	24.6213	24.8211	25.2164	24.7916	24.842	24.5791	24.3449
FAM213B	Q8TBF2	Prostamide/prostaglandin F synthase	sp|Q8TBF2|PXL2B_HUMAN Prostamide/prostaglandin F synthase OS=Homo sapiens OX=9606 GN=PRXL2B PE=1 SV=1	22.2814	NA	NA	NA	NA	NA	NA	NA	NA	NA	21.4394	22.1253	22.1017	NA
UBA3	Q8TBC4	NEDD8-activating enzyme E1 catalytic subunit	sp|Q8TBC4|UBA3_HUMAN NEDD8-activating enzyme E1 catalytic subunit OS=Homo sapiens OX=9606 GN=UBA3 PE=1 SV=2	23.96	24.054	23.9771	NA	NA	NA	NA	NA	NA	23.5711	23.8443	24.2014	24.1794	23.3639
SLC7A14	Q8TBB6	Probable cationic amino acid transporter	sp|Q8TBB6|S7A14_HUMAN Probable cationic amino acid transporter OS=Homo sapiens OX=9606 GN=SLC7A14 PE=2 SV=3	NA	NA	NA	24.4807	23.4133	NA	23.9457	NA	NA	NA	NA	NA	NA	NA
ITFG1	Q8TB96	T-cell immunomodulatory protein	sp|Q8TB96|TIP_HUMAN T-cell immunomodulatory protein OS=Homo sapiens OX=9606 GN=ITFG1 PE=1 SV=1	23.1234	23.2129	23.1473	NA	NA	NA	NA	23.4192	23.3435	23.2418	NA	22.9706	NA	NA
NUBPL	Q8TB37	Iron-sulfur protein NUBPL	sp|Q8TB37|NUBPL_HUMAN Iron-sulfur protein NUBPL OS=Homo sapiens OX=9606 GN=NUBPL PE=1 SV=3	23.087	NA	NA	NA	NA	NA	NA	NA	23.3242	23.6676	23.3827	22.9167	23.5982	23.9503
GDAP1	Q8TB36	Ganglioside-induced differentiation-associated protein 1	sp|Q8TB36|GDAP1_HUMAN Ganglioside-induced differentiation-associated protein 1 OS=Homo sapiens OX=9606 GN=GDAP1 PE=1 SV=3	26.9552	26.8811	26.793	27.4309	27.8743	26.6596	27.5151	27.6907	27.7555	27.6174	26.9273	27.4187	27.15	26.6192
SPATA20	Q8TB22	Spermatogenesis-associated protein 20	sp|Q8TB22|SPT20_HUMAN Spermatogenesis-associated protein 20 OS=Homo sapiens OX=9606 GN=SPATA20 PE=2 SV=3	23.1129	NA	23.3441	NA	NA	NA	NA	NA	NA	23.5702	NA	NA	22.9947	22.7446
NPLOC4	Q8TAT6	Nuclear protein localization protein 4 homolog	sp|Q8TAT6|NPL4_HUMAN Nuclear protein localization protein 4 homolog OS=Homo sapiens OX=9606 GN=NPLOC4 PE=1 SV=3	23.5865	23.3798	23.4731	NA	NA	NA	NA	NA	NA	NA	NA	23.6354	23.5556	24.8192
SMARCC2	Q8TAQ2	SWI/SNF complex subunit SMARCC2	sp|Q8TAQ2|SMRC2_HUMAN SWI/SNF complex subunit SMARCC2 OS=Homo sapiens OX=9606 GN=SMARCC2 PE=1 SV=1	NA	NA	NA	NA	NA	NA	NA	NA	NA	NA	23.1599	NA	22.6167	23.3316
ERMN	Q8TAM6	Ermin	sp|Q8TAM6|ERMIN_HUMAN Ermin OS=Homo sapiens OX=9606 GN=ERMN PE=2 SV=1	28.1677	27.8727	29.1741	NA	24.6791	23.8163	23.5792	27.3068	27.4882	28.195	25.7714	26.7238	26.835	27.7134
VXN	Q8TAG6	Uncharacterized protein C8orf46	sp|Q8TAG6|VEXIN_HUMAN Vexin OS=Homo sapiens OX=9606 GN=VXN PE=2 SV=2	23.3785	NA	23.8944	NA	NA	NA	NA	NA	NA	23.7557	NA	NA	NA	NA
WDR48	Q8TAF3	WD repeat-containing protein 48	sp|Q8TAF3|WDR48_HUMAN WD repeat-containing protein 48 OS=Homo sapiens OX=9606 GN=WDR48 PE=1 SV=1	23.1508	23.1033	23.51	NA	NA	NA	NA	NA	NA	NA	NA	NA	22.5684	NA
GADD45GIP1	Q8TAE8	Growth arrest and DNA damage-inducible proteins-interacting protein 1	sp|Q8TAE8|G45IP_HUMAN Growth arrest and DNA damage-inducible proteins-interacting protein 1 OS=Homo sapiens OX=9606 GN=GADD45GIP1 PE=1 SV=1	NA	NA	NA	NA	NA	NA	NA	NA	NA	NA	NA	NA	NA	23.8507
SCAMP5	Q8TAC9	Secretory carrier-associated membrane protein 5	sp|Q8TAC9|SCAM5_HUMAN Secretory carrier-associated membrane protein 5 OS=Homo sapiens OX=9606 GN=SCAMP5 PE=1 SV=1	NA	NA	NA	NA	24.281	NA	23.3354	NA	NA	NA	NA	NA	NA	NA
JOSD2	Q8TAC2	Josephin-2	sp|Q8TAC2|JOS2_HUMAN Josephin-2 OS=Homo sapiens OX=9606 GN=JOSD2 PE=1 SV=1	NA	23.6225	23.8994	NA	NA	NA	NA	NA	NA	NA	NA	NA	NA	NA
COQ8A	Q8NI60	Atypical kinase ADCK3, mitochondrial	sp|Q8NI60|COQ8A_HUMAN Atypical kinase COQ8A, mitochondrial OS=Homo sapiens OX=9606 GN=COQ8A PE=1 SV=1	NA	NA	NA	NA	NA	23.2125	NA	NA	NA	23.4746	23.4561	23.2218	NA	24.6242
NCOA7	Q8NI08	Nuclear receptor coactivator 7	sp|Q8NI08|NCOA7_HUMAN Nuclear receptor coactivator 7 OS=Homo sapiens OX=9606 GN=NCOA7 PE=1 SV=2	26.2367	26.1361	26.3023	NA	26.5552	NA	27.2938	NA	25.4466	25.7966	25.5268	26.007	25.7679	25.0249
MOSPD2	Q8NHP6	Motile sperm domain-containing protein 2	sp|Q8NHP6|MSPD2_HUMAN Motile sperm domain-containing protein 2 OS=Homo sapiens OX=9606 GN=MOSPD2 PE=1 SV=1	NA	NA	NA	NA	22.5503	NA	NA	NA	NA	22.7324	22.3588	22.4651	22.4687	21.8357
SVIP	Q8NHG7	Small VCP/p97-interacting protein	sp|Q8NHG7|SVIP_HUMAN Small VCP/p97-interacting protein OS=Homo sapiens OX=9606 GN=SVIP PE=1 SV=1	26.5835	27.2683	26.7314	25.7717	25.8694	26.2509	26.107	27.434	28.1864	28.038	25.6869	25.9158	NA	25.5356
CADM4	Q8NFZ8	Cell adhesion molecule 4	sp|Q8NFZ8|CADM4_HUMAN Cell adhesion molecule 4 OS=Homo sapiens OX=9606 GN=CADM4 PE=1 SV=1	25.4633	26.1303	26.334	24.3237	NA	24.9778	26.0872	25.5006	25.5935	25.9963	24.4437	24.2638	24.875	24.3662
STXBP6	Q8NFX7	Syntaxin-binding protein 6	sp|Q8NFX7|STXB6_HUMAN Syntaxin-binding protein 6 OS=Homo sapiens OX=9606 GN=STXBP6 PE=1 SV=2	27.3828	26.6171	27.4922	26.1897	25.6774	25.4981	25.918	26.6338	26.5681	27.9555	27.0476	25.5845	25.855	25.0251
CMAS	Q8NFW8	N-acylneuraminate cytidylyltransferase	sp|Q8NFW8|NEUA_HUMAN N-acylneuraminate cytidylyltransferase OS=Homo sapiens OX=9606 GN=CMAS PE=1 SV=2	24.605	24.419	24.4043	NA	25.0254	NA	NA	NA	23.5388	23.4765	24.0724	24.4275	24.0681	25.3337
ABHD11	Q8NFV4	Alpha/beta hydrolase domain-containing protein 11	sp|Q8NFV4|ABHDB_HUMAN Protein ABHD11 OS=Homo sapiens OX=9606 GN=ABHD11 PE=1 SV=1	NA	23.7261	NA	NA	24.1746	NA	NA	25.0687	NA	25.2546	23.8663	24.2197	23.8383	24.9642
TSTD1	Q8NFU3	Thiosulfate sulfurtransferase/rhodanese-like domain-containing protein 1	sp|Q8NFU3|TSTD1_HUMAN Thiosulfate:glutathione sulfurtransferase OS=Homo sapiens OX=9606 GN=TSTD1 PE=1 SV=3	NA	NA	22.5758	NA	NA	23.628	NA	NA	NA	NA	22.9991	22.108	22.3823	NA
NBEA	Q8NFP9	Neurobeachin	sp|Q8NFP9|NBEA_HUMAN Neurobeachin OS=Homo sapiens OX=9606 GN=NBEA PE=1 SV=3	24.0668	23.18	24.1246	NA	25.5609	24.3776	NA	NA	23.8441	23.9537	23.9844	25.1872	24.2289	22.9575
REPS2	Q8NFH8	RalBP1-associated Eps domain-containing protein 2	sp|Q8NFH8|REPS2_HUMAN RalBP1-associated Eps domain-containing protein 2 OS=Homo sapiens OX=9606 GN=REPS2 PE=1 SV=2	NA	NA	23.5789	NA	NA	NA	NA	NA	NA	NA	NA	NA	NA	NA
NUP35	Q8NFH5	Nucleoporin NUP53	sp|Q8NFH5|NUP35_HUMAN Nucleoporin NUP35 OS=Homo sapiens OX=9606 GN=NUP35 PE=1 SV=1	NA	NA	NA	NA	NA	NA	NA	NA	NA	NA	NA	NA	NA	22.8806
SYNE1	Q8NF91	Nesprin-1	sp|Q8NF91|SYNE1_HUMAN Nesprin-1 OS=Homo sapiens OX=9606 GN=SYNE1 PE=1 SV=4	24.7088	24.4315	23.2041	NA	23.7777	NA	NA	NA	NA	NA	NA	25.5532	25.5951	NA
FBXO22	Q8NEZ5	F-box only protein 22	sp|Q8NEZ5|FBX22_HUMAN F-box only protein 22 OS=Homo sapiens OX=9606 GN=FBXO22 PE=1 SV=1	NA	NA	NA	NA	NA	NA	NA	NA	NA	NA	NA	NA	22.6984	NA
VPS37A	Q8NEZ2	Vacuolar protein sorting-associated protein 37A	sp|Q8NEZ2|VP37A_HUMAN Vacuolar protein sorting-associated protein 37A OS=Homo sapiens OX=9606 GN=VPS37A PE=1 SV=1	22.8088	22.6316	NA	NA	22.8852	NA	NA	NA	22.6225	23.0725	22.8627	22.5985	22.5684	23.0553
APPL2	Q8NEU8	DCC-interacting protein 13-beta	sp|Q8NEU8|DP13B_HUMAN DCC-interacting protein 13-beta OS=Homo sapiens OX=9606 GN=APPL2 PE=1 SV=3	24.4446	NA	23.9216	24.7804	NA	NA	NA	NA	NA	24.3022	24.1146	23.5913	23.8964	24.3805
PIK3C3	Q8NEB9	Phosphatidylinositol 3-kinase catalytic subunit type 3	sp|Q8NEB9|PK3C3_HUMAN Phosphatidylinositol 3-kinase catalytic subunit type 3 OS=Homo sapiens OX=9606 GN=PIK3C3 PE=1 SV=1	23.2421	23.1354	22.9285	NA	NA	NA	NA	NA	NA	23.2284	NA	NA	NA	NA
ABCF1	Q8NE71	ATP-binding cassette sub-family F member 1	sp|Q8NE71|ABCF1_HUMAN ATP-binding cassette sub-family F member 1 OS=Homo sapiens OX=9606 GN=ABCF1 PE=1 SV=2	24.1926	24.1572	24.1926	NA	23.9766	NA	NA	NA	24.2087	23.897	25.2558	25.1973	24.7189	24.3117
CHDH	Q8NE62	Choline dehydrogenase, mitochondrial	sp|Q8NE62|CHDH_HUMAN Choline dehydrogenase, mitochondrial OS=Homo sapiens OX=9606 GN=CHDH PE=1 SV=2	NA	NA	NA	NA	NA	NA	NA	NA	NA	NA	NA	NA	NA	23.6573
RNF214	Q8ND24	RING finger protein 214	sp|Q8ND24|RN214_HUMAN RING finger protein 214 OS=Homo sapiens OX=9606 GN=RNF214 PE=1 SV=2	NA	NA	NA	NA	NA	NA	NA	NA	NA	NA	NA	NA	NA	24.7859
NAXE	Q8NCW5	NAD(P)H-hydrate epimerase	sp|Q8NCW5|NNRE_HUMAN NAD(P)H-hydrate epimerase OS=Homo sapiens OX=9606 GN=NAXE PE=1 SV=2	25.8706	25.978	26.2735	NA	24.388	NA	NA	NA	24.7558	24.6668	25.2499	26.0087	26.1441	24.4376
SMIM37	Q8NCU8	Uncharacterized protein encoded by LINC00116	sp|Q8NCU8|MTLN_HUMAN Mitoregulin OS=Homo sapiens OX=9606 GN=MTLN PE=1 SV=2	NA	NA	NA	NA	NA	NA	NA	23.6205	22.3917	22.9999	NA	NA	NA	NA
CAMKV	Q8NCB2	CaM kinase-like vesicle-associated protein	sp|Q8NCB2|CAMKV_HUMAN CaM kinase-like vesicle-associated protein OS=Homo sapiens OX=9606 GN=CAMKV PE=2 SV=2	26.3153	25.6305	25.3399	27.1682	28.9478	24.3005	28.7217	NA	NA	NA	NA	21.7877	21.7953	22.0951
FAM98A	Q8NCA5	Protein FAM98A	sp|Q8NCA5|FA98A_HUMAN Protein FAM98A OS=Homo sapiens OX=9606 GN=FAM98A PE=1 SV=2	23.2664	NA	23.6512	NA	NA	NA	NA	NA	23.3826	NA	23.4064	24.1423	23.7889	NA
NECAP1	Q8NC96	Adaptin ear-binding coat-associated protein 1	sp|Q8NC96|NECP1_HUMAN Adaptin ear-binding coat-associated protein 1 OS=Homo sapiens OX=9606 GN=NECAP1 PE=1 SV=2	NA	21.9929	24.2226	NA	23.2506	NA	NA	NA	22.9025	NA	NA	24.8163	24.7167	23.478
LEMD2	Q8NC56	LEM domain-containing protein 2	sp|Q8NC56|LEMD2_HUMAN LEM domain-containing protein 2 OS=Homo sapiens OX=9606 GN=LEMD2 PE=1 SV=1	NA	NA	NA	NA	NA	NA	24.7088	NA	NA	NA	NA	NA	NA	NA
RETREG2	Q8NC44	Protein FAM134A	sp|Q8NC44|RETR2_HUMAN Reticulophagy regulator 2 OS=Homo sapiens OX=9606 GN=RETREG2 PE=1 SV=3	NA	NA	23.177	NA	NA	NA	24.6704	NA	23.4291	NA	23.611	23.6617	23.8184	NA
SCCPDH	Q8NBX0	Saccharopine dehydrogenase-like oxidoreductase	sp|Q8NBX0|SCPDL_HUMAN Saccharopine dehydrogenase-like oxidoreductase OS=Homo sapiens OX=9606 GN=SCCPDH PE=1 SV=1	26.1618	26.9196	26.4597	26.5376	26.944	26.695	27.0732	26.8197	27.1701	27.0401	26.1936	26.7964	26.3565	25.659
ATAD1	Q8NBU5	ATPase family AAA domain-containing protein 1	sp|Q8NBU5|ATAD1_HUMAN ATPase family AAA domain-containing protein 1 OS=Homo sapiens OX=9606 GN=ATAD1 PE=1 SV=1	22.9363	22.8204	22.107	NA	NA	NA	NA	23.1276	23.1952	22.8452	22.7858	22.8022	22.5297	23.3111
TXNDC5	Q8NBS9	Thioredoxin domain-containing protein 5	sp|Q8NBS9|TXND5_HUMAN Thioredoxin domain-containing protein 5 OS=Homo sapiens OX=9606 GN=TXNDC5 PE=1 SV=2	22.5673	NA	23.0942	NA	NA	NA	NA	NA	NA	NA	23.2587	NA	22.2871	23.9493
RDH13	Q8NBN7	Retinol dehydrogenase 13	sp|Q8NBN7|RDH13_HUMAN Retinol dehydrogenase 13 OS=Homo sapiens OX=9606 GN=RDH13 PE=1 SV=2	23.1399	NA	NA	NA	24.3662	NA	24.149	23.3859	23.9895	23.5589	23.3923	23.5256	23.488	23.3217
PCYOX1L	Q8NBM8	Prenylcysteine oxidase-like	sp|Q8NBM8|PCYXL_HUMAN Prenylcysteine oxidase-like OS=Homo sapiens OX=9606 GN=PCYOX1L PE=1 SV=2	NA	NA	NA	23.3801	NA	NA	NA	NA	NA	NA	NA	22.0661	NA	NA
AVL9	Q8NBF6	Late secretory pathway protein AVL9 homolog	sp|Q8NBF6|AVL9_HUMAN Late secretory pathway protein AVL9 homolog OS=Homo sapiens OX=9606 GN=AVL9 PE=1 SV=1	NA	NA	NA	NA	24.856	NA	22.8354	NA	NA	22.2757	23.3221	23.0503	23.3126	23.2048
NHLRC2	Q8NBF2	NHL repeat-containing protein 2	sp|Q8NBF2|NHLC2_HUMAN NHL repeat-containing protein 2 OS=Homo sapiens OX=9606 GN=NHLRC2 PE=1 SV=1	NA	NA	NA	NA	NA	NA	NA	NA	NA	NA	NA	22.5964	22.901	23.9869
SCAI	Q8N9R8	Protein SCAI	sp|Q8N9R8|SCAI_HUMAN Protein SCAI OS=Homo sapiens OX=9606 GN=SCAI PE=1 SV=2	NA	NA	NA	NA	24.8947	NA	NA	NA	NA	NA	NA	NA	NA	NA
LRRC57	Q8N9N7	Leucine-rich repeat-containing protein 57	sp|Q8N9N7|LRC57_HUMAN Leucine-rich repeat-containing protein 57 OS=Homo sapiens OX=9606 GN=LRRC57 PE=1 SV=1	24.4692	24.1451	24.2102	24.1649	24.4772	NA	23.4028	NA	NA	NA	22.8282	23.5626	23.1873	NA
GDPD1	Q8N9F7	Glycerophosphodiester phosphodiesterase domain-containing protein 1	sp|Q8N9F7|GDPD1_HUMAN Lysophospholipase D GDPD1 OS=Homo sapiens OX=9606 GN=GDPD1 PE=1 SV=2	NA	NA	NA	NA	NA	NA	NA	NA	22.8468	22.7614	NA	NA	NA	NA
NECAB1	Q8N987	N-terminal EF-hand calcium-binding protein 1	sp|Q8N987|NECA1_HUMAN N-terminal EF-hand calcium-binding protein 1 OS=Homo sapiens OX=9606 GN=NECAB1 PE=1 SV=1	25.8301	24.9904	25.3005	NA	NA	NA	NA	NA	NA	NA	NA	NA	NA	NA
ATP6V0D2	Q8N8Y2	V-type proton ATPase subunit d 2	sp|Q8N8Y2|VA0D2_HUMAN V-type proton ATPase subunit d 2 OS=Homo sapiens OX=9606 GN=ATP6V0D2 PE=2 SV=1	NA	NA	NA	24.563	25.5226	NA	25.1004	NA	NA	NA	NA	NA	NA	NA
ENAH	Q8N8S7	Protein enabled homolog	sp|Q8N8S7|ENAH_HUMAN Protein enabled homolog OS=Homo sapiens OX=9606 GN=ENAH PE=1 SV=2	23.521	NA	NA	NA	NA	NA	NA	NA	22.8832	NA	24.1503	23.4418	23.4871	23.8421
AMER2	Q8N7J2	APC membrane recruitment protein 2	sp|Q8N7J2|AMER2_HUMAN APC membrane recruitment protein 2 OS=Homo sapiens OX=9606 GN=AMER2 PE=1 SV=3	25.7215	25.3565	26.2067	NA	23.1707	NA	26.0358	NA	24.2848	NA	NA	24.1147	24.1084	24.5834
EMC1	Q8N766	ER membrane protein complex subunit 1	sp|Q8N766|EMC1_HUMAN ER membrane protein complex subunit 1 OS=Homo sapiens OX=9606 GN=EMC1 PE=1 SV=1	23.723	23.6858	23.1821	24.6176	24.1827	NA	25.1699	23.8996	24.0244	24.7499	23.7591	23.7179	23.4942	24.3953
ARFGAP1	Q8N6T3	ADP-ribosylation factor GTPase-activating protein 1	sp|Q8N6T3|ARFG1_HUMAN ADP-ribosylation factor GTPase-activating protein 1 OS=Homo sapiens OX=9606 GN=ARFGAP1 PE=1 SV=2	24.6992	NA	23.5106	NA	24.3369	NA	NA	NA	NA	23.6166	NA	23.8558	23.8736	NA
ACBD7	Q8N6N7	Acyl-CoA-binding domain-containing protein 7	sp|Q8N6N7|ACBD7_HUMAN Acyl-CoA-binding domain-containing protein 7 OS=Homo sapiens OX=9606 GN=ACBD7 PE=1 SV=1	23.866	NA	NA	NA	NA	NA	23.6776	NA	NA	NA	NA	NA	NA	25.4776
TTC9B	Q8N6N2	Tetratricopeptide repeat protein 9B	sp|Q8N6N2|TTC9B_HUMAN Tetratricopeptide repeat protein 9B OS=Homo sapiens OX=9606 GN=TTC9B PE=2 SV=1	22.4149	23.131	22.945	24.2156	24.4748	NA	NA	NA	NA	NA	22.672	22.0836	NA	NA
ARFGAP2	Q8N6H7	ADP-ribosylation factor GTPase-activating protein 2	sp|Q8N6H7|ARFG2_HUMAN ADP-ribosylation factor GTPase-activating protein 2 OS=Homo sapiens OX=9606 GN=ARFGAP2 PE=1 SV=1	24.5747	24.4808	24.5707	25.8998	24.8364	25.6881	25.7525	25.6064	25.449	25.3816	25.1956	24.6052	24.8116	24.8658
ANKRD29	Q8N6D5	Ankyrin repeat domain-containing protein 29	sp|Q8N6D5|ANR29_HUMAN Ankyrin repeat domain-containing protein 29 OS=Homo sapiens OX=9606 GN=ANKRD29 PE=2 SV=2	NA	NA	22.6643	NA	NA	NA	NA	24.2322	24.8032	24.6504	23.5581	24.4538	23.3629	23.982
CPSF7	Q8N684	Cleavage and polyadenylation specificity factor subunit 7	sp|Q8N684|CPSF7_HUMAN Cleavage and polyadenylation specificity factor subunit 7 OS=Homo sapiens OX=9606 GN=CPSF7 PE=1 SV=1	NA	NA	NA	NA	NA	NA	NA	NA	NA	NA	NA	NA	NA	21.1308
DPP10	Q8N608	Inactive dipeptidyl peptidase 10	sp|Q8N608|DPP10_HUMAN Inactive dipeptidyl peptidase 10 OS=Homo sapiens OX=9606 GN=DPP10 PE=1 SV=2	24.7805	23.8686	22.8904	24.2075	27.4485	25.6062	27.1542	NA	NA	NA	22.9576	22.0163	21.746	NA
NGEF	Q8N5V2	Ephexin-1	sp|Q8N5V2|NGEF_HUMAN Ephexin-1 OS=Homo sapiens OX=9606 GN=NGEF PE=1 SV=2	NA	NA	22.4057	NA	24.5515	NA	24.0523	23.6079	23.2364	23.5695	23.4349	22.9598	NA	NA
CAMKK1	Q8N5S9	Calcium/calmodulin-dependent protein kinase kinase 1	sp|Q8N5S9|KKCC1_HUMAN Calcium/calmodulin-dependent protein kinase kinase 1 OS=Homo sapiens OX=9606 GN=CAMKK1 PE=1 SV=2	25.7914	25.4781	25.0149	26.4	26.7733	26.4856	24.9649	25.8596	23.7262	25.276	NA	23.7717	23.9577	22.9815
ATPAF2	Q8N5M1	ATP synthase mitochondrial F1 complex assembly factor 2	sp|Q8N5M1|ATPF2_HUMAN ATP synthase mitochondrial F1 complex assembly factor 2 OS=Homo sapiens OX=9606 GN=ATPAF2 PE=1 SV=1	NA	NA	NA	NA	NA	NA	NA	NA	NA	NA	21.822	NA	21.8544	22.5044
MINDY1	Q8N5J2	Protein FAM63A	sp|Q8N5J2|MINY1_HUMAN Ubiquitin carboxyl-terminal hydrolase MINDY-1 OS=Homo sapiens OX=9606 GN=MINDY1 PE=1 SV=2	24.112	24.7987	24.9627	NA	NA	NA	NA	24.5151	24.4137	24.5453	24.3417	24.8299	24.2974	24.7599
SMIM20	Q8N5G0	Small integral membrane protein 20	sp|Q8N5G0|SIM20_HUMAN Small integral membrane protein 20 OS=Homo sapiens OX=9606 GN=SMIM20 PE=1 SV=3	NA	NA	NA	NA	NA	NA	NA	NA	NA	22.906	NA	22.4396	NA	NA
OXR1	Q8N573	Oxidation resistance protein 1	sp|Q8N573|OXR1_HUMAN Oxidation resistance protein 1 OS=Homo sapiens OX=9606 GN=OXR1 PE=1 SV=2	28.3674	28.3067	29.3067	23.1297	27.4535	25.1451	23.792	27.5029	27.4441	27.5198	27.5689	28.1901	28.7413	26.4046
DCLK2	Q8N568	Serine/threonine-protein kinase DCLK2	sp|Q8N568|DCLK2_HUMAN Serine/threonine-protein kinase DCLK2 OS=Homo sapiens OX=9606 GN=DCLK2 PE=1 SV=4	24.899	25.463	24.9198	26.6925	26.1455	27.0976	26.5208	25.9344	25.2819	25.8552	25.5047	25.4229	25.6328	27.508
CHCHD4	Q8N4Q1	Mitochondrial intermembrane space import and assembly protein 40	sp|Q8N4Q1|MIA40_HUMAN Mitochondrial intermembrane space import and assembly protein 40 OS=Homo sapiens OX=9606 GN=CHCHD4 PE=1 SV=1	NA	NA	NA	NA	NA	NA	NA	NA	NA	NA	22.5115	22.9354	22.7838	NA
ZADH2	Q8N4Q0	Zinc-binding alcohol dehydrogenase domain-containing protein 2	sp|Q8N4Q0|PTGR3_HUMAN Prostaglandin reductase 3 OS=Homo sapiens OX=9606 GN=ZADH2 PE=1 SV=1	22.2916	NA	22.4368	NA	NA	NA	NA	22.9078	NA	22.8459	23.3715	23.1662	NA	23.3742
MINK1	Q8N4C8	Misshapen-like kinase 1	sp|Q8N4C8|MINK1_HUMAN Misshapen-like kinase 1 OS=Homo sapiens OX=9606 GN=MINK1 PE=1 SV=2	24.2796	24.3294	23.9854	NA	23.9829	NA	25.159	NA	NA	NA	NA	NA	23.8378	23.8211
NIN	Q8N4C6	Ninein	sp|Q8N4C6|NIN_HUMAN Ninein OS=Homo sapiens OX=9606 GN=NIN PE=1 SV=4	26.4939	25.7489	NA	NA	NA	NA	NA	29.0717	28.0032	28.6048	NA	NA	NA	NA
FBXL16	Q8N461	F-box/LRR-repeat protein 16	sp|Q8N461|FXL16_HUMAN F-box/LRR-repeat protein 16 OS=Homo sapiens OX=9606 GN=FBXL16 PE=2 SV=2	23.7262	NA	23.9327	NA	NA	NA	NA	NA	NA	NA	NA	NA	23.6748	NA
SYNPO	Q8N3V7	Synaptopodin	sp|Q8N3V7|SYNPO_HUMAN Synaptopodin OS=Homo sapiens OX=9606 GN=SYNPO PE=1 SV=2	23.3259	NA	NA	25.4747	27.0452	NA	NA	NA	NA	23.4736	NA	NA	NA	NA
CADM2	Q8N3J6	Cell adhesion molecule 2	sp|Q8N3J6|CADM2_HUMAN Cell adhesion molecule 2 OS=Homo sapiens OX=9606 GN=CADM2 PE=2 SV=1	27.7494	27.9072	27.8259	27.7588	28.4961	27.5376	28.3198	27.7599	27.9981	27.5872	26.8203	27.0731	27.3684	26.7354
MICALL1	Q8N3F8	MICAL-like protein 1	sp|Q8N3F8|MILK1_HUMAN MICAL-like protein 1 OS=Homo sapiens OX=9606 GN=MICALL1 PE=1 SV=2	NA	NA	NA	NA	NA	NA	NA	NA	NA	NA	NA	22.0501	NA	NA
PLCD3	Q8N3E9	1-phosphatidylinositol 4,5-bisphosphate phosphodiesterase delta-3	sp|Q8N3E9|PLCD3_HUMAN 1-phosphatidylinositol 4,5-bisphosphate phosphodiesterase delta-3 OS=Homo sapiens OX=9606 GN=PLCD3 PE=1 SV=3	23.5951	22.9334	23.1396	NA	NA	NA	NA	24.4919	24.2124	22.9621	NA	NA	NA	24.817
CBARP	Q8N350	Protein Dos	sp|Q8N350|CBARP_HUMAN Voltage-dependent calcium channel beta subunit-associated regulatory protein OS=Homo sapiens OX=9606 GN=CBARP PE=1 SV=3	NA	NA	23.1108	NA	NA	NA	NA	NA	NA	NA	NA	NA	NA	NA
GPD1L	Q8N335	Glycerol-3-phosphate dehydrogenase 1-like protein	sp|Q8N335|GPD1L_HUMAN Glycerol-3-phosphate dehydrogenase 1-like protein OS=Homo sapiens OX=9606 GN=GPD1L PE=1 SV=1	26.232	25.8871	26.3105	NA	25.6376	NA	NA	23.851	24.0301	24.8825	25.0175	25.9115	26.1315	24.6488
TMEM256	Q8N2U0	Transmembrane protein 256	sp|Q8N2U0|TM256_HUMAN Transmembrane protein 256 OS=Homo sapiens OX=9606 GN=TMEM256 PE=3 SV=1	24.2296	NA	NA	NA	NA	NA	NA	NA	NA	NA	NA	NA	NA	NA
ARMC10	Q8N2F6	Armadillo repeat-containing protein 10	sp|Q8N2F6|ARM10_HUMAN Armadillo repeat-containing protein 10 OS=Homo sapiens OX=9606 GN=ARMC10 PE=1 SV=1	24.2792	22.8397	23.547	24.6565	24.2012	NA	24.1497	24.3915	23.801	23.6813	23.8929	24.1683	23.8372	25.1836
ARHGAP24	Q8N264	Rho GTPase-activating protein 24	sp|Q8N264|RHG24_HUMAN Rho GTPase-activating protein 24 OS=Homo sapiens OX=9606 GN=ARHGAP24 PE=1 SV=2	NA	NA	NA	NA	NA	NA	NA	NA	NA	NA	NA	22.3551	NA	NA
HIST3H2BB	Q8N257	Histone H2B type 3-B	sp|Q8N257|H2B3B_HUMAN Histone H2B type 3-B OS=Homo sapiens OX=9606 GN=HIST3H2BB PE=1 SV=3	NA	NA	NA	NA	NA	NA	25.4158	NA	NA	NA	NA	NA	NA	NA
DOCK4	Q8N1I0	Dedicator of cytokinesis protein 4	sp|Q8N1I0|DOCK4_HUMAN Dedicator of cytokinesis protein 4 OS=Homo sapiens OX=9606 GN=DOCK4 PE=1 SV=3	NA	NA	NA	NA	NA	NA	NA	NA	NA	NA	NA	21.6025	NA	NA
LRRC47	Q8N1G4	Leucine-rich repeat-containing protein 47	sp|Q8N1G4|LRC47_HUMAN Leucine-rich repeat-containing protein 47 OS=Homo sapiens OX=9606 GN=LRRC47 PE=1 SV=1	27.1051	26.9384	27.0574	26.2048	26.4955	25.2644	26.7619	26.1975	26.3761	26.6102	26.8473	26.8742	26.2889	26.9515
VPS52	Q8N1B4	Vacuolar protein sorting-associated protein 52 homolog	sp|Q8N1B4|VPS52_HUMAN Vacuolar protein sorting-associated protein 52 homolog OS=Homo sapiens OX=9606 GN=VPS52 PE=1 SV=1	24.5577	24.6415	24.5608	24.9185	25.6321	NA	24.0454	24.2791	NA	24.2935	24.3804	23.8502	24.3162	24.1876
CCAR2	Q8N163	Cell cycle and apoptosis regulator protein 2	sp|Q8N163|CCAR2_HUMAN Cell cycle and apoptosis regulator protein 2 OS=Homo sapiens OX=9606 GN=CCAR2 PE=1 SV=2	24.6585	24.1139	24.6923	24.7736	25.1054	25.4735	25.5543	NA	23.8629	24.3848	25.1181	25.1602	25.0735	26.3909
LGI3	Q8N145	Leucine-rich repeat LGI family member 3	sp|Q8N145|LGI3_HUMAN Leucine-rich repeat LGI family member 3 OS=Homo sapiens OX=9606 GN=LGI3 PE=2 SV=1	27.1844	27.0351	27.3839	NA	NA	NA	NA	25.5753	25.9049	26.4849	25.2626	25.8668	24.9659	24.7443
LGI4	Q8N135	Leucine-rich repeat LGI family member 4	sp|Q8N135|LGI4_HUMAN Leucine-rich repeat LGI family member 4 OS=Homo sapiens OX=9606 GN=LGI4 PE=1 SV=1	23.129	NA	23.2804	NA	NA	NA	NA	NA	NA	NA	NA	NA	NA	NA
FAM177A1	Q8N128	Protein FAM177A1	sp|Q8N128|F177A_HUMAN Protein FAM177A1 OS=Homo sapiens OX=9606 GN=FAM177A1 PE=1 SV=1	25.4758	25.6336	25.3842	NA	24.2897	NA	NA	25.568	25.6839	26.0351	25.3364	25.3937	25.1522	25.3568
CADM3	Q8N126	Cell adhesion molecule 3	sp|Q8N126|CADM3_HUMAN Cell adhesion molecule 3 OS=Homo sapiens OX=9606 GN=CADM3 PE=1 SV=1	25.6705	25.6729	26.2148	25.4569	26.3316	NA	26.7483	25.4594	25.8727	26.0914	25.1071	25.0747	25.071	26.2705
CEND1	Q8N111	Cell cycle exit and neuronal differentiation protein 1	sp|Q8N111|CEND_HUMAN Cell cycle exit and neuronal differentiation protein 1 OS=Homo sapiens OX=9606 GN=CEND1 PE=1 SV=1	27.4159	26.8889	27.4635	26.6645	27.008	25.4337	26.3674	27.8628	28.4784	28.6489	27.3979	27.5948	27.552	27.1683
SPART	Q8N0X7	Spartin	sp|Q8N0X7|SPART_HUMAN Spartin OS=Homo sapiens OX=9606 GN=SPART PE=1 SV=1	24.4261	24.1789	24.2099	24.7188	24.8142	NA	NA	24.2475	23.7579	24.6832	25.3408	24.5435	24.5939	25.4893
LGI2	Q8N0V4	Leucine-rich repeat LGI family member 2	sp|Q8N0V4|LGI2_HUMAN Leucine-rich repeat LGI family member 2 OS=Homo sapiens OX=9606 GN=LGI2 PE=2 SV=1	NA	NA	NA	NA	NA	NA	NA	NA	NA	23.4911	NA	NA	NA	NA
SELENOH	Q8IZQ5	Selenoprotein H	sp|Q8IZQ5|SELH_HUMAN Selenoprotein H OS=Homo sapiens OX=9606 GN=SELENOH PE=1 SV=2	NA	NA	NA	NA	NA	NA	NA	NA	NA	NA	NA	NA	NA	23.7526
ABI1	Q8IZP0	Abl interactor 1	sp|Q8IZP0|ABI1_HUMAN Abl interactor 1 OS=Homo sapiens OX=9606 GN=ABI1 PE=1 SV=4	25.4667	25.4286	25.4022	26.6836	26.3044	NA	26.089	25.5287	26.6874	25.7681	26.5559	25.0365	25.6661	25.743
PELP1	Q8IZL8	Proline-, glutamic acid- and leucine-rich protein 1	sp|Q8IZL8|PELP1_HUMAN Proline-, glutamic acid- and leucine-rich protein 1 OS=Homo sapiens OX=9606 GN=PELP1 PE=1 SV=2	NA	NA	NA	NA	NA	NA	23.1225	NA	NA	NA	NA	NA	NA	NA
THNSL1	Q8IYQ7	Threonine synthase-like 1	sp|Q8IYQ7|THNS1_HUMAN Threonine synthase-like 1 OS=Homo sapiens OX=9606 GN=THNSL1 PE=1 SV=2	NA	NA	22.5369	NA	NA	NA	NA	23.5974	23.2585	23.9514	24.0492	23.2276	23.5589	23.0183
CPNE9	Q8IYJ1	Copine-9	sp|Q8IYJ1|CPNE9_HUMAN Copine-9 OS=Homo sapiens OX=9606 GN=CPNE9 PE=1 SV=3	NA	NA	NA	NA	NA	NA	NA	NA	22.2591	NA	NA	20.8419	NA	NA
EXOC8	Q8IYI6	Exocyst complex component 8	sp|Q8IYI6|EXOC8_HUMAN Exocyst complex component 8 OS=Homo sapiens OX=9606 GN=EXOC8 PE=1 SV=2	24.4048	24.6607	24.3199	24.7533	24.1623	23.6802	24.6587	NA	NA	NA	NA	NA	NA	22.9096
PEX5L	Q8IYB4	PEX5-related protein	sp|Q8IYB4|PEX5R_HUMAN PEX5-related protein OS=Homo sapiens OX=9606 GN=PEX5L PE=1 SV=2	25.3343	24.7151	24.3075	NA	25.0991	26.341	24.6828	NA	25.0613	24.8357	24.795	24.9273	24.9355	26.4079
SRRM1	Q8IYB3	Serine/arginine repetitive matrix protein 1	sp|Q8IYB3|SRRM1_HUMAN Serine/arginine repetitive matrix protein 1 OS=Homo sapiens OX=9606 GN=SRRM1 PE=1 SV=2	NA	NA	NA	NA	NA	NA	NA	NA	NA	NA	NA	NA	NA	22.1932
PNPLA6	Q8IY17	Neuropathy target esterase	sp|Q8IY17|PLPL6_HUMAN Neuropathy target esterase OS=Homo sapiens OX=9606 GN=PNPLA6 PE=1 SV=3	NA	NA	22.7952	NA	NA	NA	24.2328	NA	NA	NA	NA	NA	NA	23.2867
FAM126B	Q8IXS8	Protein FAM126B	sp|Q8IXS8|F126B_HUMAN Protein FAM126B OS=Homo sapiens OX=9606 GN=FAM126B PE=1 SV=1	NA	NA	NA	NA	24.1308	NA	NA	NA	NA	NA	NA	NA	NA	NA
PALM2	Q8IXS6	Paralemmin-2	sp|Q8IXS6|PALM2_HUMAN Paralemmin-2 OS=Homo sapiens OX=9606 GN=PALM2 PE=1 SV=3	NA	NA	NA	NA	NA	NA	NA	NA	NA	NA	23.4682	23.3049	23.3562	23.1651
SIRT2	Q8IXJ6	NAD-dependent protein deacetylase sirtuin-2	sp|Q8IXJ6|SIR2_HUMAN NAD-dependent protein deacetylase sirtuin-2 OS=Homo sapiens OX=9606 GN=SIRT2 PE=1 SV=2	31.8535	31.8263	31.5962	29.5524	30.2179	29.0132	28.9146	31.0022	31.3885	31.2745	31.0376	31.3426	30.9776	30.8081
RHOT1	Q8IXI2	Mitochondrial Rho GTPase 1	sp|Q8IXI2|MIRO1_HUMAN Mitochondrial Rho GTPase 1 OS=Homo sapiens OX=9606 GN=RHOT1 PE=1 SV=2	23.8706	24.105	23.6605	25.3261	25.1084	26.055	25.1248	24.4033	24.3346	24.3105	24.0278	22.039	24.331	24.5183
SUGP2	Q8IX01	SURP and G-patch domain-containing protein 2	sp|Q8IX01|SUGP2_HUMAN SURP and G-patch domain-containing protein 2 OS=Homo sapiens OX=9606 GN=SUGP2 PE=1 SV=2	NA	NA	NA	NA	NA	NA	NA	NA	NA	NA	23.4898	NA	23.1049	NA
TPH2	Q8IWU9	Tryptophan 5-hydroxylase 2	sp|Q8IWU9|TPH2_HUMAN Tryptophan 5-hydroxylase 2 OS=Homo sapiens OX=9606 GN=TPH2 PE=1 SV=1	NA	NA	NA	NA	NA	NA	NA	NA	NA	NA	22.1793	NA	NA	23.2693
BRSK2	Q8IWQ3	Serine/threonine-protein kinase BRSK2	sp|Q8IWQ3|BRSK2_HUMAN Serine/threonine-protein kinase BRSK2 OS=Homo sapiens OX=9606 GN=BRSK2 PE=1 SV=3	24.9824	24.938	24.8049	24.5946	25.4683	25.0034	24.5992	25.0692	25.0295	24.9853	24.5364	24.7323	24.7466	24.577
FAM114A1	Q8IWE2	Protein NOXP20	sp|Q8IWE2|NXP20_HUMAN Protein NOXP20 OS=Homo sapiens OX=9606 GN=FAM114A1 PE=1 SV=2	NA	NA	NA	NA	NA	NA	NA	NA	NA	NA	22.974	NA	NA	NA
NAXD	Q8IW45	ATP-dependent (S)-NAD(P)H-hydrate dehydratase	sp|Q8IW45|NNRD_HUMAN ATP-dependent (S)-NAD(P)H-hydrate dehydratase OS=Homo sapiens OX=9606 GN=NAXD PE=1 SV=1	24.1736	25.1382	25.1555	NA	NA	NA	NA	25.4704	NA	NA	24.1921	23.861	24.8584	NA
MMAA	Q8IVH4	Methylmalonic aciduria type A protein, mitochondrial	sp|Q8IVH4|MMAA_HUMAN Methylmalonic aciduria type A protein, mitochondrial OS=Homo sapiens OX=9606 GN=MMAA PE=1 SV=1	NA	NA	NA	NA	NA	NA	NA	NA	NA	22.8338	NA	NA	NA	NA
TIAM2	Q8IVF5	T-lymphoma invasion and metastasis-inducing protein 2	sp|Q8IVF5|TIAM2_HUMAN T-lymphoma invasion and metastasis-inducing protein 2 OS=Homo sapiens OX=9606 GN=TIAM2 PE=2 SV=4	25.1907	24.8217	24.4941	24.556	25.2598	NA	NA	NA	25.078	NA	NA	NA	24.2994	NA
AHNAK2	Q8IVF2	Protein AHNAK2	sp|Q8IVF2|AHNK2_HUMAN Protein AHNAK2 OS=Homo sapiens OX=9606 GN=AHNAK2 PE=1 SV=2	28.0592	28.1291	28.468	24.1359	27.0757	27.8478	24.0417	29.0928	29.1363	29.338	29.0883	29.2643	28.3495	27.0781
NUDCD3	Q8IVD9	NudC domain-containing protein 3	sp|Q8IVD9|NUDC3_HUMAN NudC domain-containing protein 3 OS=Homo sapiens OX=9606 GN=NUDCD3 PE=1 SV=3	23.9608	23.4311	23.8456	NA	24.6951	NA	NA	NA	NA	NA	24.8777	24.0385	23.7962	24.9094
ANKMY2	Q8IV38	Ankyrin repeat and MYND domain-containing protein 2	sp|Q8IV38|ANKY2_HUMAN Ankyrin repeat and MYND domain-containing protein 2 OS=Homo sapiens OX=9606 GN=ANKMY2 PE=1 SV=1	23.6064	23.6955	23.2694	NA	24.1526	NA	NA	23.5724	NA	23.5912	23.6353	24.2674	24.0927	NA
PLD3	Q8IV08	Phospholipase D3	sp|Q8IV08|PLD3_HUMAN Phospholipase D3 OS=Homo sapiens OX=9606 GN=PLD3 PE=1 SV=1	24.2058	24.2252	24.3877	24.9633	24.3158	24.502	25.0513	NA	24.7811	24.3483	23.7723	NA	NA	24.0204
SYT12	Q8IV01	Synaptotagmin-12	sp|Q8IV01|SYT12_HUMAN Synaptotagmin-12 OS=Homo sapiens OX=9606 GN=SYT12 PE=1 SV=1	NA	NA	NA	NA	25.3824	NA	NA	NA	NA	NA	NA	NA	NA	NA
ARMC8	Q8IUR7	Armadillo repeat-containing protein 8	sp|Q8IUR7|ARMC8_HUMAN Armadillo repeat-containing protein 8 OS=Homo sapiens OX=9606 GN=ARMC8 PE=1 SV=2	22.9461	22.5207	NA	NA	NA	NA	NA	NA	21.5946	22.3219	NA	NA	NA	NA
TRAPPC5	Q8IUR0	Trafficking protein particle complex subunit 5	sp|Q8IUR0|TPPC5_HUMAN Trafficking protein particle complex subunit 5 OS=Homo sapiens OX=9606 GN=TRAPPC5 PE=1 SV=1	23.5593	NA	22.9161	NA	23.134	NA	NA	22.1905	22.5345	22.1245	NA	22.7052	21.948	NA
ERC1	Q8IUD2	ELKS/Rab6-interacting/CAST family member 1	sp|Q8IUD2|RB6I2_HUMAN ELKS/Rab6-interacting/CAST family member 1 OS=Homo sapiens OX=9606 GN=ERC1 PE=1 SV=1	NA	NA	NA	NA	23.605	NA	NA	NA	NA	NA	23.8544	NA	NA	NA
CAMK1D	Q8IU85	Calcium/calmodulin-dependent protein kinase type 1D	sp|Q8IU85|KCC1D_HUMAN Calcium/calmodulin-dependent protein kinase type 1D OS=Homo sapiens OX=9606 GN=CAMK1D PE=1 SV=1	25.3324	25.1367	25.0112	NA	25.2062	NA	23.9081	24.1118	NA	22.6042	NA	NA	24.4309	22.8461
C2CD5	Q86YS7	C2 domain-containing protein 5	sp|Q86YS7|C2CD5_HUMAN C2 domain-containing protein 5 OS=Homo sapiens OX=9606 GN=C2CD5 PE=1 SV=1	23.518	23.5813	22.9619	NA	24.2069	NA	NA	23.9561	24.1375	22.8897	23.6764	24.3122	23.5842	NA
GPSM1	Q86YR5	G-protein-signaling modulator 1	sp|Q86YR5|GPSM1_HUMAN G-protein-signaling modulator 1 OS=Homo sapiens OX=9606 GN=GPSM1 PE=1 SV=2	NA	NA	NA	NA	NA	NA	NA	NA	NA	23.6224	NA	24.2954	24.0028	NA
HOMER1	Q86YM7	Homer protein homolog 1	sp|Q86YM7|HOME1_HUMAN Homer protein homolog 1 OS=Homo sapiens OX=9606 GN=HOMER1 PE=1 SV=2	21.4209	21.6468	NA	24.1949	25.9081	NA	22.7504	NA	NA	NA	NA	21.2626	22.0554	22.3958
STX12	Q86Y82	Syntaxin-12	sp|Q86Y82|STX12_HUMAN Syntaxin-12 OS=Homo sapiens OX=9606 GN=STX12 PE=1 SV=1	24.3124	24.3595	24.6786	25.8742	25.225	25.8007	25.6793	NA	23.6792	24.0043	24.3863	24.2143	24.7694	25.0951
NDUFA11	Q86Y39	NADH dehydrogenase [ubiquinone] 1 alpha subcomplex subunit 11	sp|Q86Y39|NDUAB_HUMAN NADH dehydrogenase [ubiquinone] 1 alpha subcomplex subunit 11 OS=Homo sapiens OX=9606 GN=NDUFA11 PE=1 SV=3	24.7903	24.1991	24.6929	NA	25.072	NA	24.2766	25.1518	26.6019	26.0854	25.0289	25.6079	25.6133	26.0359
FAM131B	Q86XD5	Protein FAM131B	sp|Q86XD5|F131B_HUMAN Protein FAM131B OS=Homo sapiens OX=9606 GN=FAM131B PE=1 SV=3	23.5572	NA	NA	24.2367	24.01	NA	23.8576	23.5733	NA	23.3003	23.722	23.6923	23.3091	NA
NIT1	Q86X76	Nitrilase homolog 1	sp|Q86X76|NIT1_HUMAN Deaminated glutathione amidase OS=Homo sapiens OX=9606 GN=NIT1 PE=1 SV=2	NA	NA	24.1391	NA	NA	NA	NA	NA	NA	NA	NA	NA	NA	NA
CARM1	Q86X55	Histone-arginine methyltransferase CARM1	sp|Q86X55|CARM1_HUMAN Histone-arginine methyltransferase CARM1 OS=Homo sapiens OX=9606 GN=CARM1 PE=1 SV=3	23.3781	NA	23.338	NA	NA	NA	NA	NA	NA	NA	NA	23.8176	23.4493	24.0687
CDR2L	Q86X02	Cerebellar degeneration-related protein 2-like	sp|Q86X02|CDR2L_HUMAN Cerebellar degeneration-related protein 2-like OS=Homo sapiens OX=9606 GN=CDR2L PE=1 SV=2	22.8995	NA	22.6657	NA	NA	NA	NA	22.9178	22.9853	23.8736	23.1906	22.7679	NA	NA
ATCAY	Q86WG3	Caytaxin	sp|Q86WG3|ATCAY_HUMAN Caytaxin OS=Homo sapiens OX=9606 GN=ATCAY PE=1 SV=2	NA	NA	NA	25.1176	25.1524	NA	NA	NA	NA	NA	22.6151	NA	NA	NA
SESTD1	Q86VW0	SEC14 domain and spectrin repeat-containing protein 1	sp|Q86VW0|SESD1_HUMAN SEC14 domain and spectrin repeat-containing protein 1 OS=Homo sapiens OX=9606 GN=SESTD1 PE=1 SV=2	NA	23.0328	NA	NA	22.8586	NA	NA	22.7565	22.2788	22.9114	22.5602	22.7855	22.6045	NA
HOOK3	Q86VS8	Protein Hook homolog 3	sp|Q86VS8|HOOK3_HUMAN Protein Hook homolog 3 OS=Homo sapiens OX=9606 GN=HOOK3 PE=1 SV=2	24.8563	24.2233	24.8977	NA	25.1756	27.2255	NA	24.4256	NA	24.1652	25.399	25.2254	24.9549	25.1308
CAND1	Q86VP6	Cullin-associated NEDD8-dissociated protein 1	sp|Q86VP6|CAND1_HUMAN Cullin-associated NEDD8-dissociated protein 1 OS=Homo sapiens OX=9606 GN=CAND1 PE=1 SV=2	28.4942	28.8372	28.7262	27.7761	28.5947	28.0594	27.4727	27.4744	27.5894	27.7138	27.9559	28.3608	28.3073	28.5366
VPS36	Q86VN1	Vacuolar protein-sorting-associated protein 36	sp|Q86VN1|VPS36_HUMAN Vacuolar protein-sorting-associated protein 36 OS=Homo sapiens OX=9606 GN=VPS36 PE=1 SV=1	23.675	23.7837	23.4453	NA	NA	NA	NA	23.4338	23.1026	23.6166	23.8048	23.8251	23.5613	23.2971
LUZP1	Q86V48	Leucine zipper protein 1	sp|Q86V48|LUZP1_HUMAN Leucine zipper protein 1 OS=Homo sapiens OX=9606 GN=LUZP1 PE=1 SV=2	25.161	24.9131	25.0587	NA	23.0927	NA	NA	26.6594	27.1496	26.897	25.563	26.729	25.8112	24.4602
NT5DC3	Q86UY8	5-nucleotidase domain-containing protein 3	sp|Q86UY8|NT5D3_HUMAN 5-nucleotidase domain-containing protein 3 OS=Homo sapiens OX=9606 GN=NT5DC3 PE=1 SV=1	23.3347	22.5595	22.6007	NA	NA	NA	23.5995	24.1359	NA	23.4212	NA	NA	NA	NA
FERMT3	Q86UX7	Fermitin family homolog 3	sp|Q86UX7|URP2_HUMAN Fermitin family homolog 3 OS=Homo sapiens OX=9606 GN=FERMT3 PE=1 SV=1	NA	NA	22.1817	NA	23.1573	NA	NA	NA	NA	NA	23.0927	NA	22.5553	NA
STK32C	Q86UX6	Serine/threonine-protein kinase 32C	sp|Q86UX6|ST32C_HUMAN Serine/threonine-protein kinase 32C OS=Homo sapiens OX=9606 GN=STK32C PE=1 SV=1	24.1795	24.3188	23.5732	25.2021	25.2057	25.3551	25.2642	NA	NA	NA	NA	22.319	NA	NA
HAPLN4	Q86UW8	Hyaluronan and proteoglycan link protein 4	sp|Q86UW8|HPLN4_HUMAN Hyaluronan and proteoglycan link protein 4 OS=Homo sapiens OX=9606 GN=HAPLN4 PE=2 SV=1	NA	NA	NA	NA	24.9887	NA	NA	23.4742	23.3769	22.8396	NA	NA	NA	NA
CADPS2	Q86UW7	Calcium-dependent secretion activator 2	sp|Q86UW7|CAPS2_HUMAN Calcium-dependent secretion activator 2 OS=Homo sapiens OX=9606 GN=CADPS2 PE=1 SV=2	NA	NA	NA	NA	NA	NA	NA	NA	NA	NA	NA	NA	23.4635	NA
PHLDB1	Q86UU1	Pleckstrin homology-like domain family B member 1	sp|Q86UU1|PHLB1_HUMAN Pleckstrin homology-like domain family B member 1 OS=Homo sapiens OX=9606 GN=PHLDB1 PE=1 SV=1	26.1277	25.0576	24.7276	NA	NA	24.4166	NA	23.906	24.0891	23.8688	NA	23.9591	24.2322	23.0713
RIMS1	Q86UR5	Regulating synaptic membrane exocytosis protein 1	sp|Q86UR5|RIMS1_HUMAN Regulating synaptic membrane exocytosis protein 1 OS=Homo sapiens OX=9606 GN=RIMS1 PE=1 SV=1	NA	NA	NA	NA	24.4679	NA	NA	NA	NA	NA	NA	23.5962	NA	NA
KTN1	Q86UP2	Kinectin	sp|Q86UP2|KTN1_HUMAN Kinectin OS=Homo sapiens OX=9606 GN=KTN1 PE=1 SV=1	26.5799	26.6835	26.5872	26.1048	26.4528	26.2492	27.1874	25.9846	26.5813	26.4136	26.6255	26.98	27.0083	26.9254
RTN4RL2	Q86UN3	Reticulon-4 receptor-like 2	sp|Q86UN3|R4RL2_HUMAN Reticulon-4 receptor-like 2 OS=Homo sapiens OX=9606 GN=RTN4RL2 PE=1 SV=1	NA	NA	NA	24.6834	NA	NA	NA	NA	NA	NA	NA	NA	NA	NA
MAGI2	Q86UL8	Membrane-associated guanylate kinase, WW and PDZ domain-containing protein 2	sp|Q86UL8|MAGI2_HUMAN Membrane-associated guanylate kinase, WW and PDZ domain-containing protein 2 OS=Homo sapiens OX=9606 GN=MAGI2 PE=1 SV=3	NA	NA	24.4713	NA	NA	NA	NA	NA	NA	NA	NA	NA	NA	25.167
MTDH	Q86UE4	Protein LYRIC	sp|Q86UE4|LYRIC_HUMAN Protein LYRIC OS=Homo sapiens OX=9606 GN=MTDH PE=1 SV=2	24.1641	NA	23.4182	NA	NA	NA	25.0116	24.0068	24.339	24.1595	23.9409	23.8507	NA	NA
PABPN1	Q86U42	Polyadenylate-binding protein 2	sp|Q86U42|PABP2_HUMAN Polyadenylate-binding protein 2 OS=Homo sapiens OX=9606 GN=PABPN1 PE=1 SV=3	NA	NA	NA	NA	23.6988	NA	NA	NA	NA	NA	24.0735	23.6988	23.5732	25.5528
ISCA2	Q86U28	Iron-sulfur cluster assembly 2 homolog, mitochondrial	sp|Q86U28|ISCA2_HUMAN Iron-sulfur cluster assembly 2 homolog, mitochondrial OS=Homo sapiens OX=9606 GN=ISCA2 PE=1 SV=2	NA	NA	NA	NA	NA	NA	NA	23.7806	NA	23.4643	23.2447	23.6898	NA	NA
TTC7B	Q86TV6	Tetratricopeptide repeat protein 7B	sp|Q86TV6|TTC7B_HUMAN Tetratricopeptide repeat protein 7B OS=Homo sapiens OX=9606 GN=TTC7B PE=1 SV=3	NA	NA	24.0444	NA	24.922	NA	23.8364	NA	NA	NA	22.0633	22.7737	23.4331	24.7082
PRUNE1	Q86TP1	Protein prune homolog	sp|Q86TP1|PRUN1_HUMAN Exopolyphosphatase PRUNE1 OS=Homo sapiens OX=9606 GN=PRUNE1 PE=1 SV=2	NA	22.7475	22.6673	NA	23.8517	NA	NA	NA	NA	NA	NA	NA	NA	NA
DPP9	Q86TI2	Dipeptidyl peptidase 9	sp|Q86TI2|DPP9_HUMAN Dipeptidyl peptidase 9 OS=Homo sapiens OX=9606 GN=DPP9 PE=1 SV=3	NA	NA	NA	NA	NA	NA	NA	NA	NA	NA	NA	21.8758	NA	NA
DAAM2	Q86T65	Disheveled-associated activator of morphogenesis 2	sp|Q86T65|DAAM2_HUMAN Disheveled-associated activator of morphogenesis 2 OS=Homo sapiens OX=9606 GN=DAAM2 PE=1 SV=3	25.7424	26.2881	26.139	NA	22.9989	NA	24.815	22.7921	25.2433	25.2375	NA	24.5078	24.7372	25.1713
CENPV	Q7Z7K6	Centromere protein V	sp|Q7Z7K6|CENPV_HUMAN Centromere protein V OS=Homo sapiens OX=9606 GN=CENPV PE=1 SV=1	NA	NA	NA	NA	NA	NA	23.9127	NA	NA	NA	NA	NA	NA	NA
TMED4	Q7Z7H5	Transmembrane emp24 domain-containing protein 4	sp|Q7Z7H5|TMED4_HUMAN Transmembrane emp24 domain-containing protein 4 OS=Homo sapiens OX=9606 GN=TMED4 PE=1 SV=1	24.0481	23.626	24.3525	NA	23.6548	NA	NA	NA	NA	23.6605	22.984	24.0998	NA	NA
PXK	Q7Z7A4	PX domain-containing protein kinase-like protein	sp|Q7Z7A4|PXK_HUMAN PX domain-containing protein kinase-like protein OS=Homo sapiens OX=9606 GN=PXK PE=1 SV=1	24.9997	24.7258	24.7325	NA	NA	NA	NA	23.3818	23.4145	23.864	23.2373	24.3176	NA	24.4724
HUWE1	Q7Z6Z7	E3 ubiquitin-protein ligase HUWE1	sp|Q7Z6Z7|HUWE1_HUMAN E3 ubiquitin-protein ligase HUWE1 OS=Homo sapiens OX=9606 GN=HUWE1 PE=1 SV=3	25.7407	26.0597	26.0228	26.528	26.3424	NA	25.9519	24.9437	25.2599	25.6569	26.1978	26.2654	26.2271	26.366
PRRT2	Q7Z6L0	Proline-rich transmembrane protein 2	sp|Q7Z6L0|PRRT2_HUMAN Proline-rich transmembrane protein 2 OS=Homo sapiens OX=9606 GN=PRRT2 PE=1 SV=1	25.5644	25.5424	25.8844	26.1538	27.4588	25.9171	26.906	NA	NA	23.9728	NA	23.8004	24.8258	NA
ARPIN	Q7Z6K5	Arpin	sp|Q7Z6K5|ARPIN_HUMAN Arpin OS=Homo sapiens OX=9606 GN=ARPIN PE=1 SV=1	NA	NA	NA	NA	NA	NA	NA	NA	NA	23.15	22.9759	23.5846	23.1985	23.0733
ANKS1B	Q7Z6G8	Ankyrin repeat and sterile alpha motif domain-containing protein 1B	sp|Q7Z6G8|ANS1B_HUMAN Ankyrin repeat and sterile alpha motif domain-containing protein 1B OS=Homo sapiens OX=9606 GN=ANKS1B PE=1 SV=2	NA	NA	NA	NA	24.8899	NA	23.77	NA	NA	NA	NA	NA	NA	NA
NECAB2	Q7Z6G3	N-terminal EF-hand calcium-binding protein 2	sp|Q7Z6G3|NECA2_HUMAN N-terminal EF-hand calcium-binding protein 2 OS=Homo sapiens OX=9606 GN=NECAB2 PE=1 SV=1	24.8497	24.5355	24.5447	NA	24.5888	NA	NA	NA	NA	NA	NA	NA	NA	NA
CCDC91	Q7Z6B0	Coiled-coil domain-containing protein 91	sp|Q7Z6B0|CCD91_HUMAN Coiled-coil domain-containing protein 91 OS=Homo sapiens OX=9606 GN=CCDC91 PE=1 SV=2	NA	NA	NA	NA	NA	NA	NA	NA	NA	NA	NA	NA	22.9833	NA
GOLGA7	Q7Z5G4	Golgin subfamily A member 7	sp|Q7Z5G4|GOGA7_HUMAN Golgin subfamily A member 7 OS=Homo sapiens OX=9606 GN=GOLGA7 PE=1 SV=2	23.5024	24.028	23.9852	NA	22.8951	NA	23.6336	NA	22.497	23.4644	NA	22.7289	NA	23.099
DCXR	Q7Z4W1	L-xylulose reductase	sp|Q7Z4W1|DCXR_HUMAN L-xylulose reductase OS=Homo sapiens OX=9606 GN=DCXR PE=1 SV=2	23.6467	24.4	24.4147	NA	23.5862	24.9192	NA	25.4889	24.1761	24.5742	23.9011	24.2464	24.8799	23.4868
KIF21A	Q7Z4S6	Kinesin-like protein KIF21A	sp|Q7Z4S6|KI21A_HUMAN Kinesin-like protein KIF21A OS=Homo sapiens OX=9606 GN=KIF21A PE=1 SV=2	27.6204	27.5823	27.7836	28.0283	27.7696	26.2869	26.3258	28.4717	28.1357	28.5241	28.5049	28.2816	28.2512	27.0452
TRIM46	Q7Z4K8	Tripartite motif-containing protein 46	sp|Q7Z4K8|TRI46_HUMAN Tripartite motif-containing protein 46 OS=Homo sapiens OX=9606 GN=TRIM46 PE=2 SV=2	NA	NA	NA	NA	NA	NA	NA	NA	22.4851	22.944	22.7419	22.8806	NA	NA
CLASP1	Q7Z460	CLIP-associating protein 1	sp|Q7Z460|CLAP1_HUMAN CLIP-associating protein 1 OS=Homo sapiens OX=9606 GN=CLASP1 PE=1 SV=1	24.932	25.211	25.1469	NA	25.3579	24.7579	NA	25.3745	25.6324	25.6536	25.5781	25.7301	25.8705	24.2332
NUFIP2	Q7Z417	Nuclear fragile X mental retardation-interacting protein 2	sp|Q7Z417|NUFP2_HUMAN Nuclear fragile X mental retardation-interacting protein 2 OS=Homo sapiens OX=9606 GN=NUFIP2 PE=1 SV=1	NA	NA	NA	NA	NA	NA	NA	NA	NA	NA	NA	23.3926	NA	NA
MYH14	Q7Z406	Myosin-14	sp|Q7Z406|MYH14_HUMAN Myosin-14 OS=Homo sapiens OX=9606 GN=MYH14 PE=1 SV=2	27.232	27.5216	27.3482	27.6707	27.3835	27.8699	28.0031	27.5005	27.5805	27.5416	27.5269	27.6608	27.5986	27.6147
MON2	Q7Z3U7	Protein MON2 homolog	sp|Q7Z3U7|MON2_HUMAN Protein MON2 homolog OS=Homo sapiens OX=9606 GN=MON2 PE=1 SV=3	NA	NA	NA	NA	NA	NA	NA	NA	NA	NA	NA	21.7789	21.0395	NA
DGLUCY	Q7Z3D6	UPF0317 protein C14orf159, mitochondrial	sp|Q7Z3D6|GLUCM_HUMAN D-glutamate cyclase, mitochondrial OS=Homo sapiens OX=9606 GN=DGLUCY PE=1 SV=2	NA	25.0766	23.9498	NA	24.2914	NA	NA	NA	NA	23.4895	NA	23.9283	NA	23.9702
NEGR1	Q7Z3B1	Neuronal growth regulator 1	sp|Q7Z3B1|NEGR1_HUMAN Neuronal growth regulator 1 OS=Homo sapiens OX=9606 GN=NEGR1 PE=1 SV=3	25.4376	26.0383	25.7017	26.8156	27.1628	25.7171	28.1836	25.07	24.1881	NA	NA	24.043	24.6244	24.8644
TRAPPC11	Q7Z392	Trafficking protein particle complex subunit 11	sp|Q7Z392|TPC11_HUMAN Trafficking protein particle complex subunit 11 OS=Homo sapiens OX=9606 GN=TRAPPC11 PE=1 SV=2	NA	NA	21.8589	NA	NA	NA	NA	NA	NA	NA	NA	NA	NA	NA
NRK	Q7Z2Y5	Nik-related protein kinase	sp|Q7Z2Y5|NRK_HUMAN Nik-related protein kinase OS=Homo sapiens OX=9606 GN=NRK PE=1 SV=2	NA	NA	NA	NA	NA	NA	NA	24.9982	NA	NA	NA	NA	NA	NA
GPRIN1	Q7Z2K8	G protein-regulated inducer of neurite outgrowth 1	sp|Q7Z2K8|GRIN1_HUMAN G protein-regulated inducer of neurite outgrowth 1 OS=Homo sapiens OX=9606 GN=GPRIN1 PE=1 SV=2	24.2296	NA	NA	NA	25.5738	NA	24.4368	NA	NA	NA	23.9172	22.8292	NA	NA
MICAL3	Q7RTP6	Protein-methionine sulfoxide oxidase MICAL3	sp|Q7RTP6|MICA3_HUMAN [F-actin]-monooxygenase MICAL3 OS=Homo sapiens OX=9606 GN=MICAL3 PE=1 SV=2	24.184	NA	24.1031	NA	NA	NA	24.8936	NA	NA	NA	24.7375	NA	NA	NA
RRM2B	Q7LG56	Ribonucleoside-diphosphate reductase subunit M2 B	sp|Q7LG56|RIR2B_HUMAN Ribonucleoside-diphosphate reductase subunit M2 B OS=Homo sapiens OX=9606 GN=RRM2B PE=1 SV=1	23.8784	NA	23.5078	NA	23.9875	NA	NA	24.6569	24.0574	24.3703	24.3124	24.4162	24.0981	23.8099
CHMP1B	Q7LBR1	Charged multivesicular body protein 1b	sp|Q7LBR1|CHM1B_HUMAN Charged multivesicular body protein 1b OS=Homo sapiens OX=9606 GN=CHMP1B PE=1 SV=1	NA	24.2755	NA	NA	23.053	NA	24.1484	NA	23.7951	NA	NA	NA	23.6556	NA
EPM2AIP1	Q7L775	EPM2A-interacting protein 1	sp|Q7L775|EPMIP_HUMAN EPM2A-interacting protein 1 OS=Homo sapiens OX=9606 GN=EPM2AIP1 PE=1 SV=1	NA	NA	NA	NA	NA	NA	NA	NA	NA	NA	23.2753	23.2835	NA	24.0358
COPS6	Q7L5N1	COP9 signalosome complex subunit 6	sp|Q7L5N1|CSN6_HUMAN COP9 signalosome complex subunit 6 OS=Homo sapiens OX=9606 GN=COPS6 PE=1 SV=1	24.6743	24.9686	24.6909	NA	24.4799	NA	23.6567	NA	NA	24.7901	24.5533	24.897	24.2596	25.5316
GET4	Q7L5D6	Golgi to ER traffic protein 4 homolog	sp|Q7L5D6|GET4_HUMAN Golgi to ER traffic protein 4 homolog OS=Homo sapiens OX=9606 GN=GET4 PE=1 SV=1	23.0501	23.5309	NA	NA	NA	NA	NA	NA	NA	23.8065	23.4458	23.5375	23.1735	23.7947
CYFIP1	Q7L576	Cytoplasmic FMR1-interacting protein 1	sp|Q7L576|CYFP1_HUMAN Cytoplasmic FMR1-interacting protein 1 OS=Homo sapiens OX=9606 GN=CYFIP1 PE=1 SV=1	24.0584	24.5115	23.7228	25.688	25.7797	NA	NA	23.4757	24.2426	23.7935	24.1815	24.3516	24.5048	25.6354
RRAGA	Q7L523	Ras-related GTP-binding protein A;Ras-related GTP-binding protein B	sp|Q7L523|RRAGA_HUMAN Ras-related GTP-binding protein A OS=Homo sapiens OX=9606 GN=RRAGA PE=1 SV=1;sp|Q5VZM2|RRAGB_HUMAN Ras-related GTP-binding protein B OS=Homo sapiens OX=9606 GN=RRAGB PE=1 SV=1	23.9272	24.082	NA	24.1785	NA	23.6171	23.7973	NA	24.2204	NA	24.5172	24.058	24.3667	24.7605
CDC37L1	Q7L3B6	Hsp90 co-chaperone Cdc37-like 1	sp|Q7L3B6|CD37L_HUMAN Hsp90 co-chaperone Cdc37-like 1 OS=Homo sapiens OX=9606 GN=CDC37L1 PE=1 SV=1	NA	NA	NA	NA	NA	NA	NA	NA	NA	NA	NA	NA	21.3808	NA
EIF3M	Q7L2H7	Eukaryotic translation initiation factor 3 subunit M	sp|Q7L2H7|EIF3M_HUMAN Eukaryotic translation initiation factor 3 subunit M OS=Homo sapiens OX=9606 GN=EIF3M PE=1 SV=1	NA	NA	NA	NA	NA	NA	NA	23.8459	NA	NA	24.2912	NA	24.0518	NA
DHX30	Q7L2E3	Putative ATP-dependent RNA helicase DHX30	sp|Q7L2E3|DHX30_HUMAN ATP-dependent RNA helicase DHX30 OS=Homo sapiens OX=9606 GN=DHX30 PE=1 SV=1	23.8406	NA	NA	NA	NA	NA	NA	NA	NA	NA	25.8958	NA	NA	25.5765
ASRGL1	Q7L266	Isoaspartyl peptidase/L-asparaginase;Isoaspartyl peptidase/L-asparaginase alpha chain;Isoaspartyl peptidase/L-asparaginase beta chain	sp|Q7L266|ASGL1_HUMAN Isoaspartyl peptidase/L-asparaginase OS=Homo sapiens OX=9606 GN=ASRGL1 PE=1 SV=2	23.4034	NA	24.0018	NA	NA	NA	NA	NA	NA	NA	NA	NA	23.1797	22.7571
BZW1	Q7L1Q6	Basic leucine zipper and W2 domain-containing protein 1	sp|Q7L1Q6|BZW1_HUMAN Basic leucine zipper and W2 domain-containing protein 1 OS=Homo sapiens OX=9606 GN=BZW1 PE=1 SV=1	24.8424	25.0197	24.923	NA	24.0799	NA	24.5024	24.8884	23.8265	24.4051	24.8346	25.254	24.6014	25.29
SV2B	Q7L1I2	Synaptic vesicle glycoprotein 2B	sp|Q7L1I2|SV2B_HUMAN Synaptic vesicle glycoprotein 2B OS=Homo sapiens OX=9606 GN=SV2B PE=1 SV=1	NA	NA	NA	NA	25.361	NA	NA	NA	NA	NA	NA	NA	NA	NA
SV2A	Q7L0J3	Synaptic vesicle glycoprotein 2A	sp|Q7L0J3|SV2A_HUMAN Synaptic vesicle glycoprotein 2A OS=Homo sapiens OX=9606 GN=SV2A PE=1 SV=1	NA	NA	NA	28.2667	26.7277	24.2801	27.0193	23.7608	23.7715	NA	NA	22.5655	23.3331	23.4343
RUFY3	Q7L099	Protein RUFY3	sp|Q7L099|RUFY3_HUMAN Protein RUFY3 OS=Homo sapiens OX=9606 GN=RUFY3 PE=1 SV=1	29.172	28.8961	28.9993	27.8164	28.5621	28.0192	27.9252	29.178	28.7453	29.4443	29.1371	29.1927	29.1275	28.5569
DDX46	Q7L014	Probable ATP-dependent RNA helicase DDX46	sp|Q7L014|DDX46_HUMAN Probable ATP-dependent RNA helicase DDX46 OS=Homo sapiens OX=9606 GN=DDX46 PE=1 SV=2	NA	NA	NA	NA	NA	NA	NA	NA	NA	NA	22.4086	22.3487	NA	23.4804
MARK2	Q7KZI7	Serine/threonine-protein kinase MARK2	sp|Q7KZI7|MARK2_HUMAN Serine/threonine-protein kinase MARK2 OS=Homo sapiens OX=9606 GN=MARK2 PE=1 SV=2	24.1126	24.2557	23.7188	NA	24.066	NA	NA	NA	NA	23.7497	NA	23.3086	23.4103	23.1686
SND1	Q7KZF4	Staphylococcal nuclease domain-containing protein 1	sp|Q7KZF4|SND1_HUMAN Staphylococcal nuclease domain-containing protein 1 OS=Homo sapiens OX=9606 GN=SND1 PE=1 SV=1	26.7473	26.8853	26.5312	26.8244	27.0473	28.5485	25.5802	26.5328	25.838	26.1394	27.5592	27.5306	27.5785	27.9225
H2AFV	Q71UI9	Histone H2A.V;Histone H2A.Z	sp|Q71UI9|H2AV_HUMAN Histone H2A.V OS=Homo sapiens OX=9606 GN=H2AFV PE=1 SV=3;sp|P0C0S5|H2AZ_HUMAN Histone H2A.Z OS=Homo sapiens OX=9606 GN=H2AFZ PE=1 SV=2	24.3411	NA	24.4869	24.7095	23.9009	28.4532	28.1086	26.1382	26.235	24.0532	25.984	25.2021	24.0912	26.5356
HIST2H3A	Q71DI3	Histone H3.2;Histone H3.3;Histone H3.1;Histone H3.3C;Histone H3.1t	sp|Q71DI3|H32_HUMAN Histone H3.2 OS=Homo sapiens OX=9606 GN=HIST2H3A PE=1 SV=3;sp|P84243|H33_HUMAN Histone H3.3 OS=Homo sapiens OX=9606 GN=H3F3A PE=1 SV=2;sp|P68431|H31_HUMAN Histone H3.1 OS=Homo sapiens OX=9606 GN=HIST1H3A PE=1 SV=2;sp|Q6NXT2|H3C_HUMAN Hi	32.1981	32.5332	31.6979	34.4598	33.0836	33.3993	35.6084	32.5873	32.52	32.2139	32.6083	31.8663	31.8881	32.5647
USP54	Q70EL1	Inactive ubiquitin carboxyl-terminal hydrolase 54	sp|Q70EL1|UBP54_HUMAN Inactive ubiquitin carboxyl-terminal hydrolase 54 OS=Homo sapiens OX=9606 GN=USP54 PE=1 SV=4	NA	24.1013	NA	NA	NA	NA	NA	NA	NA	NA	NA	NA	NA	NA
VPS13C	Q709C8	Vacuolar protein sorting-associated protein 13C	sp|Q709C8|VP13C_HUMAN Vacuolar protein sorting-associated protein 13C OS=Homo sapiens OX=9606 GN=VPS13C PE=1 SV=1	25.3704	25.7412	26.1196	25.4313	25.7039	NA	25.108	NA	24.3281	24.1983	24.4495	25.0576	24.9778	25.1829
TOM1L2	Q6ZVM7	TOM1-like protein 2	sp|Q6ZVM7|TM1L2_HUMAN TOM1-like protein 2 OS=Homo sapiens OX=9606 GN=TOM1L2 PE=1 SV=1	26.6618	26.5113	26.6794	25.2905	26.0231	NA	26.4293	26.5051	26.272	26.6155	26.0553	26.3271	25.787	26.1951
KIAA1549L	Q6ZVL6	UPF0606 protein KIAA1549L	sp|Q6ZVL6|K154L_HUMAN UPF0606 protein KIAA1549L OS=Homo sapiens OX=9606 GN=KIAA1549L PE=2 SV=2	NA	NA	NA	NA	25.2659	NA	23.9232	NA	NA	NA	NA	NA	NA	NA
ANKRD13D	Q6ZTN6	Ankyrin repeat domain-containing protein 13D	sp|Q6ZTN6|AN13D_HUMAN Ankyrin repeat domain-containing protein 13D OS=Homo sapiens OX=9606 GN=ANKRD13D PE=1 SV=2	NA	NA	NA	NA	NA	NA	NA	NA	NA	NA	NA	NA	NA	21.9887
PPP1R3F	Q6ZSY5	Protein phosphatase 1 regulatory subunit 3F	sp|Q6ZSY5|PPR3F_HUMAN Protein phosphatase 1 regulatory subunit 3F OS=Homo sapiens OX=9606 GN=PPP1R3F PE=1 SV=3	22.8891	NA	NA	NA	NA	NA	NA	NA	NA	NA	NA	NA	NA	NA
PPP1R21	Q6ZMI0	Protein phosphatase 1 regulatory subunit 21	sp|Q6ZMI0|PPR21_HUMAN Protein phosphatase 1 regulatory subunit 21 OS=Homo sapiens OX=9606 GN=PPP1R21 PE=1 SV=1	25.8335	25.291	25.3918	24.8828	26.2471	25.9021	NA	NA	NA	24.1338	24.4098	24.6358	25.0034	25.1203
KYAT3	Q6YP21	Kynurenine--oxoglutarate transaminase 3	sp|Q6YP21|KAT3_HUMAN Kynurenine--oxoglutarate transaminase 3 OS=Homo sapiens OX=9606 GN=KYAT3 PE=1 SV=1	23.9246	24.1586	24.1465	NA	25.0115	25.0582	NA	NA	NA	24.6018	24.3336	25.0307	NA	26.065
HSDL2	Q6YN16	Hydroxysteroid dehydrogenase-like protein 2	sp|Q6YN16|HSDL2_HUMAN Hydroxysteroid dehydrogenase-like protein 2 OS=Homo sapiens OX=9606 GN=HSDL2 PE=1 SV=1	27.093	26.9575	26.9248	24.5426	25.5901	NA	23.8832	26.4791	25.8569	26.2792	25.6599	25.8986	25.7691	25.8841
NAPRT	Q6XQN6	Nicotinate phosphoribosyltransferase	sp|Q6XQN6|PNCB_HUMAN Nicotinate phosphoribosyltransferase OS=Homo sapiens OX=9606 GN=NAPRT PE=1 SV=2	23.831	23.2744	23.3374	NA	NA	NA	NA	NA	NA	NA	NA	NA	NA	NA
MPRIP	Q6WCQ1	Myosin phosphatase Rho-interacting protein	sp|Q6WCQ1|MPRIP_HUMAN Myosin phosphatase Rho-interacting protein OS=Homo sapiens OX=9606 GN=MPRIP PE=1 SV=3	NA	NA	NA	NA	NA	NA	NA	NA	NA	NA	NA	NA	23.8819	NA
PACS1	Q6VY07	Phosphofurin acidic cluster sorting protein 1	sp|Q6VY07|PACS1_HUMAN Phosphofurin acidic cluster sorting protein 1 OS=Homo sapiens OX=9606 GN=PACS1 PE=1 SV=2	25.8001	25.2484	25.2401	24.5557	26.5962	NA	25.8839	24.3022	24.8843	24.7113	24.936	24.9999	25.0286	25.0074
APOOL	Q6UXV4	MICOS complex subunit MIC27	sp|Q6UXV4|MIC27_HUMAN MICOS complex subunit MIC27 OS=Homo sapiens OX=9606 GN=APOOL PE=1 SV=1	24.5509	24.3308	24.1264	NA	24.808	24.7799	25.4291	25.5137	25.2439	25.0167	24.7337	24.8953	24.4406	25.63
ENPP6	Q6UWR7	Ectonucleotide pyrophosphatase/phosphodiesterase family member 6	sp|Q6UWR7|ENPP6_HUMAN Ectonucleotide pyrophosphatase/phosphodiesterase family member 6 OS=Homo sapiens OX=9606 GN=ENPP6 PE=1 SV=2	28.4661	28.5518	28.6848	26.0389	26.0589	27.1452	26.0968	28.0404	29.3115	28.6168	28.602	28.3	28.8141	28.1496
LRSAM1	Q6UWE0	E3 ubiquitin-protein ligase LRSAM1	sp|Q6UWE0|LRSM1_HUMAN E3 ubiquitin-protein ligase LRSAM1 OS=Homo sapiens OX=9606 GN=LRSAM1 PE=1 SV=1	24.3022	24.2386	24.225	NA	24.8166	NA	24.0669	23.8012	24.0834	24.1692	24.6585	24.6373	24.2447	23.5479
BLOC1S2	Q6QNY1	Biogenesis of lysosome-related organelles complex 1 subunit 2	sp|Q6QNY1|BL1S2_HUMAN Biogenesis of lysosome-related organelles complex 1 subunit 2 OS=Homo sapiens OX=9606 GN=BLOC1S2 PE=1 SV=1	23.1179	NA	NA	NA	NA	NA	NA	NA	NA	NA	23.0994	22.809	22.9135	NA
CPLX2	Q6PUV4	Complexin-2	sp|Q6PUV4|CPLX2_HUMAN Complexin-2 OS=Homo sapiens OX=9606 GN=CPLX2 PE=2 SV=2	25.3425	25.5867	25.8654	25.925	25.6388	NA	26.0882	25.1123	25.1399	24.8591	25.2263	25.243	24.9358	23.6213
SLC30A9	Q6PML9	Zinc transporter 9	sp|Q6PML9|ZNT9_HUMAN Zinc transporter 9 OS=Homo sapiens OX=9606 GN=SLC30A9 PE=1 SV=1	NA	NA	NA	NA	24.056	NA	NA	NA	23.7686	23.5272	23.4605	24.0536	23.6261	NA
TMED8	Q6PL24	Protein TMED8	sp|Q6PL24|TMED8_HUMAN Protein TMED8 OS=Homo sapiens OX=9606 GN=TMED8 PE=1 SV=1	NA	22.9769	NA	NA	23.562	NA	NA	NA	23.1426	23.0053	NA	22.9355	23.1447	22.9522
LARP1	Q6PKG0	La-related protein 1	sp|Q6PKG0|LARP1_HUMAN La-related protein 1 OS=Homo sapiens OX=9606 GN=LARP1 PE=1 SV=2	25.5647	25.4277	25.3657	24.9062	25.3284	26.6464	25.6155	25.5275	26.0214	25.6957	25.7118	25.43	25.5034	24.0337
NCEH1	Q6PIU2	Neutral cholesterol ester hydrolase 1	sp|Q6PIU2|NCEH1_HUMAN Neutral cholesterol ester hydrolase 1 OS=Homo sapiens OX=9606 GN=NCEH1 PE=1 SV=3	25.9636	26.3365	25.8741	27.5631	27.4706	26.8315	27.4676	26.1254	26.1754	26.3582	25.7562	25.7475	25.8996	26.0236
DARS2	Q6PI48	Aspartate--tRNA ligase, mitochondrial	sp|Q6PI48|SYDM_HUMAN Aspartate--tRNA ligase, mitochondrial OS=Homo sapiens OX=9606 GN=DARS2 PE=1 SV=1	NA	NA	NA	NA	NA	NA	NA	NA	NA	NA	22.959	22.3497	22.9392	NA
TTC37	Q6PGP7	Tetratricopeptide repeat protein 37	sp|Q6PGP7|TTC37_HUMAN Tetratricopeptide repeat protein 37 OS=Homo sapiens OX=9606 GN=TTC37 PE=1 SV=1	23.0471	23.9431	23.6177	NA	NA	NA	NA	22.8509	23.7207	23.5954	NA	23.1345	23.422	24.461
PGM2L1	Q6PCE3	Glucose 1,6-bisphosphate synthase	sp|Q6PCE3|PGM2L_HUMAN Glucose 1,6-bisphosphate synthase OS=Homo sapiens OX=9606 GN=PGM2L1 PE=1 SV=3	27.3163	27.7178	27.3217	26.7948	27.3464	28.7393	26.6355	26.0872	26.4651	25.8815	26.2316	26.9059	27.4151	25.1653
SLC27A1	Q6PCB7	Long-chain fatty acid transport protein 1	sp|Q6PCB7|S27A1_HUMAN Long-chain fatty acid transport protein 1 OS=Homo sapiens OX=9606 GN=SLC27A1 PE=1 SV=1	23.0359	NA	NA	NA	22.6918	NA	24.9736	NA	NA	NA	NA	22.7855	NA	24.9933
VWA1	Q6PCB0	von Willebrand factor A domain-containing protein 1	sp|Q6PCB0|VWA1_HUMAN von Willebrand factor A domain-containing protein 1 OS=Homo sapiens OX=9606 GN=VWA1 PE=1 SV=1	23.7518	23.8823	23.3034	25.9994	24.4193	NA	25.7097	23.2985	22.9505	23.8211	24.6978	23.8358	23.3228	24.7524
FAHD1	Q6P587	Acylpyruvase FAHD1, mitochondrial	sp|Q6P587|FAHD1_HUMAN Acylpyruvase FAHD1, mitochondrial OS=Homo sapiens OX=9606 GN=FAHD1 PE=1 SV=2	23.4609	NA	NA	NA	NA	NA	NA	NA	NA	NA	NA	21.9223	23.3388	NA
SFXN4	Q6P4A7	Sideroflexin-4	sp|Q6P4A7|SFXN4_HUMAN Sideroflexin-4 OS=Homo sapiens OX=9606 GN=SFXN4 PE=1 SV=1	NA	NA	22.2739	NA	NA	NA	NA	NA	NA	NA	NA	NA	NA	NA
SCYL2	Q6P3W7	SCY1-like protein 2	sp|Q6P3W7|SCYL2_HUMAN SCY1-like protein 2 OS=Homo sapiens OX=9606 GN=SCYL2 PE=1 SV=1	NA	NA	NA	NA	NA	NA	NA	NA	NA	NA	NA	NA	21.9064	NA
PRPF8	Q6P2Q9	Pre-mRNA-processing-splicing factor 8	sp|Q6P2Q9|PRP8_HUMAN Pre-mRNA-processing-splicing factor 8 OS=Homo sapiens OX=9606 GN=PRPF8 PE=1 SV=2	21.7959	22.6555	22.5292	NA	22.1325	NA	22.7141	NA	22.9879	NA	22.3561	22.988	22.2491	24.6161
CC2D1A	Q6P1N0	Coiled-coil and C2 domain-containing protein 1A	sp|Q6P1N0|C2D1A_HUMAN Coiled-coil and C2 domain-containing protein 1A OS=Homo sapiens OX=9606 GN=CC2D1A PE=1 SV=1	NA	23.0678	NA	25.1347	24.7568	NA	23.9655	23.0067	NA	NA	24.0964	22.4483	23.675	24.1219
SLC27A4	Q6P1M0	Long-chain fatty acid transport protein 4	sp|Q6P1M0|S27A4_HUMAN Long-chain fatty acid transport protein 4 OS=Homo sapiens OX=9606 GN=SLC27A4 PE=1 SV=1	22.3776	23.8256	23.2504	NA	24.3028	NA	23.8114	24.4063	24.1503	24.0992	23.3893	23.9301	23.5885	24.4896
CAVIN1	Q6NZI2	Polymerase I and transcript release factor	sp|Q6NZI2|CAVN1_HUMAN Caveolae-associated protein 1 OS=Homo sapiens OX=9606 GN=CAVIN1 PE=1 SV=1	26.1963	26.128	26.0564	28.2505	26.7972	27.4564	28.1502	26.3266	26.3118	26.9053	27.6297	26.6214	26.8805	26.9193
HIBCH	Q6NVY1	3-hydroxyisobutyryl-CoA hydrolase, mitochondrial	sp|Q6NVY1|HIBCH_HUMAN 3-hydroxyisobutyryl-CoA hydrolase, mitochondrial OS=Homo sapiens OX=9606 GN=HIBCH PE=1 SV=2	24.823	24.6922	25.0639	23.7009	24.6884	NA	23.4541	24.5786	24.1749	23.8909	24.9634	26.0187	25.4054	25.3304
KIAA1211L	Q6NV74	Uncharacterized protein KIAA1211-like	sp|Q6NV74|K121L_HUMAN Uncharacterized protein KIAA1211-like OS=Homo sapiens OX=9606 GN=KIAA1211L PE=1 SV=3	24.6804	24.1964	24.6297	NA	25.6336	NA	NA	NA	NA	NA	NA	NA	NA	NA
SLC25A24	Q6NUK1	Calcium-binding mitochondrial carrier protein SCaMC-1	sp|Q6NUK1|SCMC1_HUMAN Calcium-binding mitochondrial carrier protein SCaMC-1 OS=Homo sapiens OX=9606 GN=SLC25A24 PE=1 SV=2	23.1743	22.7801	NA	25.6125	24.4187	NA	24.0728	24.5725	24.2101	23.9616	24.2681	24.1303	23.8071	23.2587
PDE12	Q6L8Q7	2,5-phosphodiesterase 12	sp|Q6L8Q7|PDE12_HUMAN 2,5-phosphodiesterase 12 OS=Homo sapiens OX=9606 GN=PDE12 PE=1 SV=2	24.181	24.1777	24.0159	NA	24.6974	NA	NA	24.1551	24.1473	24.5774	23.886	24.3535	24.6485	25.0761
SLC25A25	Q6KCM7	Calcium-binding mitochondrial carrier protein SCaMC-2	sp|Q6KCM7|SCMC2_HUMAN Calcium-binding mitochondrial carrier protein SCaMC-2 OS=Homo sapiens OX=9606 GN=SLC25A25 PE=1 SV=1	NA	NA	NA	NA	NA	NA	NA	24.0236	24.8626	24.7583	24.6378	24.552	24.4681	25.2467
TTBK2	Q6IQ55	Tau-tubulin kinase 2	sp|Q6IQ55|TTBK2_HUMAN Tau-tubulin kinase 2 OS=Homo sapiens OX=9606 GN=TTBK2 PE=1 SV=2	NA	NA	NA	NA	NA	NA	NA	NA	NA	NA	23.1354	23.3615	NA	23.4235
RAB12	Q6IQ22	Ras-related protein Rab-12	sp|Q6IQ22|RAB12_HUMAN Ras-related protein Rab-12 OS=Homo sapiens OX=9606 GN=RAB12 PE=1 SV=3	22.9838	22.7653	22.935	NA	NA	NA	NA	NA	NA	NA	NA	22.951	NA	NA
NAPEPLD	Q6IQ20	N-acyl-phosphatidylethanolamine-hydrolyzing phospholipase D	sp|Q6IQ20|NAPEP_HUMAN N-acyl-phosphatidylethanolamine-hydrolyzing phospholipase D OS=Homo sapiens OX=9606 GN=NAPEPLD PE=1 SV=2	24.6919	23.8818	24.3095	NA	NA	NA	NA	NA	NA	23.1406	NA	NA	NA	NA
KIAA0930	Q6ICG6	Uncharacterized protein KIAA0930	sp|Q6ICG6|K0930_HUMAN Uncharacterized protein KIAA0930 OS=Homo sapiens OX=9606 GN=KIAA0930 PE=1 SV=1	NA	NA	22.5369	NA	NA	NA	NA	NA	NA	NA	NA	NA	NA	NA
TWF2	Q6IBS0	Twinfilin-2	sp|Q6IBS0|TWF2_HUMAN Twinfilin-2 OS=Homo sapiens OX=9606 GN=TWF2 PE=1 SV=2	23.4537	NA	23.8925	NA	23.0144	NA	NA	NA	NA	NA	22.9461	24.1758	23.8505	22.5385
LAMTOR1	Q6IAA8	Ragulator complex protein LAMTOR1	sp|Q6IAA8|LTOR1_HUMAN Ragulator complex protein LAMTOR1 OS=Homo sapiens OX=9606 GN=LAMTOR1 PE=1 SV=2	NA	23.9717	23.6893	24.5465	23.081	23.8348	23.0783	NA	24.401	24.2681	24.36	23.924	23.8906	25.6086
ABLIM2	Q6H8Q1	Actin-binding LIM protein 2	sp|Q6H8Q1|ABLM2_HUMAN Actin-binding LIM protein 2 OS=Homo sapiens OX=9606 GN=ABLIM2 PE=1 SV=2	25.1303	24.0325	24.6132	NA	26.0704	25.8569	24.9888	26.2822	26.5401	26.3088	26.6901	26.4394	25.8071	25.5511
RALGAPA1	Q6GYQ0	Ral GTPase-activating protein subunit alpha-1	sp|Q6GYQ0|RGPA1_HUMAN Ral GTPase-activating protein subunit alpha-1 OS=Homo sapiens OX=9606 GN=RALGAPA1 PE=1 SV=1	NA	NA	NA	NA	23.8748	NA	NA	NA	NA	NA	NA	NA	22.7833	NA
OTUD7B	Q6GQQ9	OTU domain-containing protein 7B	sp|Q6GQQ9|OTU7B_HUMAN OTU domain-containing protein 7B OS=Homo sapiens OX=9606 GN=OTUD7B PE=1 SV=1	23.3865	23.3088	23.5248	NA	NA	NA	NA	NA	NA	NA	NA	NA	NA	NA
PTRHD1	Q6GMV3	Putative peptidyl-tRNA hydrolase PTRHD1	sp|Q6GMV3|PTRD1_HUMAN Putative peptidyl-tRNA hydrolase PTRHD1 OS=Homo sapiens OX=9606 GN=PTRHD1 PE=1 SV=1	24.769	24.4534	24.789	24.0816	25.1736	25.1012	NA	25.4265	NA	25.4831	24.614	24.3364	24.4778	25.3819
CIAPIN1	Q6FI81	Anamorsin	sp|Q6FI81|CPIN1_HUMAN Anamorsin OS=Homo sapiens OX=9606 GN=CIAPIN1 PE=1 SV=2	NA	NA	NA	NA	NA	NA	NA	23.5907	NA	23.3923	NA	23.4055	NA	NA
IQSEC1	Q6DN90	IQ motif and SEC7 domain-containing protein 1	sp|Q6DN90|IQEC1_HUMAN IQ motif and SEC7 domain-containing protein 1 OS=Homo sapiens OX=9606 GN=IQSEC1 PE=1 SV=1	25.9115	25.8694	25.8035	25.574	26.2837	NA	26.5674	26.8675	26.8748	27.0287	26.2447	26.7204	26.6816	25.5922
ATL3	Q6DD88	Atlastin-3	sp|Q6DD88|ATLA3_HUMAN Atlastin-3 OS=Homo sapiens OX=9606 GN=ATL3 PE=1 SV=1	NA	NA	NA	NA	24.0059	NA	NA	NA	NA	NA	23.8585	23.5352	24.2364	NA
CYB5R2	Q6BCY4	NADH-cytochrome b5 reductase 2	sp|Q6BCY4|NB5R2_HUMAN NADH-cytochrome b5 reductase 2 OS=Homo sapiens OX=9606 GN=CYB5R2 PE=1 SV=1	26.2541	26.3333	26.3595	25.2526	25.5408	24.6452	25.1845	24.9913	25.1693	25.2348	25.9449	26.5902	26.2689	25.6607
PDPK2P	Q6A1A2	Putative 3-phosphoinositide-dependent protein kinase 2;3-phosphoinositide-dependent protein kinase 1	sp|Q6A1A2|PDPK2_HUMAN Putative 3-phosphoinositide-dependent protein kinase 2 OS=Homo sapiens OX=9606 GN=PDPK2P PE=5 SV=1;sp|O15530|PDPK1_HUMAN 3-phosphoinositide-dependent protein kinase 1 OS=Homo sapiens OX=9606 GN=PDPK1 PE=1 SV=1	24.2895	24.3196	23.6066	24.8177	24.7036	NA	24.8819	24.1949	23.3477	24.3035	24.705	24.5689	24.3516	24.5836
STUM	Q69YW2	Protein stum homolog	sp|Q69YW2|STUM_HUMAN Protein stum homolog OS=Homo sapiens OX=9606 GN=STUM PE=2 SV=1	NA	NA	NA	NA	NA	NA	NA	NA	NA	NA	24.2816	24.5131	23.8563	NA
KCTD16	Q68DU8	BTB/POZ domain-containing protein KCTD16	sp|Q68DU8|KCD16_HUMAN BTB/POZ domain-containing protein KCTD16 OS=Homo sapiens OX=9606 GN=KCTD16 PE=1 SV=1	NA	NA	NA	24.7797	26.3119	NA	25.6188	NA	NA	NA	NA	NA	NA	NA
MBLAC2	Q68D91	Metallo-beta-lactamase domain-containing protein 2	sp|Q68D91|MBLC2_HUMAN Metallo-beta-lactamase domain-containing protein 2 OS=Homo sapiens OX=9606 GN=MBLAC2 PE=1 SV=3	24.7888	25.0212	24.83	24.5824	24.5628	NA	NA	25.0831	24.9538	24.7834	24.6808	24.5745	23.947	24.9996
RAP1GAP2	Q684P5	Rap1 GTPase-activating protein 2	sp|Q684P5|RPGP2_HUMAN Rap1 GTPase-activating protein 2 OS=Homo sapiens OX=9606 GN=RAP1GAP2 PE=1 SV=2	24.4206	23.72	23.3281	NA	24.9074	NA	23.6186	23.6934	23.7785	23.6522	24.2074	24.5021	24.1461	23.3176
KAZN	Q674X7	Kazrin	sp|Q674X7|KAZRN_HUMAN Kazrin OS=Homo sapiens OX=9606 GN=KAZN PE=1 SV=2	23.6353	NA	23.2939	NA	NA	NA	NA	NA	NA	NA	23.1876	22.925	22.6682	NA
PPP2R2D	Q66LE6	Serine/threonine-protein phosphatase 2A 55 kDa regulatory subunit B delta isoform	sp|Q66LE6|2ABD_HUMAN Serine/threonine-protein phosphatase 2A 55 kDa regulatory subunit B delta isoform OS=Homo sapiens OX=9606 GN=PPP2R2D PE=1 SV=1	NA	NA	NA	NA	NA	NA	NA	NA	NA	NA	NA	NA	22.3669	NA
MAP1S	Q66K74	Microtubule-associated protein 1S;MAP1S heavy chain;MAP1S light chain	sp|Q66K74|MAP1S_HUMAN Microtubule-associated protein 1S OS=Homo sapiens OX=9606 GN=MAP1S PE=1 SV=2	24.5759	24.3378	24.7075	NA	23.7102	NA	23.4054	NA	23.6791	23.5195	23.9384	24.0293	23.7314	23.9832
TBC1D9B	Q66K14	TBC1 domain family member 9B	sp|Q66K14|TBC9B_HUMAN TBC1 domain family member 9B OS=Homo sapiens OX=9606 GN=TBC1D9B PE=1 SV=3	NA	22.8793	22.9435	NA	22.923	NA	NA	NA	NA	NA	NA	NA	NA	NA
LPCAT4	Q643R3	Lysophospholipid acyltransferase LPCAT4	sp|Q643R3|LPCT4_HUMAN Lysophospholipid acyltransferase LPCAT4 OS=Homo sapiens OX=9606 GN=LPCAT4 PE=1 SV=1	NA	NA	NA	NA	NA	NA	NA	NA	NA	22.9118	NA	NA	NA	NA
WASHC2A	Q641Q2	WASH complex subunit FAM21A	sp|Q641Q2|WAC2A_HUMAN WASH complex subunit 2A OS=Homo sapiens OX=9606 GN=WASHC2A PE=1 SV=3	NA	NA	22.9152	NA	NA	NA	NA	NA	NA	NA	NA	22.9466	23.1341	NA
PLCXD3	Q63HM9	PI-PLC X domain-containing protein 3	sp|Q63HM9|PLCX3_HUMAN PI-PLC X domain-containing protein 3 OS=Homo sapiens OX=9606 GN=PLCXD3 PE=2 SV=2	NA	NA	NA	NA	23.8283	NA	NA	23.9848	24.4879	23.1565	25.0259	25.0546	25.5176	NA
C19orf70	Q5XKP0	Protein QIL1	sp|Q5XKP0|MIC13_HUMAN MICOS complex subunit MIC13 OS=Homo sapiens OX=9606 GN=MICOS13 PE=1 SV=1	25.0194	24.2881	24.374	NA	25.3605	NA	24.85	26.0171	26.1913	25.835	25.1051	25.8602	25.3014	26.3006
ECPAS	Q5VYK3	Proteasome-associated protein ECM29 homolog	sp|Q5VYK3|ECM29_HUMAN Proteasome adapter and scaffold protein ECM29 OS=Homo sapiens OX=9606 GN=ECPAS PE=1 SV=2	NA	23.7128	22.6584	24.6471	NA	NA	NA	NA	NA	NA	23.6756	24.0192	23.7728	24.7437
LYPLAL1	Q5VWZ2	Lysophospholipase-like protein 1	sp|Q5VWZ2|LYPL1_HUMAN Lysophospholipase-like protein 1 OS=Homo sapiens OX=9606 GN=LYPLAL1 PE=1 SV=3	22.7654	23.0777	23.5567	23.815	23.8159	NA	NA	NA	NA	NA	NA	NA	NA	NA
SNX30	Q5VWJ9	Sorting nexin-30	sp|Q5VWJ9|SNX30_HUMAN Sorting nexin-30 OS=Homo sapiens OX=9606 GN=SNX30 PE=1 SV=1	24.2251	24.0731	23.6695	NA	24.4898	NA	24.0831	24.3341	NA	NA	23.1705	23.5429	23.7141	23.6549
BROX	Q5VW32	BRO1 domain-containing protein BROX	sp|Q5VW32|BROX_HUMAN BRO1 domain-containing protein BROX OS=Homo sapiens OX=9606 GN=BROX PE=1 SV=1	24.4851	NA	24.4243	NA	NA	NA	NA	23.6843	23.8406	23.2621	24.0184	24.2225	24.2468	24.5264
CDC42BPA	Q5VT25	Serine/threonine-protein kinase MRCK alpha	sp|Q5VT25|MRCKA_HUMAN Serine/threonine-protein kinase MRCK alpha OS=Homo sapiens OX=9606 GN=CDC42BPA PE=1 SV=1	NA	NA	24.5372	NA	NA	NA	NA	NA	NA	NA	NA	24.4015	NA	NA
ABHD17B	Q5VST6	Alpha/beta hydrolase domain-containing protein 17B	sp|Q5VST6|AB17B_HUMAN Alpha/beta hydrolase domain-containing protein 17B OS=Homo sapiens OX=9606 GN=ABHD17B PE=1 SV=1	NA	NA	22.0712	NA	NA	NA	NA	NA	NA	NA	NA	NA	NA	NA
VPS53	Q5VIR6	Vacuolar protein sorting-associated protein 53 homolog	sp|Q5VIR6|VPS53_HUMAN Vacuolar protein sorting-associated protein 53 homolog OS=Homo sapiens OX=9606 GN=VPS53 PE=1 SV=1	23.6503	NA	23.3572	24.7073	24.4527	24.3922	23.9258	NA	23.486	23.4043	23.9328	23.9428	23.3498	24.2796
ARFGEF3	Q5TH69	Brefeldin A-inhibited guanine nucleotide-exchange protein 3	sp|Q5TH69|BIG3_HUMAN Brefeldin A-inhibited guanine nucleotide-exchange protein 3 OS=Homo sapiens OX=9606 GN=ARFGEF3 PE=1 SV=3	24.7902	24.7963	24.9284	25.626	25.4573	25.205	24.6544	NA	24.6564	25.0259	24.5489	25.0128	24.7825	24.6816
MINOS1	Q5TGZ0	MICOS complex subunit MIC10	sp|Q5TGZ0|MIC10_HUMAN MICOS complex subunit MIC10 OS=Homo sapiens OX=9606 GN=MICOS10 PE=1 SV=1	NA	NA	NA	NA	NA	NA	NA	23.9335	24.0426	NA	NA	NA	NA	23.2412
NT5DC1	Q5TFE4	5-nucleotidase domain-containing protein 1	sp|Q5TFE4|NT5D1_HUMAN 5-nucleotidase domain-containing protein 1 OS=Homo sapiens OX=9606 GN=NT5DC1 PE=1 SV=1	NA	NA	NA	NA	NA	NA	NA	NA	NA	NA	NA	NA	23.2307	NA
SOGA3	Q5TF21	Protein SOGA3	sp|Q5TF21|SOGA3_HUMAN Protein SOGA3 OS=Homo sapiens OX=9606 GN=SOGA3 PE=3 SV=1	24.9453	25.2173	25.2996	26.269	26.3866	26.5919	25.3766	24.4661	24.6746	24.8792	25.0813	24.7648	25.248	23.1451
DDI2	Q5TDH0	Protein DDI1 homolog 2	sp|Q5TDH0|DDI2_HUMAN Protein DDI1 homolog 2 OS=Homo sapiens OX=9606 GN=DDI2 PE=1 SV=1	23.407	NA	23.779	NA	NA	NA	NA	NA	NA	NA	NA	NA	23.2129	NA
OGFRL1	Q5TC84	Opioid growth factor receptor-like protein 1	sp|Q5TC84|OGRL1_HUMAN Opioid growth factor receptor-like protein 1 OS=Homo sapiens OX=9606 GN=OGFRL1 PE=2 SV=1	23.3461	NA	NA	NA	NA	NA	NA	24.0016	23.078	23.0997	NA	NA	NA	23.7729
ATPAF1	Q5TC12	ATP synthase mitochondrial F1 complex assembly factor 1	sp|Q5TC12|ATPF1_HUMAN ATP synthase mitochondrial F1 complex assembly factor 1 OS=Homo sapiens OX=9606 GN=ATPAF1 PE=1 SV=1	24.1978	NA	23.5169	NA	24.4345	NA	23.594	24.7486	24.229	24.5391	24.639	24.3174	24.437	24.8113
PIP5KL1	Q5T9C9	Phosphatidylinositol 4-phosphate 5-kinase-like protein 1	sp|Q5T9C9|PI5L1_HUMAN Phosphatidylinositol 4-phosphate 5-kinase-like protein 1 OS=Homo sapiens OX=9606 GN=PIP5KL1 PE=2 SV=2	NA	NA	NA	NA	NA	NA	NA	NA	NA	23.8603	NA	NA	NA	NA
ATAD3B	Q5T9A4	ATPase family AAA domain-containing protein 3B	sp|Q5T9A4|ATD3B_HUMAN ATPase family AAA domain-containing protein 3B OS=Homo sapiens OX=9606 GN=ATAD3B PE=1 SV=1	NA	NA	NA	NA	NA	NA	NA	NA	NA	24.5883	NA	NA	NA	NA
ACBD5	Q5T8D3	Acyl-CoA-binding domain-containing protein 5	sp|Q5T8D3|ACBD5_HUMAN Acyl-CoA-binding domain-containing protein 5 OS=Homo sapiens OX=9606 GN=ACBD5 PE=1 SV=1	23.3182	24.3915	23.8219	NA	23.5391	NA	24.0489	24.2257	24.1399	24.4416	NA	23.1702	22.5267	24.0912
GPR158	Q5T848	Probable G-protein coupled receptor 158	sp|Q5T848|GP158_HUMAN Probable G-protein coupled receptor 158 OS=Homo sapiens OX=9606 GN=GPR158 PE=1 SV=1	NA	NA	NA	25.1332	24.7279	NA	NA	NA	NA	NA	23.5323	23.2671	NA	NA
KANK4	Q5T7N3	KN motif and ankyrin repeat domain-containing protein 4	sp|Q5T7N3|KANK4_HUMAN KN motif and ankyrin repeat domain-containing protein 4 OS=Homo sapiens OX=9606 GN=KANK4 PE=1 SV=1	NA	NA	NA	NA	NA	NA	NA	24.0142	24.1967	24.9324	24.6609	24.5688	24.0752	23.3512
C9orf64	Q5T6V5	UPF0553 protein C9orf64	sp|Q5T6V5|QSPP_HUMAN Queuosine salvage protein OS=Homo sapiens OX=9606 GN=C9orf64 PE=1 SV=1	24.096	23.4157	23.7225	NA	NA	NA	23.1241	NA	NA	NA	23.4778	23.5958	NA	22.6105
ARHGAP21	Q5T5U3	Rho GTPase-activating protein 21	sp|Q5T5U3|RHG21_HUMAN Rho GTPase-activating protein 21 OS=Homo sapiens OX=9606 GN=ARHGAP21 PE=1 SV=2	NA	NA	NA	NA	NA	NA	NA	NA	NA	NA	NA	23.5915	NA	NA
KIAA1217	Q5T5P2	Sickle tail protein homolog	sp|Q5T5P2|SKT_HUMAN Sickle tail protein homolog OS=Homo sapiens OX=9606 GN=KIAA1217 PE=1 SV=2	NA	22.701	NA	NA	25.3229	NA	25.2046	NA	NA	NA	22.2694	22.3872	NA	NA
STXBP5	Q5T5C0	Syntaxin-binding protein 5	sp|Q5T5C0|STXB5_HUMAN Syntaxin-binding protein 5 OS=Homo sapiens OX=9606 GN=STXBP5 PE=1 SV=1	24.4371	24.5065	24.5327	NA	26.3229	NA	25.3426	24.0573	24.9805	24.7149	23.8689	24.4558	24.4574	23.998
UBR4	Q5T4S7	E3 ubiquitin-protein ligase UBR4	sp|Q5T4S7|UBR4_HUMAN E3 ubiquitin-protein ligase UBR4 OS=Homo sapiens OX=9606 GN=UBR4 PE=1 SV=1	24.4046	25.2875	24.8236	26.2091	25.7585	26.2194	25.6261	23.1176	NA	24.8233	24.6469	25.1038	25.0152	24.3141
HECTD3	Q5T447	E3 ubiquitin-protein ligase HECTD3	sp|Q5T447|HECD3_HUMAN E3 ubiquitin-protein ligase HECTD3 OS=Homo sapiens OX=9606 GN=HECTD3 PE=1 SV=1	22.1359	21.8046	NA	NA	NA	NA	NA	NA	NA	NA	NA	NA	NA	NA
FKBP15	Q5T1M5	FK506-binding protein 15	sp|Q5T1M5|FKB15_HUMAN FK506-binding protein 15 OS=Homo sapiens OX=9606 GN=FKBP15 PE=1 SV=2	23.8505	23.7668	23.6491	NA	23.9682	23.9957	NA	NA	NA	23.221	23.9641	24.193	23.686	23.7549
CC2D1B	Q5T0F9	Coiled-coil and C2 domain-containing protein 1B	sp|Q5T0F9|C2D1B_HUMAN Coiled-coil and C2 domain-containing protein 1B OS=Homo sapiens OX=9606 GN=CC2D1B PE=1 SV=1	NA	NA	NA	NA	NA	NA	NA	NA	23.0508	NA	24.1041	23.4717	NA	23.3756
TPRG1L	Q5T0D9	Tumor protein p63-regulated gene 1-like protein	sp|Q5T0D9|TPRGL_HUMAN Tumor protein p63-regulated gene 1-like protein OS=Homo sapiens OX=9606 GN=TPRG1L PE=1 SV=1	23.7898	23.524	23.3848	NA	24.1448	NA	NA	NA	23.3077	NA	23.3137	23.4092	NA	NA
CEP170	Q5SW79	Centrosomal protein of 170 kDa	sp|Q5SW79|CE170_HUMAN Centrosomal protein of 170 kDa OS=Homo sapiens OX=9606 GN=CEP170 PE=1 SV=1	25.788	25.9235	25.802	26.7514	26.1032	27.1724	26.9144	26.0229	26.0585	25.8658	25.9978	25.6617	26.0268	25.696
HP1BP3	Q5SSJ5	Heterochromatin protein 1-binding protein 3	sp|Q5SSJ5|HP1B3_HUMAN Heterochromatin protein 1-binding protein 3 OS=Homo sapiens OX=9606 GN=HP1BP3 PE=1 SV=1	26.5549	26.3246	27.3674	27.0902	26.5941	27.4926	28.0541	26.1095	26.8963	25.96	26.3353	26.9076	26.9699	27.4084
ATAT1	Q5SQI0	Alpha-tubulin N-acetyltransferase 1	sp|Q5SQI0|ATAT_HUMAN Alpha-tubulin N-acetyltransferase 1 OS=Homo sapiens OX=9606 GN=ATAT1 PE=1 SV=1	25.4397	25.2122	25.1998	25.0481	25.8154	25.8898	26.143	25.7139	26.137	26.0958	25.071	25.211	24.8085	24.7059
COX20	Q5RI15	Cytochrome c oxidase protein 20 homolog	sp|Q5RI15|COX20_HUMAN Cytochrome c oxidase assembly protein COX20, mitochondrial OS=Homo sapiens OX=9606 GN=COX20 PE=1 SV=2	NA	NA	NA	NA	NA	NA	NA	NA	NA	NA	NA	NA	NA	23.9317
SPECC1	Q5M775	Cytospin-B	sp|Q5M775|CYTSB_HUMAN Cytospin-B OS=Homo sapiens OX=9606 GN=SPECC1 PE=1 SV=1	23.4821	22.8119	23.2126	NA	NA	NA	22.9116	NA	NA	NA	NA	NA	NA	NA
GNAS	Q5JWF2	Guanine nucleotide-binding protein G(s) subunit alpha isoforms XLas;Guanine nucleotide-binding protein G(s) subunit alpha isoforms short	sp|Q5JWF2|GNAS1_HUMAN Guanine nucleotide-binding protein G(s) subunit alpha isoforms XLas OS=Homo sapiens OX=9606 GN=GNAS PE=1 SV=2;sp|P63092|GNAS2_HUMAN Guanine nucleotide-binding protein G(s) subunit alpha isoforms short OS=Homo sapiens OX=9606 GN=GNAS P	27.4171	27.9537	27.6806	27.9261	27.4677	26.5538	27.5237	27.1658	27.4832	27.5965	27.1528	27.3352	26.4727	27.8388
IQSEC2	Q5JU85	IQ motif and SEC7 domain-containing protein 2	sp|Q5JU85|IQEC2_HUMAN IQ motif and SEC7 domain-containing protein 2 OS=Homo sapiens OX=9606 GN=IQSEC2 PE=1 SV=2	NA	24.0987	NA	NA	26.0508	NA	25.9627	NA	NA	NA	NA	NA	NA	NA
TOR1AIP1	Q5JTV8	Torsin-1A-interacting protein 1	sp|Q5JTV8|TOIP1_HUMAN Torsin-1A-interacting protein 1 OS=Homo sapiens OX=9606 GN=TOR1AIP1 PE=1 SV=2	23.656	23.938	23.5403	NA	24.1318	25.2262	25.2343	NA	24.4732	23.4873	24.1619	24.0066	24.3201	24.8178
WDR44	Q5JSH3	WD repeat-containing protein 44	sp|Q5JSH3|WDR44_HUMAN WD repeat-containing protein 44 OS=Homo sapiens OX=9606 GN=WDR44 PE=1 SV=1	26.4833	26.1894	26.2899	NA	25.3258	NA	NA	24.9285	25.6615	25.561	25.4839	26.2631	25.7585	24.5792
PITRM1	Q5JRX3	Presequence protease, mitochondrial	sp|Q5JRX3|PREP_HUMAN Presequence protease, mitochondrial OS=Homo sapiens OX=9606 GN=PITRM1 PE=1 SV=3	NA	24.2558	24.2783	NA	NA	NA	NA	NA	NA	NA	NA	24.3537	NA	NA
PABPC1L2A	Q5JQF8	Polyadenylate-binding protein 1-like 2	sp|Q5JQF8|PAP1M_HUMAN Polyadenylate-binding protein 1-like 2 OS=Homo sapiens OX=9606 GN=PABPC1L2A PE=2 SV=1	NA	NA	NA	NA	NA	NA	NA	NA	23.1819	NA	NA	NA	NA	NA
EARS2	Q5JPH6	Probable glutamate--tRNA ligase, mitochondrial	sp|Q5JPH6|SYEM_HUMAN Probable glutamate--tRNA ligase, mitochondrial OS=Homo sapiens OX=9606 GN=EARS2 PE=1 SV=2	25.9226	25.7123	25.1333	NA	26.0456	NA	25.1747	25.4251	25.2655	NA	NA	NA	NA	26.9823
COQ5	Q5HYK3	2-methoxy-6-polyprenyl-1,4-benzoquinol methylase, mitochondrial	sp|Q5HYK3|COQ5_HUMAN 2-methoxy-6-polyprenyl-1,4-benzoquinol methylase, mitochondrial OS=Homo sapiens OX=9606 GN=COQ5 PE=1 SV=2	NA	NA	NA	NA	NA	NA	NA	NA	NA	NA	21.9554	22.8179	22.5814	NA
RABL3	Q5HYI8	Rab-like protein 3	sp|Q5HYI8|RABL3_HUMAN Rab-like protein 3 OS=Homo sapiens OX=9606 GN=RABL3 PE=1 SV=1	NA	23.2696	23.3578	25.0193	23.4525	NA	24.0444	24.5414	24.7763	24.8865	24.1813	23.671	22.646	23.4224
MTX3	Q5HYI7	Metaxin-3	sp|Q5HYI7|MTX3_HUMAN Metaxin-3 OS=Homo sapiens OX=9606 GN=MTX3 PE=1 SV=2	NA	NA	NA	NA	NA	NA	NA	NA	24.534	24.1639	NA	NA	NA	NA
HERC4	Q5GLZ8	Probable E3 ubiquitin-protein ligase HERC4	sp|Q5GLZ8|HERC4_HUMAN Probable E3 ubiquitin-protein ligase HERC4 OS=Homo sapiens OX=9606 GN=HERC4 PE=1 SV=1	NA	NA	22.8942	NA	NA	NA	NA	NA	NA	NA	NA	NA	NA	NA
RILPL1	Q5EBL4	RILP-like protein 1	sp|Q5EBL4|RIPL1_HUMAN RILP-like protein 1 OS=Homo sapiens OX=9606 GN=RILPL1 PE=1 SV=1	24.0958	23.4806	23.6332	NA	NA	NA	NA	NA	NA	NA	22.9566	23.0902	23.1426	23.8503
ZNF326	Q5BKZ1	DBIRD complex subunit ZNF326	sp|Q5BKZ1|ZN326_HUMAN DBIRD complex subunit ZNF326 OS=Homo sapiens OX=9606 GN=ZNF326 PE=1 SV=2	NA	NA	NA	NA	NA	NA	NA	NA	NA	NA	23.1203	21.9811	22.7788	23.8416
RUNDC3A	Q59EK9	RUN domain-containing protein 3A	sp|Q59EK9|RUN3A_HUMAN RUN domain-containing protein 3A OS=Homo sapiens OX=9606 GN=RUNDC3A PE=1 SV=2	22.7259	NA	NA	NA	22.8133	NA	NA	23.2289	23.614	23.1829	NA	NA	NA	23.0359
HSP90AB2P	Q58FF8	Putative heat shock protein HSP 90-beta 2	sp|Q58FF8|H90B2_HUMAN Putative heat shock protein HSP 90-beta 2 OS=Homo sapiens OX=9606 GN=HSP90AB2P PE=1 SV=2	NA	NA	NA	NA	NA	NA	NA	NA	NA	NA	NA	23.6775	NA	NA
CCDC93	Q567U6	Coiled-coil domain-containing protein 93	sp|Q567U6|CCD93_HUMAN Coiled-coil domain-containing protein 93 OS=Homo sapiens OX=9606 GN=CCDC93 PE=1 SV=2	23.8871	NA	23.4917	NA	NA	NA	NA	NA	24.3514	NA	22.8279	23.1822	23.7279	22.78
HS1BP3	Q53T59	HCLS1-binding protein 3	sp|Q53T59|H1BP3_HUMAN HCLS1-binding protein 3 OS=Homo sapiens OX=9606 GN=HS1BP3 PE=1 SV=1	23.5218	23.0719	23.0337	NA	23.3784	NA	NA	NA	NA	22.6728	23.1667	22.958	23.5906	NA
EIPR1	Q53HC9	Protein TSSC1	sp|Q53HC9|EIPR1_HUMAN EARP and GARP complex-interacting protein 1 OS=Homo sapiens OX=9606 GN=EIPR1 PE=1 SV=2	NA	NA	23.3377	NA	NA	NA	NA	NA	23.805	23.1494	23.5843	23.5647	23.3034	22.5116
PYCR3	Q53H96	Pyrroline-5-carboxylate reductase 3	sp|Q53H96|P5CR3_HUMAN Pyrroline-5-carboxylate reductase 3 OS=Homo sapiens OX=9606 GN=PYCR3 PE=1 SV=3	22.5789	NA	22.6624	NA	NA	NA	NA	NA	NA	NA	NA	22.5618	NA	22.265
AGK	Q53H12	Acylglycerol kinase, mitochondrial	sp|Q53H12|AGK_HUMAN Acylglycerol kinase, mitochondrial OS=Homo sapiens OX=9606 GN=AGK PE=1 SV=2	NA	NA	22.169	NA	21.8799	NA	22.6803	NA	23.2338	23.6808	NA	23.4853	NA	23.5997
HSD17B12	Q53GQ0	Very-long-chain 3-oxoacyl-CoA reductase	sp|Q53GQ0|DHB12_HUMAN Very-long-chain 3-oxoacyl-CoA reductase OS=Homo sapiens OX=9606 GN=HSD17B12 PE=1 SV=2	26.2442	26.9402	26.8149	26.0662	26.3493	NA	26.1454	27.072	26.9497	26.9064	26.646	27.0748	26.4473	27.1661
PDLIM3	Q53GG5	PDZ and LIM domain protein 3	sp|Q53GG5|PDLI3_HUMAN PDZ and LIM domain protein 3 OS=Homo sapiens OX=9606 GN=PDLIM3 PE=1 SV=1	NA	NA	NA	NA	NA	NA	NA	NA	NA	NA	NA	NA	NA	24.2544
FAM98B	Q52LJ0	Protein FAM98B	sp|Q52LJ0|FA98B_HUMAN Protein FAM98B OS=Homo sapiens OX=9606 GN=FAM98B PE=1 SV=2	23.7288	23.3158	23.6452	NA	NA	NA	NA	NA	NA	23.3737	23.8976	24.2263	24.8201	23.7869
GRIPAP1	Q4V328	GRIP1-associated protein 1	sp|Q4V328|GRAP1_HUMAN GRIP1-associated protein 1 OS=Homo sapiens OX=9606 GN=GRIPAP1 PE=1 SV=2	26.4098	25.7833	25.9816	26.5933	26.8073	26.3204	27.0511	26.1331	26.303	26.184	26.9931	26.6298	26.505	26.52
TBC1D10B	Q4KMP7	TBC1 domain family member 10B	sp|Q4KMP7|TB10B_HUMAN TBC1 domain family member 10B OS=Homo sapiens OX=9606 GN=TBC1D10B PE=1 SV=3	24.0696	24.5046	24.3971	NA	24.8914	NA	NA	NA	23.6436	24.0513	24.0044	24.4076	NA	NA
PREPL	Q4J6C6	Prolyl endopeptidase-like	sp|Q4J6C6|PPCEL_HUMAN Prolyl endopeptidase-like OS=Homo sapiens OX=9606 GN=PREPL PE=1 SV=1	24.5821	23.7388	24.2642	NA	23.5216	23.3076	22.5469	25.0846	25.3716	25.0739	25.6159	26.4178	26.1205	26.1247
NADK2	Q4G0N4	NAD kinase 2, mitochondrial	sp|Q4G0N4|NAKD2_HUMAN NAD kinase 2, mitochondrial OS=Homo sapiens OX=9606 GN=NADK2 PE=1 SV=2	24.3303	23.8569	25.0892	NA	NA	NA	NA	NA	23.6597	23.7043	23.0976	23.2782	24.2331	24.5558
VPS26B	Q4G0F5	Vacuolar protein sorting-associated protein 26B	sp|Q4G0F5|VP26B_HUMAN Vacuolar protein sorting-associated protein 26B OS=Homo sapiens OX=9606 GN=VPS26B PE=1 SV=2	23.7587	23.4046	22.4678	NA	NA	NA	NA	NA	24.2639	23.7984	23.4288	24.177	24.1753	NA
GLYR1	Q49A26	Putative oxidoreductase GLYR1	sp|Q49A26|GLYR1_HUMAN Putative oxidoreductase GLYR1 OS=Homo sapiens OX=9606 GN=GLYR1 PE=1 SV=4	NA	NA	NA	NA	NA	NA	NA	NA	NA	NA	NA	22.8319	22.7925	23.1539
TIMM50	Q3ZCQ8	Mitochondrial import inner membrane translocase subunit TIM50	sp|Q3ZCQ8|TIM50_HUMAN Mitochondrial import inner membrane translocase subunit TIM50 OS=Homo sapiens OX=9606 GN=TIMM50 PE=1 SV=2	24.0723	24.1763	23.6431	24.5687	24.3649	NA	24.7016	24.6982	24.8711	24.6931	24.6412	24.5426	24.3975	24.9023
RABL6	Q3YEC7	Rab-like protein 6	sp|Q3YEC7|RABL6_HUMAN Rab-like protein 6 OS=Homo sapiens OX=9606 GN=RABL6 PE=1 SV=2	NA	NA	23.7386	NA	NA	NA	NA	NA	NA	NA	NA	NA	NA	NA
CCDC88A	Q3V6T2	Girdin	sp|Q3V6T2|GRDN_HUMAN Girdin OS=Homo sapiens OX=9606 GN=CCDC88A PE=1 SV=2	24.0498	24.3508	24.2057	NA	24.1135	NA	24.2725	NA	NA	NA	NA	24.1816	NA	NA
ALDH1L2	Q3SY69	Mitochondrial 10-formyltetrahydrofolate dehydrogenase	sp|Q3SY69|AL1L2_HUMAN Mitochondrial 10-formyltetrahydrofolate dehydrogenase OS=Homo sapiens OX=9606 GN=ALDH1L2 PE=1 SV=2	NA	NA	NA	NA	NA	NA	NA	NA	NA	NA	NA	NA	24.1676	24.6276
HSDL1	Q3SXM5	Inactive hydroxysteroid dehydrogenase-like protein 1	sp|Q3SXM5|HSDL1_HUMAN Inactive hydroxysteroid dehydrogenase-like protein 1 OS=Homo sapiens OX=9606 GN=HSDL1 PE=1 SV=3	23.0367	NA	22.6518	24.0856	23.6597	NA	NA	24.6372	NA	24.0752	NA	24.0407	NA	24.2526
TKFC	Q3LXA3	Bifunctional ATP-dependent dihydroxyacetone kinase/FAD-AMP lyase (cyclizing);ATP-dependent dihydroxyacetone kinase;FAD-AMP lyase (cyclizing)	sp|Q3LXA3|TKFC_HUMAN Triokinase/FMN cyclase OS=Homo sapiens OX=9606 GN=TKFC PE=1 SV=2	25.2417	25.6851	25.5465	NA	24.7768	24.7478	NA	23.4096	23.6862	23.6258	24.0914	25.4525	24.6828	26.6505
UAP1L1	Q3KQV9	UDP-N-acetylhexosamine pyrophosphorylase-like protein 1	sp|Q3KQV9|UAP1L_HUMAN UDP-N-acetylhexosamine pyrophosphorylase-like protein 1 OS=Homo sapiens OX=9606 GN=UAP1L1 PE=1 SV=2	NA	NA	NA	NA	NA	NA	NA	NA	NA	NA	NA	22.9762	NA	22.672
MAP7D1	Q3KQU3	MAP7 domain-containing protein 1	sp|Q3KQU3|MA7D1_HUMAN MAP7 domain-containing protein 1 OS=Homo sapiens OX=9606 GN=MAP7D1 PE=1 SV=1	26.1812	25.784	26.5952	25.7988	25.8882	27.0798	NA	24.8869	26.098	25.8887	26.0303	25.2039	25.0183	24.605
HKDC1	Q2TB90	Putative hexokinase HKDC1	sp|Q2TB90|HKDC1_HUMAN Hexokinase HKDC1 OS=Homo sapiens OX=9606 GN=HKDC1 PE=1 SV=3	NA	NA	NA	NA	NA	NA	NA	NA	NA	NA	22.9192	22.3812	23.9745	NA
SMU1	Q2TAY7	WD40 repeat-containing protein SMU1;WD40 repeat-containing protein SMU1, N-terminally processed	sp|Q2TAY7|SMU1_HUMAN WD40 repeat-containing protein SMU1 OS=Homo sapiens OX=9606 GN=SMU1 PE=1 SV=2	NA	NA	NA	NA	NA	NA	NA	NA	NA	NA	23.5065	23.4709	22.838	23.7486
SGSM1	Q2NKQ1	Small G protein signaling modulator 1	sp|Q2NKQ1|SGSM1_HUMAN Small G protein signaling modulator 1 OS=Homo sapiens OX=9606 GN=SGSM1 PE=1 SV=2	NA	NA	NA	NA	NA	NA	NA	NA	NA	NA	NA	22.7813	NA	NA
WASHC4	Q2M389	WASH complex subunit 7	sp|Q2M389|WASC4_HUMAN WASH complex subunit 4 OS=Homo sapiens OX=9606 GN=WASHC4 PE=1 SV=2	22.661	NA	22.8567	NA	NA	NA	NA	NA	NA	NA	NA	NA	NA	NA
CCDC96	Q2M329	Coiled-coil domain-containing protein 96	sp|Q2M329|CCD96_HUMAN Coiled-coil domain-containing protein 96 OS=Homo sapiens OX=9606 GN=CCDC96 PE=2 SV=2	NA	24.0278	NA	NA	23.8263	NA	NA	NA	NA	NA	23.9915	23.8788	23.8166	23.9389
AAK1	Q2M2I8	AP2-associated protein kinase 1	sp|Q2M2I8|AAK1_HUMAN AP2-associated protein kinase 1 OS=Homo sapiens OX=9606 GN=AAK1 PE=1 SV=3	27.4751	27.2977	27.4241	27.5196	27.7977	28.1219	26.6911	27.3541	27.4866	27.4567	27.4654	27.629	27.3125	26.655
INF2	Q27J81	Inverted formin-2	sp|Q27J81|INF2_HUMAN Inverted formin-2 OS=Homo sapiens OX=9606 GN=INF2 PE=1 SV=2	26.9448	27.461	27.3167	24.6904	26.7078	26.5049	26.4014	26.0947	26.3695	26.5288	26.0043	26.6879	26.5126	26.1679
LONRF2	Q1L5Z9	LON peptidase N-terminal domain and RING finger protein 2	sp|Q1L5Z9|LONF2_HUMAN LON peptidase N-terminal domain and RING finger protein 2 OS=Homo sapiens OX=9606 GN=LONRF2 PE=2 SV=3	NA	NA	NA	NA	NA	NA	23.2512	NA	NA	NA	NA	NA	NA	NA
HNRNPUL2	Q1KMD3	Heterogeneous nuclear ribonucleoprotein U-like protein 2	sp|Q1KMD3|HNRL2_HUMAN Heterogeneous nuclear ribonucleoprotein U-like protein 2 OS=Homo sapiens OX=9606 GN=HNRNPUL2 PE=1 SV=1	25.4904	25.7548	26.2719	26.4564	25.7637	25.9776	26.3388	24.8476	25.0186	25.4709	25.8072	25.8441	26.0619	26.2386
CPEB4	Q17RY0	Cytoplasmic polyadenylation element-binding protein 4;Cytoplasmic polyadenylation element-binding protein 2;Cytoplasmic polyadenylation element-binding protein 3	sp|Q17RY0|CPEB4_HUMAN Cytoplasmic polyadenylation element-binding protein 4 OS=Homo sapiens OX=9606 GN=CPEB4 PE=1 SV=1;sp|Q7Z5Q1|CPEB2_HUMAN Cytoplasmic polyadenylation element-binding protein 2 OS=Homo sapiens OX=9606 GN=CPEB2 PE=2 SV=3;sp|Q8NE35|CPEB3_HU	NA	NA	NA	NA	23.4252	NA	NA	NA	NA	23.8469	24.09	23.7332	NA	23.5342
ARHGAP44	Q17R89	Rho GTPase-activating protein 44	sp|Q17R89|RHG44_HUMAN Rho GTPase-activating protein 44 OS=Homo sapiens OX=9606 GN=ARHGAP44 PE=1 SV=1	23.9682	23.9247	NA	NA	24.7927	NA	25.0065	24.1031	NA	23.9124	24.2792	23.944	24.2819	NA
IMMT	Q16891	MICOS complex subunit MIC60	sp|Q16891|MIC60_HUMAN MICOS complex subunit MIC60 OS=Homo sapiens OX=9606 GN=IMMT PE=1 SV=1	29.0461	28.754	28.6573	30.0445	29.4776	29.1862	30.1413	29.8934	29.9856	29.9614	29.6375	29.2698	29.2917	29.6034
TPD52L1	Q16890	Tumor protein D53	sp|Q16890|TPD53_HUMAN Tumor protein D53 OS=Homo sapiens OX=9606 GN=TPD52L1 PE=1 SV=1	NA	NA	NA	NA	24.4042	NA	NA	NA	23.5947	23.6463	25.2244	24.5838	24.725	23.6498
TXNRD1	Q16881	Thioredoxin reductase 1, cytoplasmic	sp|Q16881|TRXR1_HUMAN Thioredoxin reductase 1, cytoplasmic OS=Homo sapiens OX=9606 GN=TXNRD1 PE=1 SV=3	25.3322	25.4376	25.1505	24.8601	25.8059	24.4473	NA	NA	24.5338	24.1496	26.393	26.4192	26.8788	26.8058
UGT8	Q16880	2-hydroxyacylsphingosine 1-beta-galactosyltransferase	sp|Q16880|CGT_HUMAN 2-hydroxyacylsphingosine 1-beta-galactosyltransferase OS=Homo sapiens OX=9606 GN=UGT8 PE=2 SV=2	23.8259	24.4611	24.3153	NA	23.5429	NA	23.1272	23.3983	23.8847	24.0676	NA	22.5583	22.5613	23.4757
ATP6V1F	Q16864	V-type proton ATPase subunit F	sp|Q16864|VATF_HUMAN V-type proton ATPase subunit F OS=Homo sapiens OX=9606 GN=ATP6V1F PE=1 SV=2	25.9961	26.0545	25.6809	26.2962	26.4833	25.9279	25.918	27.0594	25.9113	26.0244	25.4189	26.0903	25.8937	25.1236
UGP2	Q16851	UTP--glucose-1-phosphate uridylyltransferase	sp|Q16851|UGPA_HUMAN UTP--glucose-1-phosphate uridylyltransferase OS=Homo sapiens OX=9606 GN=UGP2 PE=1 SV=5	28.0026	27.936	27.7974	24.9032	26.953	27.6319	27.2	27.6316	27.7593	27.4338	27.6603	27.6808	27.7052	26.7023
HADH	Q16836	Hydroxyacyl-coenzyme A dehydrogenase, mitochondrial	sp|Q16836|HCDH_HUMAN Hydroxyacyl-coenzyme A dehydrogenase, mitochondrial OS=Homo sapiens OX=9606 GN=HADH PE=1 SV=3	25.7154	24.9756	25.9438	25.0501	24.7569	25.0937	24.4157	25.2467	25.3618	25.5694	24.548	24.9069	25.6286	25.4505
PCK2	Q16822	Phosphoenolpyruvate carboxykinase [GTP], mitochondrial	sp|Q16822|PCKGM_HUMAN Phosphoenolpyruvate carboxykinase [GTP], mitochondrial OS=Homo sapiens OX=9606 GN=PCK2 PE=1 SV=4	NA	NA	NA	25.3931	25.1361	NA	25.8797	22.9657	NA	NA	25.7309	24.9027	25.1895	27.6457
RTN1	Q16799	Reticulon-1	sp|Q16799|RTN1_HUMAN Reticulon-1 OS=Homo sapiens OX=9606 GN=RTN1 PE=1 SV=1	27.5411	27.8252	27.8174	28.0996	28.4037	28.1928	28.1806	26.7149	27.2397	27.0076	26.9596	27.2592	27.4986	25.7208
ME3	Q16798	NADP-dependent malic enzyme, mitochondrial	sp|Q16798|MAON_HUMAN NADP-dependent malic enzyme, mitochondrial OS=Homo sapiens OX=9606 GN=ME3 PE=2 SV=2	25.2285	24.88	24.8509	NA	25.0831	NA	NA	26.2337	26.273	25.7374	25.9003	26.4586	26.5309	23.6564
NDUFA9	Q16795	NADH dehydrogenase [ubiquinone] 1 alpha subcomplex subunit 9, mitochondrial	sp|Q16795|NDUA9_HUMAN NADH dehydrogenase [ubiquinone] 1 alpha subcomplex subunit 9, mitochondrial OS=Homo sapiens OX=9606 GN=NDUFA9 PE=1 SV=2	26.5609	26.2304	26.322	25.1582	27.4567	24.2348	25.8885	27.9788	28.0582	27.3317	26.2059	26.9743	26.6057	26.5067
HIST2H2AC	Q16777	Histone H2A type 2-C;Histone H2A type 2-A;Histone H2A type 1-J;Histone H2A type 1-H;Histone H2A type 1	sp|Q16777|H2A2C_HUMAN Histone H2A type 2-C OS=Homo sapiens OX=9606 GN=HIST2H2AC PE=1 SV=4;sp|Q6FI13|H2A2A_HUMAN Histone H2A type 2-A OS=Homo sapiens OX=9606 GN=HIST2H2AA3 PE=1 SV=3;sp|Q99878|H2A1J_HUMAN Histone H2A type 1-J OS=Homo sapiens OX=9606 GN=HIST1	NA	NA	NA	NA	NA	NA	26.7823	NA	NA	NA	NA	NA	NA	NA
HAGH	Q16775	Hydroxyacylglutathione hydrolase, mitochondrial	sp|Q16775|GLO2_HUMAN Hydroxyacylglutathione hydrolase, mitochondrial OS=Homo sapiens OX=9606 GN=HAGH PE=1 SV=2	23.4081	NA	23.0514	NA	NA	NA	NA	NA	23.6509	NA	NA	NA	NA	NA
GUK1	Q16774	Guanylate kinase	sp|Q16774|KGUA_HUMAN Guanylate kinase OS=Homo sapiens OX=9606 GN=GUK1 PE=1 SV=2	26.1869	26.0307	26.2363	27.3486	26.9191	27.4801	26.6688	27.1657	24.4887	26.9374	26.8193	26.6169	26.7524	26.1814
KYAT1	Q16773	Kynurenine--oxoglutarate transaminase 1	sp|Q16773|KAT1_HUMAN Kynurenine--oxoglutarate transaminase 1 OS=Homo sapiens OX=9606 GN=KYAT1 PE=1 SV=1	23.8568	22.6668	24.1345	NA	NA	NA	NA	NA	NA	NA	NA	23.463	NA	22.9964
ATP2B3	Q16720	Plasma membrane calcium-transporting ATPase 3	sp|Q16720|AT2B3_HUMAN Plasma membrane calcium-transporting ATPase 3 OS=Homo sapiens OX=9606 GN=ATP2B3 PE=1 SV=3	24.2931	22.4275	24.3005	NA	25.9436	NA	24.2949	NA	NA	NA	NA	23.8707	NA	22.8881
NDUFA5	Q16718	NADH dehydrogenase [ubiquinone] 1 alpha subcomplex subunit 5	sp|Q16718|NDUA5_HUMAN NADH dehydrogenase [ubiquinone] 1 alpha subcomplex subunit 5 OS=Homo sapiens OX=9606 GN=NDUFA5 PE=1 SV=3	26.1622	25.9686	26.3338	NA	25.2336	24.2472	26.2384	27.8129	27.5393	27.4461	26.2252	25.1534	26.4356	27.4428
DECR1	Q16698	2,4-dienoyl-CoA reductase, mitochondrial	sp|Q16698|DECR_HUMAN 2,4-dienoyl-CoA reductase, mitochondrial OS=Homo sapiens OX=9606 GN=DECR1 PE=1 SV=1	25.0097	24.2962	25.6386	NA	NA	NA	NA	NA	NA	24.1085	24.0503	24.9455	24.9754	24.1914
IFI16	Q16666	Gamma-interferon-inducible protein 16	sp|Q16666|IF16_HUMAN Gamma-interferon-inducible protein 16 OS=Homo sapiens OX=9606 GN=IFI16 PE=1 SV=3	NA	NA	NA	25.1387	23.7268	NA	NA	NA	NA	NA	25.5975	NA	23.7208	23.8211
FSCN1	Q16658	Fascin	sp|Q16658|FSCN1_HUMAN Fascin OS=Homo sapiens OX=9606 GN=FSCN1 PE=1 SV=3	29.173	29.1909	30.1679	26.7451	28.6192	28.4748	27.0022	26.2874	27.0093	27.691	27.8077	29.3124	29.5052	28.8999
MOG	Q16653	Myelin-oligodendrocyte glycoprotein	sp|Q16653|MOG_HUMAN Myelin-oligodendrocyte glycoprotein OS=Homo sapiens OX=9606 GN=MOG PE=1 SV=2	27.6409	28.6641	28.3974	27.89	27.4184	27.0072	27.9696	28.021	28.4618	28.5827	27.2676	27.6228	28.0021	27.5701
DBN1	Q16643	Drebrin	sp|Q16643|DREB_HUMAN Drebrin OS=Homo sapiens OX=9606 GN=DBN1 PE=1 SV=4	26.3213	25.8492	25.8856	25.6214	27.0764	NA	25.3684	26.1297	25.9151	26.0541	26.5431	26.6112	26.5753	26.2174
CPSF6	Q16630	Cleavage and polyadenylation specificity factor subunit 6	sp|Q16630|CPSF6_HUMAN Cleavage and polyadenylation specificity factor subunit 6 OS=Homo sapiens OX=9606 GN=CPSF6 PE=1 SV=2	NA	NA	NA	NA	NA	NA	NA	25.7924	NA	NA	25.1186	NA	24.7121	24.5013
SRSF7	Q16629	Serine/arginine-rich splicing factor 7	sp|Q16629|SRSF7_HUMAN Serine/arginine-rich splicing factor 7 OS=Homo sapiens OX=9606 GN=SRSF7 PE=1 SV=1	24.9459	25.021	26.0652	27.1248	26.081	28.3334	27.7962	26.5816	26.8	26.438	26.152	25.9877	26.2225	27.1818
STX1A	Q16623	Syntaxin-1A	sp|Q16623|STX1A_HUMAN Syntaxin-1A OS=Homo sapiens OX=9606 GN=STX1A PE=1 SV=1	26.793	27.4581	27.066	28.7863	31.1033	28.9495	30.4817	NA	22.4312	22.4314	21.162	24.6394	26.1183	23.7268
FXN	Q16595	Frataxin, mitochondrial;Frataxin intermediate form;Frataxin(56-210);Frataxin(78-210);Frataxin mature form	sp|Q16595|FRDA_HUMAN Frataxin, mitochondrial OS=Homo sapiens OX=9606 GN=FXN PE=1 SV=2	23.013	NA	NA	NA	NA	NA	NA	24.3434	24.7915	23.3647	23.8155	23.8502	23.8974	22.4699
RBBP7	Q16576	Histone-binding protein RBBP7	sp|Q16576|RBBP7_HUMAN Histone-binding protein RBBP7 OS=Homo sapiens OX=9606 GN=RBBP7 PE=1 SV=1	NA	NA	NA	NA	NA	NA	NA	NA	NA	NA	22.832	21.9751	NA	NA
CAMK4	Q16566	Calcium/calmodulin-dependent protein kinase type IV	sp|Q16566|KCC4_HUMAN Calcium/calmodulin-dependent protein kinase type IV OS=Homo sapiens OX=9606 GN=CAMK4 PE=1 SV=1	26.1168	25.9765	25.8666	NA	25.9804	24.7074	NA	NA	24.3933	NA	NA	25.0865	NA	NA
DPYSL2	Q16555	Dihydropyrimidinase-related protein 2	sp|Q16555|DPYL2_HUMAN Dihydropyrimidinase-related protein 2 OS=Homo sapiens OX=9606 GN=DPYSL2 PE=1 SV=1	33.1862	32.9695	33.2249	30.1769	31.3165	32.2684	29.5222	31.4036	31.1292	31.3315	31.7464	32.4037	32.5236	31.5834
CDC37	Q16543	Hsp90 co-chaperone Cdc37;Hsp90 co-chaperone Cdc37, N-terminally processed	sp|Q16543|CDC37_HUMAN Hsp90 co-chaperone Cdc37 OS=Homo sapiens OX=9606 GN=CDC37 PE=1 SV=1	27.2263	26.959	27.3525	24.6735	26.0044	25.575	28.0207	26.4075	26.139	26.5481	27.0167	27.7197	27.7044	26.519
MRPL23	Q16540	39S ribosomal protein L23, mitochondrial	sp|Q16540|RM23_HUMAN 39S ribosomal protein L23, mitochondrial OS=Homo sapiens OX=9606 GN=MRPL23 PE=1 SV=1	NA	NA	NA	NA	NA	NA	23.5006	24.0421	23.1601	NA	22.6005	NA	NA	24.6629
PPP2R5E	Q16537	Serine/threonine-protein phosphatase 2A 56 kDa regulatory subunit epsilon isoform	sp|Q16537|2A5E_HUMAN Serine/threonine-protein phosphatase 2A 56 kDa regulatory subunit epsilon isoform OS=Homo sapiens OX=9606 GN=PPP2R5E PE=1 SV=1	24.2284	24.5328	23.8944	NA	25.4505	26.1568	NA	23.919	24.3738	23.879	24.931	24.6159	25.0448	24.1646
DDB1	Q16531	DNA damage-binding protein 1	sp|Q16531|DDB1_HUMAN DNA damage-binding protein 1 OS=Homo sapiens OX=9606 GN=DDB1 PE=1 SV=1	27.1037	26.6036	27.0531	NA	24.1388	23.6958	NA	22.8525	26.2934	25.8082	25.975	27.3898	27.3169	24.9205
PKN1	Q16512	Serine/threonine-protein kinase N1	sp|Q16512|PKN1_HUMAN Serine/threonine-protein kinase N1 OS=Homo sapiens OX=9606 GN=PKN1 PE=1 SV=2	NA	NA	NA	NA	NA	NA	NA	NA	NA	NA	NA	21.5537	NA	23.4243
PSMD5	Q16401	26S proteasome non-ATPase regulatory subunit 5	sp|Q16401|PSMD5_HUMAN 26S proteasome non-ATPase regulatory subunit 5 OS=Homo sapiens OX=9606 GN=PSMD5 PE=1 SV=3	24.8739	24.9885	24.8131	NA	25.0495	NA	24.2375	24.7929	24.8658	24.7681	25.1323	25.3353	25.2562	26.009
INA	Q16352	Alpha-internexin	sp|Q16352|AINX_HUMAN Alpha-internexin OS=Homo sapiens OX=9606 GN=INA PE=1 SV=2	34.3226	34.3445	33.7109	33.8894	34.0606	34.757	34.655	35.5368	35.3199	35.059	34.3507	34.2792	33.97	32.9127
CCDC6	Q16204	Coiled-coil domain-containing protein 6	sp|Q16204|CCDC6_HUMAN Coiled-coil domain-containing protein 6 OS=Homo sapiens OX=9606 GN=CCDC6 PE=1 SV=2	25.8553	25.601	25.7396	NA	25.0646	25.3202	24.8683	25.6525	25.8618	25.563	26.0174	25.6513	25.46	26.2611
ADRM1	Q16186	Proteasomal ubiquitin receptor ADRM1	sp|Q16186|ADRM1_HUMAN Proteasomal ubiquitin receptor ADRM1 OS=Homo sapiens OX=9606 GN=ADRM1 PE=1 SV=2	24.5593	23.9898	24.2661	24.0628	24.2029	24.1059	24.192	23.3337	23.8455	24.1622	23.9021	24.2015	23.9875	24.397
SEPT7	Q16181	Septin-7	sp|Q16181|SEPT7_HUMAN Septin-7 OS=Homo sapiens OX=9606 GN=SEPTIN7 PE=1 SV=2	30.1433	30.4991	30.7599	28.9031	29.4691	29.1511	28.665	30.5224	30.6629	30.5123	30.0955	30.4178	30.7299	29.9328
SNCB	Q16143	Beta-synuclein	sp|Q16143|SYUB_HUMAN Beta-synuclein OS=Homo sapiens OX=9606 GN=SNCB PE=1 SV=1	27.7035	27.5301	28.1018	25.7698	26.6256	27.4433	NA	28.3385	28.5799	28.3535	27.4532	28.4096	28.1107	25.512
ETFDH	Q16134	Electron transfer flavoprotein-ubiquinone oxidoreductase, mitochondrial	sp|Q16134|ETFD_HUMAN Electron transfer flavoprotein-ubiquinone oxidoreductase, mitochondrial OS=Homo sapiens OX=9606 GN=ETFDH PE=1 SV=2	24.2874	23.8469	23.5958	NA	23.7946	NA	NA	24.4778	25.0885	24.5598	24.1426	23.5744	23.8993	24.2707
ZYX	Q15942	Zyxin	sp|Q15942|ZYX_HUMAN Zyxin OS=Homo sapiens OX=9606 GN=ZYX PE=1 SV=1	23.8184	23.7129	24.3882	NA	NA	NA	NA	24.8173	25.0208	24.527	25.5244	25.1488	25.0078	23.878
RAB11B	Q15907	Ras-related protein Rab-11B;Ras-related protein Rab-11A	sp|Q15907|RB11B_HUMAN Ras-related protein Rab-11B OS=Homo sapiens OX=9606 GN=RAB11B PE=1 SV=4;sp|P62491|RB11A_HUMAN Ras-related protein Rab-11A OS=Homo sapiens OX=9606 GN=RAB11A PE=1 SV=3	27.1642	27.8694	27.5808	28.3286	27.9131	28.0144	27.8238	28.1444	28.4917	28.2808	27.3438	27.6107	27.5404	27.8003
ATP6AP1	Q15904	V-type proton ATPase subunit S1	sp|Q15904|VAS1_HUMAN V-type proton ATPase subunit S1 OS=Homo sapiens OX=9606 GN=ATP6AP1 PE=1 SV=2	22.7621	NA	22.2046	26.9366	27.5858	NA	26.2221	24.1945	NA	NA	24.5387	NA	NA	NA
ADIRF	Q15847	Adipogenesis regulatory factor	sp|Q15847|ADIRF_HUMAN Adipogenesis regulatory factor OS=Homo sapiens OX=9606 GN=ADIRF PE=1 SV=1	NA	NA	NA	NA	NA	NA	NA	NA	NA	22.7144	NA	23.2166	24.3047	22.6069
NEDD8	Q15843	NEDD8	sp|Q15843|NEDD8_HUMAN NEDD8 OS=Homo sapiens OX=9606 GN=NEDD8 PE=1 SV=1	24.463	25.0709	25.4243	NA	25.1357	24.3824	NA	24.9383	24.2438	25.021	24.9396	25.3657	25.2599	25.1413
VAMP3	Q15836	Vesicle-associated membrane protein 3	sp|Q15836|VAMP3_HUMAN Vesicle-associated membrane protein 3 OS=Homo sapiens OX=9606 GN=VAMP3 PE=1 SV=3	23.9227	24.8348	25.1297	NA	NA	NA	NA	NA	NA	24.2186	22.9723	23.1258	NA	24.7501
NPTX1	Q15818	Neuronal pentraxin-1	sp|Q15818|NPTX1_HUMAN Neuronal pentraxin-1 OS=Homo sapiens OX=9606 GN=NPTX1 PE=2 SV=2	NA	NA	NA	NA	24.3365	NA	NA	NA	NA	NA	NA	NA	NA	NA
TBCC	Q15814	Tubulin-specific chaperone C	sp|Q15814|TBCC_HUMAN Tubulin-specific chaperone C OS=Homo sapiens OX=9606 GN=TBCC PE=1 SV=2	NA	NA	NA	NA	NA	NA	NA	NA	NA	NA	NA	23.8642	NA	NA
TBCE	Q15813	Tubulin-specific chaperone E	sp|Q15813|TBCE_HUMAN Tubulin-specific chaperone E OS=Homo sapiens OX=9606 GN=TBCE PE=1 SV=1	NA	NA	22.6345	NA	NA	NA	NA	NA	NA	NA	NA	23.3943	NA	NA
SMAD2	Q15796	Mothers against decapentaplegic homolog 2	sp|Q15796|SMAD2_HUMAN Mothers against decapentaplegic homolog 2 OS=Homo sapiens OX=9606 GN=SMAD2 PE=1 SV=1	NA	NA	NA	NA	NA	22.1108	NA	NA	NA	NA	NA	NA	NA	NA
TOMM34	Q15785	Mitochondrial import receptor subunit TOM34	sp|Q15785|TOM34_HUMAN Mitochondrial import receptor subunit TOM34 OS=Homo sapiens OX=9606 GN=TOMM34 PE=1 SV=2	NA	NA	NA	NA	22.7055	NA	NA	23.6726	23.2716	23.8095	25.5339	24.2658	23.1722	24.1887
MLF2	Q15773	Myeloid leukemia factor 2	sp|Q15773|MLF2_HUMAN Myeloid leukemia factor 2 OS=Homo sapiens OX=9606 GN=MLF2 PE=1 SV=1	26.3975	26.2368	25.7394	NA	25.5273	NA	26.5194	26.6776	26.8586	26.9082	25.4206	25.6633	24.5198	25.8933
TAB1	Q15750	TGF-beta-activated kinase 1 and MAP3K7-binding protein 1	sp|Q15750|TAB1_HUMAN TGF-beta-activated kinase 1 and MAP3K7-binding protein 1 OS=Homo sapiens OX=9606 GN=TAB1 PE=1 SV=1	23.3953	23.4817	23.3934	NA	NA	NA	NA	NA	22.8499	23.6046	23.7449	23.4182	23.4603	24.6725
MYLK	Q15746	Myosin light chain kinase, smooth muscle;Myosin light chain kinase, smooth muscle, deglutamylated form	sp|Q15746|MYLK_HUMAN Myosin light chain kinase, smooth muscle OS=Homo sapiens OX=9606 GN=MYLK PE=1 SV=4	25.4721	25.1271	25.7206	25.5185	25.2914	26.2643	NA	25.269	24.3402	25.4201	26.1343	25.4817	25.8021	26.0431
NSDHL	Q15738	Sterol-4-alpha-carboxylate 3-dehydrogenase, decarboxylating	sp|Q15738|NSDHL_HUMAN Sterol-4-alpha-carboxylate 3-dehydrogenase, decarboxylating OS=Homo sapiens OX=9606 GN=NSDHL PE=1 SV=2	NA	NA	NA	NA	NA	NA	23.9103	NA	NA	NA	NA	NA	NA	NA
ELAVL1	Q15717	ELAV-like protein 1	sp|Q15717|ELAV1_HUMAN ELAV-like protein 1 OS=Homo sapiens OX=9606 GN=ELAVL1 PE=1 SV=2	24.9084	24.6232	24.5149	25.3021	25.6439	25.7541	26.3152	NA	24.8095	23.7586	25.5316	24.4568	24.499	26.0642
TSC22D1	Q15714	TSC22 domain family protein 1	sp|Q15714|T22D1_HUMAN TSC22 domain family protein 1 OS=Homo sapiens OX=9606 GN=TSC22D1 PE=1 SV=3	25.6325	24.2911	24.6051	NA	NA	NA	NA	NA	NA	NA	NA	NA	24.4806	24.6544
DLG2	Q15700	Disks large homolog 2	sp|Q15700|DLG2_HUMAN Disks large homolog 2 OS=Homo sapiens OX=9606 GN=DLG2 PE=1 SV=3	24.4424	23.904	24.7272	NA	26.0875	NA	24.142	23.9359	24.2681	23.6243	24.3081	24.8344	24.8817	NA
MAPRE1	Q15691	Microtubule-associated protein RP/EB family member 1	sp|Q15691|MARE1_HUMAN Microtubule-associated protein RP/EB family member 1 OS=Homo sapiens OX=9606 GN=MAPRE1 PE=1 SV=3	27.2775	27.365	27.1614	25.8657	27.1363	27.66	26.7103	26.8964	27.3359	27.3256	27.0658	27.3313	27.1717	27.1799
TSN	Q15631	Translin	sp|Q15631|TSN_HUMAN Translin OS=Homo sapiens OX=9606 GN=TSN PE=1 SV=1	24.7286	25.0358	24.7743	NA	23.3017	23.3965	NA	24.474	24.2447	24.5557	24.2058	23.9956	23.8166	23.9682
MAPRE2	Q15555	Microtubule-associated protein RP/EB family member 2	sp|Q15555|MARE2_HUMAN Microtubule-associated protein RP/EB family member 2 OS=Homo sapiens OX=9606 GN=MAPRE2 PE=1 SV=1	28.8299	29.0728	28.6992	28.3309	28.6544	28.1462	28.8963	29.608	28.9771	29.1387	28.0873	28.1269	28.1399	28.4651
SURF1	Q15526	Surfeit locus protein 1	sp|Q15526|SURF1_HUMAN Surfeit locus protein 1 OS=Homo sapiens OX=9606 GN=SURF1 PE=1 SV=1	22.6131	NA	NA	NA	NA	NA	NA	NA	NA	NA	NA	NA	NA	24.742
SKIV2L	Q15477	Helicase SKI2W	sp|Q15477|SKIV2_HUMAN Helicase SKI2W OS=Homo sapiens OX=9606 GN=SKIV2L PE=1 SV=3	NA	22.8465	NA	NA	22.14	NA	22.0657	NA	NA	NA	22.1945	22.1578	22.3321	NA
SF3A1	Q15459	Splicing factor 3A subunit 1	sp|Q15459|SF3A1_HUMAN Splicing factor 3A subunit 1 OS=Homo sapiens OX=9606 GN=SF3A1 PE=1 SV=1	NA	NA	NA	NA	NA	NA	NA	NA	NA	NA	23.203	23.6433	23.9429	23.844
CYTH1	Q15438	Cytohesin-1	sp|Q15438|CYH1_HUMAN Cytohesin-1 OS=Homo sapiens OX=9606 GN=CYTH1 PE=1 SV=1	NA	NA	22.5242	NA	NA	NA	NA	NA	NA	NA	NA	NA	NA	NA
SEC23B	Q15437	Protein transport protein Sec23B	sp|Q15437|SC23B_HUMAN Protein transport protein Sec23B OS=Homo sapiens OX=9606 GN=SEC23B PE=1 SV=2	NA	NA	NA	NA	NA	NA	NA	NA	NA	NA	23.1802	NA	NA	23.9907
SEC23A	Q15436	Protein transport protein Sec23A	sp|Q15436|SC23A_HUMAN Protein transport protein Sec23A OS=Homo sapiens OX=9606 GN=SEC23A PE=1 SV=2	23.6994	23.954	23.4358	NA	NA	NA	NA	NA	NA	23.523	24.2075	24.0876	24.3181	25.0209
PPP1R7	Q15435	Protein phosphatase 1 regulatory subunit 7	sp|Q15435|PP1R7_HUMAN Protein phosphatase 1 regulatory subunit 7 OS=Homo sapiens OX=9606 GN=PPP1R7 PE=1 SV=1	27.2269	27.01	27.54	25.716	26.4349	27.2119	23.8093	26.5188	26.0637	25.7598	25.7064	27.5045	27.9075	26.3977
SAFB	Q15424	Scaffold attachment factor B1	sp|Q15424|SAFB1_HUMAN Scaffold attachment factor B1 OS=Homo sapiens OX=9606 GN=SAFB PE=1 SV=4	NA	24.6543	24.437	25.3868	24.8977	NA	26.0617	24.3621	24.9183	24.6472	24.948	24.8213	24.9778	25.412
RPS6KA1	Q15418	Ribosomal protein S6 kinase alpha-1	sp|Q15418|KS6A1_HUMAN Ribosomal protein S6 kinase alpha-1 OS=Homo sapiens OX=9606 GN=RPS6KA1 PE=1 SV=2	NA	NA	NA	NA	NA	NA	NA	NA	NA	NA	23.4105	23.4397	NA	24.4298
CNN3	Q15417	Calponin-3	sp|Q15417|CNN3_HUMAN Calponin-3 OS=Homo sapiens OX=9606 GN=CNN3 PE=1 SV=1	24.8023	24.1617	25.0853	NA	24.9053	NA	NA	22.8584	23.2413	23.6586	25.4614	25.842	25.9178	26.3933
RSU1	Q15404	Ras suppressor protein 1	sp|Q15404|RSU1_HUMAN Ras suppressor protein 1 OS=Homo sapiens OX=9606 GN=RSU1 PE=1 SV=3	24.0709	23.913	24.1971	NA	24.6759	NA	NA	23.7363	23.5915	23.3896	24.1245	24.5318	24.9932	25.41
SF3B3	Q15393	Splicing factor 3B subunit 3	sp|Q15393|SF3B3_HUMAN Splicing factor 3B subunit 3 OS=Homo sapiens OX=9606 GN=SF3B3 PE=1 SV=4	24.5095	24.4996	24.6204	25.2277	24.7745	NA	25.1216	23.6486	24.7071	24.5367	24.9908	25.3657	24.8069	25.6955
TOMM20	Q15388	Mitochondrial import receptor subunit TOM20 homolog	sp|Q15388|TOM20_HUMAN Mitochondrial import receptor subunit TOM20 homolog OS=Homo sapiens OX=9606 GN=TOMM20 PE=1 SV=1	24.8971	24.705	NA	25.428	25.6588	NA	25.8042	25.4747	25.7133	25.3728	25.5541	25.0058	25.3905	24.9943
RHEB	Q15382	GTP-binding protein Rheb	sp|Q15382|RHEB_HUMAN GTP-binding protein Rheb OS=Homo sapiens OX=9606 GN=RHEB PE=1 SV=1	25.2635	25.2876	25.1097	25.847	25.2052	NA	24.5059	26.3194	25.2261	26.1978	25.0263	24.8658	24.6109	25.1688
ELOB	Q15370	Transcription elongation factor B polypeptide 2	sp|Q15370|ELOB_HUMAN Elongin-B OS=Homo sapiens OX=9606 GN=ELOB PE=1 SV=1	25.7449	25.2945	26.4455	26.2603	26.3566	26.8806	25.0654	26.268	25.8146	26.314	26.3089	26.5035	26.4379	26.5743
ELOC	Q15369	Transcription elongation factor B polypeptide 1	sp|Q15369|ELOC_HUMAN Elongin-C OS=Homo sapiens OX=9606 GN=ELOC PE=1 SV=1	23.5905	NA	24.2165	NA	NA	NA	NA	NA	NA	23.5765	24.0021	24.1346	23.6982	22.7991
PCBP2	Q15366	Poly(rC)-binding protein 2	sp|Q15366|PCBP2_HUMAN Poly(rC)-binding protein 2 OS=Homo sapiens OX=9606 GN=PCBP2 PE=1 SV=1	26.1704	25.6983	26.275	25.819	26.5928	NA	26.1429	25.8685	24.8959	25.8889	26.6444	26.6248	26.2722	27.5021
PCBP1	Q15365	Poly(rC)-binding protein 1	sp|Q15365|PCBP1_HUMAN Poly(rC)-binding protein 1 OS=Homo sapiens OX=9606 GN=PCBP1 PE=1 SV=2	27.6469	27.5031	28.029	26.9407	27.3983	26.5708	26.8826	27.4139	26.4123	27.0822	27.5575	27.6365	27.3481	28.3619
RPS6KA2	Q15349	Ribosomal protein S6 kinase alpha-2	sp|Q15349|KS6A2_HUMAN Ribosomal protein S6 kinase alpha-2 OS=Homo sapiens OX=9606 GN=RPS6KA2 PE=1 SV=2	NA	NA	NA	NA	23.4901	NA	NA	NA	22.5155	NA	NA	23.1998	22.4547	NA
LLGL1	Q15334	Lethal(2) giant larvae protein homolog 1	sp|Q15334|L2GL1_HUMAN Lethal(2) giant larvae protein homolog 1 OS=Homo sapiens OX=9606 GN=LLGL1 PE=1 SV=3	27.5484	27.8078	27.8877	26.2208	25.9453	25.8072	26.2104	26.4192	26.891	26.9141	26.0098	26.7182	26.466	26.879
RALBP1	Q15311	RalA-binding protein 1	sp|Q15311|RBP1_HUMAN RalA-binding protein 1 OS=Homo sapiens OX=9606 GN=RALBP1 PE=1 SV=3	23.4176	23.2134	23.2593	NA	NA	NA	NA	NA	NA	NA	NA	NA	NA	NA
RCN1	Q15293	Reticulocalbin-1	sp|Q15293|RCN1_HUMAN Reticulocalbin-1 OS=Homo sapiens OX=9606 GN=RCN1 PE=1 SV=1	NA	23.8126	24.642	26.0178	25.6085	25.1658	26.481	24.2218	NA	24.3738	25.3692	25.1288	25.6154	25.656
RNPS1	Q15287	RNA-binding protein with serine-rich domain 1	sp|Q15287|RNPS1_HUMAN RNA-binding protein with serine-rich domain 1 OS=Homo sapiens OX=9606 GN=RNPS1 PE=1 SV=1	NA	NA	NA	NA	NA	NA	23.3261	NA	NA	NA	NA	NA	NA	NA
RAB35	Q15286	Ras-related protein Rab-35	sp|Q15286|RAB35_HUMAN Ras-related protein Rab-35 OS=Homo sapiens OX=9606 GN=RAB35 PE=1 SV=1	25.4079	25.2126	25.4279	25.9383	25.6187	NA	25.1609	25.1141	25.429	25.5574	25.312	25.6385	NA	26.2912
RASA2	Q15283	Ras GTPase-activating protein 2	sp|Q15283|RASA2_HUMAN Ras GTPase-activating protein 2 OS=Homo sapiens OX=9606 GN=RASA2 PE=1 SV=3	NA	20.943	NA	NA	NA	NA	NA	NA	NA	NA	NA	NA	NA	NA
RABEP1	Q15276	Rab GTPase-binding effector protein 1	sp|Q15276|RABE1_HUMAN Rab GTPase-binding effector protein 1 OS=Homo sapiens OX=9606 GN=RABEP1 PE=1 SV=2	26.1992	26.27	25.8681	26.8991	26.7603	27.2065	25.4095	26.1121	25.6811	26.192	26.9224	26.5402	26.2471	25.7937
PTPA	Q15257	Serine/threonine-protein phosphatase 2A activator	sp|Q15257|PTPA_HUMAN Serine/threonine-protein phosphatase 2A activator OS=Homo sapiens OX=9606 GN=PTPA PE=1 SV=3	26.8982	26.9874	26.7326	NA	26.7132	NA	NA	25.2796	24.8667	25.2283	25.711	26.3582	26.3717	26.5226
NONO	Q15233	Non-POU domain-containing octamer-binding protein	sp|Q15233|NONO_HUMAN Non-POU domain-containing octamer-binding protein OS=Homo sapiens OX=9606 GN=NONO PE=1 SV=4	25.476	25.6737	26.3073	27.3279	26.6487	26.4091	26.8744	25.4161	26.1604	25.7401	27.1534	27.1923	27.0766	28.122
NECTIN1	Q15223	Nectin-1	sp|Q15223|NECT1_HUMAN Nectin-1 OS=Homo sapiens OX=9606 GN=NECTIN1 PE=1 SV=3	26.5225	26.0233	26.0327	25.5286	26.2635	NA	NA	24.6467	25.2503	25.1417	24.4041	25.4237	24.6286	26.2195
PTGES3	Q15185	Prostaglandin E synthase 3	sp|Q15185|TEBP_HUMAN Prostaglandin E synthase 3 OS=Homo sapiens OX=9606 GN=PTGES3 PE=1 SV=1	26.4535	26.4805	26.1838	26.1608	26.2768	25.5735	25.2593	26.2681	25.6183	26.2188	26.2032	26.2653	26.0254	25.9174
PPA1	Q15181	Inorganic pyrophosphatase	sp|Q15181|IPYR_HUMAN Inorganic pyrophosphatase OS=Homo sapiens OX=9606 GN=PPA1 PE=1 SV=2	24.0074	23.5267	25.2718	NA	22.9998	NA	NA	NA	NA	23.6049	24.9813	26.2269	27.0988	25.6033
PPP2R5B	Q15173	Serine/threonine-protein phosphatase 2A 56 kDa regulatory subunit beta isoform	sp|Q15173|2A5B_HUMAN Serine/threonine-protein phosphatase 2A 56 kDa regulatory subunit beta isoform OS=Homo sapiens OX=9606 GN=PPP2R5B PE=1 SV=1	NA	NA	NA	NA	NA	NA	NA	NA	23.405	23.6162	23.788	24.3342	23.9532	NA
PPP2R5A	Q15172	Serine/threonine-protein phosphatase 2A 56 kDa regulatory subunit alpha isoform	sp|Q15172|2A5A_HUMAN Serine/threonine-protein phosphatase 2A 56 kDa regulatory subunit alpha isoform OS=Homo sapiens OX=9606 GN=PPP2R5A PE=1 SV=1	NA	23.1894	NA	NA	NA	NA	NA	NA	NA	NA	NA	NA	NA	NA
PLEC	Q15149	Plectin	sp|Q15149|PLEC_HUMAN Plectin OS=Homo sapiens OX=9606 GN=PLEC PE=1 SV=3	32.1153	32.3869	32.1305	32.2638	31.7533	32.3518	33.4694	32.1117	32.7902	32.4428	32.3161	32.4242	32.5793	32.9048
PMVK	Q15126	Phosphomevalonate kinase	sp|Q15126|PMVK_HUMAN Phosphomevalonate kinase OS=Homo sapiens OX=9606 GN=PMVK PE=1 SV=3	26.0966	25.8454	25.6575	25.4663	25.3608	25.5976	25.7884	26.2288	24.6102	26.397	25.7556	25.4582	25.2246	25.9903
PEA15	Q15121	Astrocytic phosphoprotein PEA-15	sp|Q15121|PEA15_HUMAN Astrocytic phosphoprotein PEA-15 OS=Homo sapiens OX=9606 GN=PEA15 PE=1 SV=2	28.9841	28.7138	29.297	27.387	28.7012	27.9599	27.4197	28.2364	27.2028	28.0207	28.0099	28.4632	28.4485	28.4951
PDK3	Q15120	[Pyruvate dehydrogenase (acetyl-transferring)] kinase isozyme 3, mitochondrial	sp|Q15120|PDK3_HUMAN [Pyruvate dehydrogenase (acetyl-transferring)] kinase isozyme 3, mitochondrial OS=Homo sapiens OX=9606 GN=PDK3 PE=1 SV=1	25.0655	24.6808	24.5268	NA	25.5851	23.6766	NA	25.957	25.6838	25.5346	24.9918	25.051	24.3265	24.6295
PDK2	Q15119	[Pyruvate dehydrogenase (acetyl-transferring)] kinase isozyme 2, mitochondrial	sp|Q15119|PDK2_HUMAN [Pyruvate dehydrogenase (acetyl-transferring)] kinase isozyme 2, mitochondrial OS=Homo sapiens OX=9606 GN=PDK2 PE=1 SV=2	23.899	NA	NA	NA	NA	NA	NA	NA	23.8778	NA	23.8979	NA	23.8651	23.7943
PDK1	Q15118	[Pyruvate dehydrogenase (acetyl-transferring)] kinase isozyme 1, mitochondrial	sp|Q15118|PDK1_HUMAN [Pyruvate dehydrogenase (acetyl-transferring)] kinase isozyme 1, mitochondrial OS=Homo sapiens OX=9606 GN=PDK1 PE=1 SV=1	NA	NA	NA	NA	NA	NA	NA	NA	23.06	22.9757	22.9906	NA	NA	24.134
PLCL1	Q15111	Inactive phospholipase C-like protein 1	sp|Q15111|PLCL1_HUMAN Inactive phospholipase C-like protein 1 OS=Homo sapiens OX=9606 GN=PLCL1 PE=1 SV=3	27.1831	27.1419	27.0331	24.6016	26.4848	26.4513	NA	25.802	26.0613	26.2074	26.5259	26.7951	26.234	26.796
PAFAH1B3	Q15102	Platelet-activating factor acetylhydrolase IB subunit gamma	sp|Q15102|PA1B3_HUMAN Platelet-activating factor acetylhydrolase IB subunit gamma OS=Homo sapiens OX=9606 GN=PAFAH1B3 PE=1 SV=1	25.9066	25.5272	25.4343	27.0203	27.1594	27.2595	27.0437	25.3149	24.6079	25.2049	26.0397	26.8341	26.6838	27.8006
PDIA6	Q15084	Protein disulfide-isomerase A6	sp|Q15084|PDIA6_HUMAN Protein disulfide-isomerase A6 OS=Homo sapiens OX=9606 GN=PDIA6 PE=1 SV=1	26.9436	26.7658	26.6926	27.1575	27.2147	27.3241	26.3136	26.967	26.9736	27.1166	28.1035	27.835	27.4315	27.8987
EEA1	Q15075	Early endosome antigen 1	sp|Q15075|EEA1_HUMAN Early endosome antigen 1 OS=Homo sapiens OX=9606 GN=EEA1 PE=1 SV=2	27.0721	26.6151	26.7729	NA	24.5569	25.4969	NA	24.4227	25.6017	26.2953	26.9747	27.5886	27.7439	26.9438
EIF4H	Q15056	Eukaryotic translation initiation factor 4H	sp|Q15056|IF4H_HUMAN Eukaryotic translation initiation factor 4H OS=Homo sapiens OX=9606 GN=EIF4H PE=1 SV=5	28.1933	27.8305	28.231	28.3519	28.5433	28.1162	27.8386	28.0763	26.7718	28.3695	28.2445	28.484	28.1664	29.1796
MLC1	Q15049	Membrane protein MLC1	sp|Q15049|MLC1_HUMAN Membrane protein MLC1 OS=Homo sapiens OX=9606 GN=MLC1 PE=1 SV=5	NA	NA	NA	NA	23.4175	NA	24.8617	NA	NA	NA	NA	NA	NA	24.2966
KARS	Q15046	Lysine--tRNA ligase	sp|Q15046|SYK_HUMAN Lysine--tRNA ligase OS=Homo sapiens OX=9606 GN=KARS PE=1 SV=3	24.2269	23.9247	24.3211	25.0805	25.1661	NA	NA	24.3265	24.759	24.668	25.8715	26.0641	25.7859	25.655
RAB3GAP1	Q15042	Rab3 GTPase-activating protein catalytic subunit	sp|Q15042|RB3GP_HUMAN Rab3 GTPase-activating protein catalytic subunit OS=Homo sapiens OX=9606 GN=RAB3GAP1 PE=1 SV=3	23.9603	23.9902	23.6032	NA	NA	NA	NA	23.8967	23.8398	NA	24.1366	24.0669	23.741	22.8797
SNX17	Q15036	Sorting nexin-17	sp|Q15036|SNX17_HUMAN Sorting nexin-17 OS=Homo sapiens OX=9606 GN=SNX17 PE=1 SV=1	NA	NA	NA	NA	NA	NA	NA	NA	NA	22.7732	23.209	23.0558	NA	23.9106
LARS2	Q15031	Probable leucine--tRNA ligase, mitochondrial	sp|Q15031|SYLM_HUMAN Probable leucine--tRNA ligase, mitochondrial OS=Homo sapiens OX=9606 GN=LARS2 PE=1 SV=2	23.7141	23.4525	23.0247	NA	NA	NA	NA	NA	23.0655	24.4239	23.5963	23.1239	23.2794	23.0045
EFTUD2	Q15029	116 kDa U5 small nuclear ribonucleoprotein component	sp|Q15029|U5S1_HUMAN 116 kDa U5 small nuclear ribonucleoprotein component OS=Homo sapiens OX=9606 GN=EFTUD2 PE=1 SV=1	24.0089	NA	23.8953	NA	23.9368	NA	NA	24.2037	23.6426	NA	23.574	23.5302	23.6767	24.1925
SART3	Q15020	Squamous cell carcinoma antigen recognized by T-cells 3	sp|Q15020|SART3_HUMAN Squamous cell carcinoma antigen recognized by T-cells 3 OS=Homo sapiens OX=9606 GN=SART3 PE=1 SV=1	23.4635	23.3584	23.8354	NA	23.5643	23.7073	NA	NA	NA	NA	24.1948	23.6549	23.6068	24.4771
SEPT2	Q15019	Septin-2	sp|Q15019|SEPT2_HUMAN Septin-2 OS=Homo sapiens OX=9606 GN=SEPTIN2 PE=1 SV=1	29.4615	30.3781	30.0518	28.225	28.6192	28.9686	28.6574	31.3661	31.2068	30.8228	30.2108	30.0519	30.577	30.2542
ABRAXAS2	Q15018	BRISC complex subunit Abro1	sp|Q15018|ABRX2_HUMAN BRISC complex subunit Abraxas 2 OS=Homo sapiens OX=9606 GN=ABRAXAS2 PE=1 SV=2	23.284	NA	22.9368	NA	NA	NA	NA	NA	NA	NA	NA	NA	NA	NA
PSMD6	Q15008	26S proteasome non-ATPase regulatory subunit 6	sp|Q15008|PSMD6_HUMAN 26S proteasome non-ATPase regulatory subunit 6 OS=Homo sapiens OX=9606 GN=PSMD6 PE=1 SV=1	25.544	25.7611	25.634	25.5746	25.6394	NA	25.1655	25.0815	25.2914	24.8959	25.204	25.4942	25.5018	25.1338
EMC2	Q15006	ER membrane protein complex subunit 2	sp|Q15006|EMC2_HUMAN ER membrane protein complex subunit 2 OS=Homo sapiens OX=9606 GN=EMC2 PE=1 SV=1	23.2611	NA	22.9258	NA	23.1791	NA	NA	23.4167	NA	23.5877	23.3846	23.2134	23.452	22.9075
SPCS2	Q15005	Signal peptidase complex subunit 2	sp|Q15005|SPCS2_HUMAN Signal peptidase complex subunit 2 OS=Homo sapiens OX=9606 GN=SPCS2 PE=1 SV=3	NA	22.6313	NA	NA	22.1822	NA	NA	NA	NA	NA	NA	NA	NA	NA
HEPACAM	Q14CZ8	Hepatocyte cell adhesion molecule	sp|Q14CZ8|HECAM_HUMAN Hepatocyte cell adhesion molecule OS=Homo sapiens OX=9606 GN=HEPACAM PE=1 SV=1	27.1551	27.4481	27.2461	26.4339	26.2595	26.5747	28.2073	25.67	26.7666	26.8726	24.854	24.9325	25.8615	27.55
GAPVD1	Q14C86	GTPase-activating protein and VPS9 domain-containing protein 1	sp|Q14C86|GAPD1_HUMAN GTPase-activating protein and VPS9 domain-containing protein 1 OS=Homo sapiens OX=9606 GN=GAPVD1 PE=1 SV=2	23.2614	23.8163	23.4793	NA	23.6234	NA	NA	NA	23.2191	NA	23.8274	23.6302	23.5629	24.3597
OPCML	Q14982	Opioid-binding protein/cell adhesion molecule	sp|Q14982|OPCM_HUMAN Opioid-binding protein/cell adhesion molecule OS=Homo sapiens OX=9606 GN=OPCML PE=1 SV=1	25.3178	25.0865	25.3588	26.2364	26.9141	25.3456	27.1046	NA	NA	NA	NA	NA	NA	NA
NUMA1	Q14980	Nuclear mitotic apparatus protein 1	sp|Q14980|NUMA1_HUMAN Nuclear mitotic apparatus protein 1 OS=Homo sapiens OX=9606 GN=NUMA1 PE=1 SV=2	26.925	26.7257	26.7452	27.9636	26.4532	27.9196	28.6603	25.8541	26.7357	26.4831	26.3421	26.2935	26.8756	27.9322
KPNB1	Q14974	Importin subunit beta-1	sp|Q14974|IMB1_HUMAN Importin subunit beta-1 OS=Homo sapiens OX=9606 GN=KPNB1 PE=1 SV=2	28.6717	28.8859	28.5436	29.2484	29.1728	28.3533	27.9785	28.3289	28.0452	28.1944	28.4487	28.6354	28.3417	28.9376
RAB39A	Q14964	Ras-related protein Rab-39A	sp|Q14964|RB39A_HUMAN Ras-related protein Rab-39A OS=Homo sapiens OX=9606 GN=RAB39A PE=1 SV=2	NA	NA	NA	NA	25.0939	NA	NA	NA	NA	NA	NA	NA	NA	NA
NFIX	Q14938	Nuclear factor 1 X-type	sp|Q14938|NFIX_HUMAN Nuclear factor 1 X-type OS=Homo sapiens OX=9606 GN=NFIX PE=1 SV=2	NA	NA	NA	NA	NA	NA	NA	NA	NA	NA	NA	NA	NA	23.85
PTGR1	Q14914	Prostaglandin reductase 1	sp|Q14914|PTGR1_HUMAN Prostaglandin reductase 1 OS=Homo sapiens OX=9606 GN=PTGR1 PE=1 SV=2	24.3088	23.2973	24.9272	NA	NA	NA	NA	NA	NA	NA	NA	24.7787	24.7317	NA
CRYM	Q14894	Ketimine reductase mu-crystallin	sp|Q14894|CRYM_HUMAN Ketimine reductase mu-crystallin OS=Homo sapiens OX=9606 GN=CRYM PE=1 SV=1	29.7932	29.4592	29.6468	27.0936	28.4174	28.5535	26.0736	27.5295	27.8289	27.8398	27.5479	28.8496	30.6363	25.4682
LASP1	Q14847	LIM and SH3 domain protein 1	sp|Q14847|LASP1_HUMAN LIM and SH3 domain protein 1 OS=Homo sapiens OX=9606 GN=LASP1 PE=1 SV=2	24.4098	24.2876	25.5603	25.6781	26.6786	27.0668	25.1345	24.5733	24.8315	24.6955	24.5148	24.9635	25.9958	26.386
CHD4	Q14839	Chromodomain-helicase-DNA-binding protein 4	sp|Q14839|CHD4_HUMAN Chromodomain-helicase-DNA-binding protein 4 OS=Homo sapiens OX=9606 GN=CHD4 PE=1 SV=2	21.6521	22.9889	22.5491	25.6293	23.0658	24.1334	25.2765	NA	23.3655	22.787	23.5801	23.246	22.4343	24.7515
GRM3	Q14832	Metabotropic glutamate receptor 3	sp|Q14832|GRM3_HUMAN Metabotropic glutamate receptor 3 OS=Homo sapiens OX=9606 GN=GRM3 PE=1 SV=2	NA	NA	NA	24.0804	24.1796	24.9279	23.9668	NA	NA	NA	NA	NA	NA	NA
MVP	Q14764	Major vault protein	sp|Q14764|MVP_HUMAN Major vault protein OS=Homo sapiens OX=9606 GN=MVP PE=1 SV=4	28.0965	27.7873	28.3375	28.5953	26.4881	26.8196	25.0908	27.184	27.9302	27.867	28.9035	28.165	27.5489	26.44
PPP2R5D	Q14738	Serine/threonine-protein phosphatase 2A 56 kDa regulatory subunit delta isoform	sp|Q14738|2A5D_HUMAN Serine/threonine-protein phosphatase 2A 56 kDa regulatory subunit delta isoform OS=Homo sapiens OX=9606 GN=PPP2R5D PE=1 SV=1	25.7268	25.8847	25.8553	23.5354	26.5155	25.6404	25.3874	25.7216	25.4362	25.7506	25.4378	25.9445	25.7374	25.8549
RFTN1	Q14699	Raftlin	sp|Q14699|RFTN1_HUMAN Raftlin OS=Homo sapiens OX=9606 GN=RFTN1 PE=1 SV=4	NA	NA	NA	24.0292	NA	NA	NA	NA	NA	NA	NA	NA	NA	NA
GANAB	Q14697	Neutral alpha-glucosidase AB	sp|Q14697|GANAB_HUMAN Neutral alpha-glucosidase AB OS=Homo sapiens OX=9606 GN=GANAB PE=1 SV=3	27.2665	27.3679	27.408	27.95	27.75	27.2576	26.899	27.5293	27.3057	27.4864	27.738	28.0955	27.5997	27.9337
USP10	Q14694	Ubiquitin carboxyl-terminal hydrolase 10	sp|Q14694|UBP10_HUMAN Ubiquitin carboxyl-terminal hydrolase 10 OS=Homo sapiens OX=9606 GN=USP10 PE=1 SV=2	23.1387	23.0735	22.728	NA	23.1773	NA	NA	NA	NA	NA	NA	NA	NA	23.9892
SMC1A	Q14683	Structural maintenance of chromosomes protein 1A	sp|Q14683|SMC1A_HUMAN Structural maintenance of chromosomes protein 1A OS=Homo sapiens OX=9606 GN=SMC1A PE=1 SV=2	23.8265	23.712	24.2014	24.8769	NA	25.1413	25.8495	NA	23.8925	NA	24.0539	23.7514	24.8382	24.9495
CLINT1	Q14677	Clathrin interactor 1	sp|Q14677|EPN4_HUMAN Clathrin interactor 1 OS=Homo sapiens OX=9606 GN=CLINT1 PE=1 SV=1	23.4969	NA	23.6384	NA	NA	NA	NA	NA	NA	NA	NA	23.6164	NA	NA
RASA3	Q14644	Ras GTPase-activating protein 3	sp|Q14644|RASA3_HUMAN Ras GTPase-activating protein 3 OS=Homo sapiens OX=9606 GN=RASA3 PE=1 SV=3	NA	23.3461	23.1017	NA	NA	NA	NA	NA	NA	NA	NA	NA	NA	NA
ITPR1	Q14643	Inositol 1,4,5-trisphosphate receptor type 1	sp|Q14643|ITPR1_HUMAN Inositol 1,4,5-trisphosphate receptor type 1 OS=Homo sapiens OX=9606 GN=ITPR1 PE=1 SV=3	20.0128	19.7915	19.5947	19.985	23.5923	NA	23.6722	NA	NA	22.4876	21.2596	20.5561	20.6751	NA
ELAVL3	Q14576	ELAV-like protein 3	sp|Q14576|ELAV3_HUMAN ELAV-like protein 3 OS=Homo sapiens OX=9606 GN=ELAVL3 PE=2 SV=3	23.6949	NA	23.9796	NA	23.331	NA	NA	NA	NA	23.913	23.7594	24.1465	23.7548	23.8729
PRPSAP1	Q14558	Phosphoribosyl pyrophosphate synthase-associated protein 1	sp|Q14558|KPRA_HUMAN Phosphoribosyl pyrophosphate synthase-associated protein 1 OS=Homo sapiens OX=9606 GN=PRPSAP1 PE=1 SV=2	23.9522	22.9786	23.8877	NA	22.9397	NA	NA	NA	23.7337	23.4669	23.044	23.3054	23.6399	24.3491
SPARCL1	Q14515	SPARC-like protein 1	sp|Q14515|SPRL1_HUMAN SPARC-like protein 1 OS=Homo sapiens OX=9606 GN=SPARCL1 PE=1 SV=2	23.6777	NA	23.8089	NA	NA	NA	NA	NA	NA	NA	NA	NA	NA	NA
RBM39	Q14498	RNA-binding protein 39	sp|Q14498|RBM39_HUMAN RNA-binding protein 39 OS=Homo sapiens OX=9606 GN=RBM39 PE=1 SV=2	23.0454	NA	23.1154	NA	23.8739	NA	23.663	NA	22.9436	22.5358	24.2316	24.1944	24.0674	24.9939
CAPRIN1	Q14444	Caprin-1	sp|Q14444|CAPR1_HUMAN Caprin-1 OS=Homo sapiens OX=9606 GN=CAPRIN1 PE=1 SV=2	25.1113	24.7384	24.7795	25.1723	25.5338	NA	24.5618	25.1156	24.7936	25.0446	25.1731	24.9605	24.9389	24.8246
GRM2	Q14416	Metabotropic glutamate receptor 2	sp|Q14416|GRM2_HUMAN Metabotropic glutamate receptor 2 OS=Homo sapiens OX=9606 GN=GRM2 PE=1 SV=2	NA	NA	NA	NA	25.1809	NA	25.1874	NA	NA	NA	NA	NA	NA	NA
GAMT	Q14353	Guanidinoacetate N-methyltransferase	sp|Q14353|GAMT_HUMAN Guanidinoacetate N-methyltransferase OS=Homo sapiens OX=9606 GN=GAMT PE=1 SV=1	24.535	24.6594	24.7801	NA	NA	NA	NA	NA	NA	23.0434	NA	24.4152	24.5609	NA
GNA13	Q14344	Guanine nucleotide-binding protein subunit alpha-13	sp|Q14344|GNA13_HUMAN Guanine nucleotide-binding protein subunit alpha-13 OS=Homo sapiens OX=9606 GN=GNA13 PE=1 SV=2	26.3638	26.576	26.5724	NA	25.0833	NA	25.3905	25.4354	25.8427	26.1345	26.0414	25.9691	25.8871	27.0072
FKBP8	Q14318	Peptidyl-prolyl cis-trans isomerase FKBP8	sp|Q14318|FKBP8_HUMAN Peptidyl-prolyl cis-trans isomerase FKBP8 OS=Homo sapiens OX=9606 GN=FKBP8 PE=1 SV=2	25.5696	25.217	24.89	NA	24.5547	NA	25.7803	26.2698	25.9051	26.1257	25.9818	25.6751	25.2894	26.4537
FLNC	Q14315	Filamin-C	sp|Q14315|FLNC_HUMAN Filamin-C OS=Homo sapiens OX=9606 GN=FLNC PE=1 SV=3	26.3389	25.7384	25.4184	28.5299	25.6164	30.4234	29.7833	24.3669	24.5691	25.0262	30.0213	28.9672	30.5162	30.1847
PTK2B	Q14289	Protein-tyrosine kinase 2-beta	sp|Q14289|FAK2_HUMAN Protein-tyrosine kinase 2-beta OS=Homo sapiens OX=9606 GN=PTK2B PE=1 SV=2	26.0137	25.3411	25.3998	NA	25.0286	24.5188	NA	NA	24.5468	NA	NA	NA	23.1014	NA
TRIM25	Q14258	E3 ubiquitin/ISG15 ligase TRIM25	sp|Q14258|TRI25_HUMAN E3 ubiquitin/ISG15 ligase TRIM25 OS=Homo sapiens OX=9606 GN=TRIM25 PE=1 SV=2	22.5076	NA	NA	NA	23.201	NA	NA	NA	NA	NA	23.0992	NA	22.7082	22.5707
RCN2	Q14257	Reticulocalbin-2	sp|Q14257|RCN2_HUMAN Reticulocalbin-2 OS=Homo sapiens OX=9606 GN=RCN2 PE=1 SV=1	25.6185	24.3142	24.7929	NA	25.9709	NA	26.0943	26.1818	26.2554	26.4087	26.4901	26.2657	26.3533	27.4204
FLOT2	Q14254	Flotillin-2	sp|Q14254|FLOT2_HUMAN Flotillin-2 OS=Homo sapiens OX=9606 GN=FLOT2 PE=1 SV=2	24.6007	26.0758	25.5816	26.6027	27.8386	26.3945	27.9172	25.1926	25.7307	25.7188	25.5091	25.5044	25.6847	25.2889
CTTN	Q14247	Src substrate cortactin	sp|Q14247|SRC8_HUMAN Src substrate cortactin OS=Homo sapiens OX=9606 GN=CTTN PE=1 SV=2	26.7841	26.471	26.7001	26.1914	26.7044	26.3518	25.7892	26.5436	26.5419	26.7405	26.5914	26.7248	26.3933	27.3936
EIF4A2	Q14240	Eukaryotic initiation factor 4A-II;Eukaryotic initiation factor 4A-II, N-terminally processed	sp|Q14240|IF4A2_HUMAN Eukaryotic initiation factor 4A-II OS=Homo sapiens OX=9606 GN=EIF4A2 PE=1 SV=2	27.0138	26.8783	27.0247	NA	27.353	25.8334	24.9487	27.4231	27.0854	27.0024	27.616	27.9388	27.4399	26.8473
DYNC1H1	Q14204	Cytoplasmic dynein 1 heavy chain 1	sp|Q14204|DYHC1_HUMAN Cytoplasmic dynein 1 heavy chain 1 OS=Homo sapiens OX=9606 GN=DYNC1H1 PE=1 SV=5	31.8121	32.2405	32.2181	31.727	32.0671	32.0898	31.831	31.69	31.7851	31.9274	31.579	31.9616	31.8915	31.9523
DCTN1	Q14203	Dynactin subunit 1	sp|Q14203|DCTN1_HUMAN Dynactin subunit 1 OS=Homo sapiens OX=9606 GN=DCTN1 PE=1 SV=3	29.1389	28.7322	29.0914	27.6387	28.6377	28.4742	27.8992	28.6548	28.9269	28.9139	28.8251	28.9201	29.0113	28.8326
DPYSL3	Q14195	Dihydropyrimidinase-related protein 3	sp|Q14195|DPYL3_HUMAN Dihydropyrimidinase-related protein 3 OS=Homo sapiens OX=9606 GN=DPYSL3 PE=1 SV=1	28.3716	28.0854	28.7531	24.6296	27.0117	29.2436	24.7494	26.4793	26.6713	26.3808	27.6751	28.5109	29.9041	28.2571
CRMP1	Q14194	Dihydropyrimidinase-related protein 1	sp|Q14194|DPYL1_HUMAN Dihydropyrimidinase-related protein 1 OS=Homo sapiens OX=9606 GN=CRMP1 PE=1 SV=1	29.3722	28.9895	29.3749	28.1931	29.674	30.5966	27.6003	27.8081	27.3537	27.3953	28.328	29.1082	29.416	28.317
DOCK1	Q14185	Dedicator of cytokinesis protein 1	sp|Q14185|DOCK1_HUMAN Dedicator of cytokinesis protein 1 OS=Homo sapiens OX=9606 GN=DOCK1 PE=1 SV=2	22.4181	23.105	22.892	NA	NA	NA	NA	NA	NA	22.1801	22.6243	22.8134	22.5916	23.4733
DOC2A	Q14183	Double C2-like domain-containing protein alpha	sp|Q14183|DOC2A_HUMAN Double C2-like domain-containing protein alpha OS=Homo sapiens OX=9606 GN=DOC2A PE=1 SV=5	23.272	23.0019	23.294	NA	23.5444	NA	NA	NA	23.6171	23.5005	NA	23.37	23.3123	NA
MPP2	Q14168	MAGUK p55 subfamily member 2	sp|Q14168|MPP2_HUMAN MAGUK p55 subfamily member 2 OS=Homo sapiens OX=9606 GN=MPP2 PE=1 SV=3	25.1388	25.9094	25.7712	NA	24.7918	25.0178	25.3194	25.6485	25.6131	25.8272	24.9207	25.1318	24.9888	25.7227
TTLL12	Q14166	Tubulin--tyrosine ligase-like protein 12	sp|Q14166|TTL12_HUMAN Tubulin--tyrosine ligase-like protein 12 OS=Homo sapiens OX=9606 GN=TTLL12 PE=1 SV=2	NA	NA	22.3413	NA	NA	NA	NA	NA	NA	NA	23.545	NA	NA	NA
MLEC	Q14165	Malectin	sp|Q14165|MLEC_HUMAN Malectin OS=Homo sapiens OX=9606 GN=MLEC PE=1 SV=1	NA	24.3109	23.8205	24.9321	24.6705	NA	24.699	NA	24.64	24.3653	25.0555	24.533	24.3435	24.3782
SCRIB	Q14160	Protein scribble homolog	sp|Q14160|SCRIB_HUMAN Protein scribble homolog OS=Homo sapiens OX=9606 GN=SCRIB PE=1 SV=4	NA	NA	NA	NA	NA	NA	NA	NA	NA	NA	22.205	21.9014	22.2687	23.083
UBAP2L	Q14157	Ubiquitin-associated protein 2-like	sp|Q14157|UBP2L_HUMAN Ubiquitin-associated protein 2-like OS=Homo sapiens OX=9606 GN=UBAP2L PE=1 SV=2	NA	NA	23.4307	NA	24.22	NA	NA	23.167	23.3576	23.7223	24.6131	24.1644	24.6955	25.5787
ARHGEF7	Q14155	Rho guanine nucleotide exchange factor 7	sp|Q14155|ARHG7_HUMAN Rho guanine nucleotide exchange factor 7 OS=Homo sapiens OX=9606 GN=ARHGEF7 PE=1 SV=2	24.6827	24.3397	24.5369	NA	24.7788	NA	NA	NA	23.2408	NA	24.7272	23.5295	24.1138	NA
EIF3A	Q14152	Eukaryotic translation initiation factor 3 subunit A	sp|Q14152|EIF3A_HUMAN Eukaryotic translation initiation factor 3 subunit A OS=Homo sapiens OX=9606 GN=EIF3A PE=1 SV=1	26.1931	25.8596	25.7293	25.9743	26.6716	25.2839	25.4192	25.2749	25.4196	25.9601	26.8909	26.9265	26.3476	27.7423
SEPT6	Q14141	Septin-6	sp|Q14141|SEPT6_HUMAN Septin-6 OS=Homo sapiens OX=9606 GN=SEPTIN6 PE=1 SV=4	23.9083	22.5696	23.8981	NA	25.6853	NA	NA	23.6342	24.7653	24.6579	24.241	25.1774	25.9531	NA
UBE4A	Q14139	Ubiquitin conjugation factor E4 A	sp|Q14139|UBE4A_HUMAN Ubiquitin conjugation factor E4 A OS=Homo sapiens OX=9606 GN=UBE4A PE=1 SV=2	23.2476	23.2328	23.3848	NA	23.8003	NA	24.5898	NA	NA	NA	23.9887	23.904	24.0427	24.0623
PDE1C	Q14123	Calcium/calmodulin-dependent 3,5-cyclic nucleotide phosphodiesterase 1C	sp|Q14123|PDE1C_HUMAN Calcium/calmodulin-dependent 3,5-cyclic nucleotide phosphodiesterase 1C OS=Homo sapiens OX=9606 GN=PDE1C PE=1 SV=1	25.7181	25.6513	25.7467	NA	24.6635	24.9044	NA	24.7395	25.012	24.8162	24.9703	25.3313	25.5132	25.6474
DAG1	Q14118	Dystroglycan;Alpha-dystroglycan;Beta-dystroglycan	sp|Q14118|DAG1_HUMAN Dystroglycan OS=Homo sapiens OX=9606 GN=DAG1 PE=1 SV=2	23.8681	NA	23.8759	NA	NA	NA	NA	NA	NA	24.3835	NA	NA	NA	NA
NID2	Q14112	Nidogen-2	sp|Q14112|NID2_HUMAN Nidogen-2 OS=Homo sapiens OX=9606 GN=NID2 PE=1 SV=3	NA	NA	NA	NA	NA	NA	NA	NA	22.5836	NA	NA	22.9077	23.5211	NA
SCARB2	Q14108	Lysosome membrane protein 2	sp|Q14108|SCRB2_HUMAN Lysosome membrane protein 2 OS=Homo sapiens OX=9606 GN=SCARB2 PE=1 SV=2	22.9731	24.0053	23.3006	24.4209	23.4114	NA	NA	22.7632	22.7387	NA	23.3294	NA	NA	23.5413
HNRNPD	Q14103	Heterogeneous nuclear ribonucleoprotein D0	sp|Q14103|HNRPD_HUMAN Heterogeneous nuclear ribonucleoprotein D0 OS=Homo sapiens OX=9606 GN=HNRNPD PE=1 SV=1	25.8533	25.9725	26.3549	25.5399	26.3644	26.9709	25.6285	24.8168	25.2119	24.6907	25.9922	26.7838	27.0619	27.2006
COTL1	Q14019	Coactosin-like protein	sp|Q14019|COTL1_HUMAN Coactosin-like protein OS=Homo sapiens OX=9606 GN=COTL1 PE=1 SV=3	27.6054	28.2902	27.9464	27.4941	26.2713	28.7577	25.8995	26.8035	25.6031	26.6991	27.881	28.0464	28.5483	26.8874
CIRBP	Q14011	Cold-inducible RNA-binding protein	sp|Q14011|CIRBP_HUMAN Cold-inducible RNA-binding protein OS=Homo sapiens OX=9606 GN=CIRBP PE=1 SV=1	23.7339	23.1032	24.9009	NA	24.442	23.7523	27.4855	24.5825	25.152	24.4766	24.396	25.6901	25.3968	28.3103
CKAP5	Q14008	Cytoskeleton-associated protein 5	sp|Q14008|CKAP5_HUMAN Cytoskeleton-associated protein 5 OS=Homo sapiens OX=9606 GN=CKAP5 PE=1 SV=3	27.0155	27.083	27.1262	25.275	27.3245	26.5839	26.5559	26.4433	26.5822	26.5114	26.5153	26.9752	27.0059	27.3606
RASGRF1	Q13972	Ras-specific guanine nucleotide-releasing factor 1	sp|Q13972|RGRF1_HUMAN Ras-specific guanine nucleotide-releasing factor 1 OS=Homo sapiens OX=9606 GN=RASGRF1 PE=1 SV=2	NA	NA	NA	NA	NA	NA	NA	23.1564	23.3391	NA	NA	NA	NA	NA
CBFB	Q13951	Core-binding factor subunit beta	sp|Q13951|PEBB_HUMAN Core-binding factor subunit beta OS=Homo sapiens OX=9606 GN=CBFB PE=1 SV=2	NA	NA	NA	NA	23.0362	NA	NA	NA	NA	NA	NA	22.9212	NA	23.7103
CAPS	Q13938	Calcyphosin	sp|Q13938|CAYP1_HUMAN Calcyphosin OS=Homo sapiens OX=9606 GN=CAPS PE=1 SV=2	22.3586	NA	NA	24.5467	NA	24.1964	26.9406	25.8389	25.4395	25.2572	25.41	24.1999	26.5249	30.9802
TUBB2A	Q13885	Tubulin beta-2A chain	sp|Q13885|TBB2A_HUMAN Tubulin beta-2A chain OS=Homo sapiens OX=9606 GN=TUBB2A PE=1 SV=1	31.6875	32.1013	31.1454	32.8795	33.0704	34.4864	32.5693	33.349	33.2943	33.1568	32.1216	31.9668	32.2916	31.2522
SNTB1	Q13884	Beta-1-syntrophin	sp|Q13884|SNTB1_HUMAN Beta-1-syntrophin OS=Homo sapiens OX=9606 GN=SNTB1 PE=1 SV=3	24.2858	24.1255	24.0953	NA	24.5983	26.9849	25.0726	24.4174	23.9116	23.9557	24.7048	23.0674	25.282	27.0584
MOBP	Q13875	Myelin-associated oligodendrocyte basic protein	sp|Q13875|MOBP_HUMAN Myelin-associated oligodendrocyte basic protein OS=Homo sapiens OX=9606 GN=MOBP PE=1 SV=2	25.9436	26.9148	26.5448	NA	24.7955	24.4644	NA	26.227	26.9568	27.6148	25.458	25.2438	24.9173	24.6122
BLMH	Q13867	Bleomycin hydrolase	sp|Q13867|BLMH_HUMAN Bleomycin hydrolase OS=Homo sapiens OX=9606 GN=BLMH PE=1 SV=1	23.3668	23.5693	23.8914	NA	NA	NA	NA	NA	NA	NA	NA	NA	NA	NA
DDX39B	Q13838	Spliceosome RNA helicase DDX39B	sp|Q13838|DX39B_HUMAN Spliceosome RNA helicase DDX39B OS=Homo sapiens OX=9606 GN=DDX39B PE=1 SV=1	24.509	24.141	24.76	NA	24.92	NA	NA	NA	NA	NA	24.8419	25.2222	25.1742	26.4002
AUH	Q13825	Methylglutaconyl-CoA hydratase, mitochondrial	sp|Q13825|AUHM_HUMAN Methylglutaconyl-CoA hydratase, mitochondrial OS=Homo sapiens OX=9606 GN=AUH PE=1 SV=1	24.2259	24.3799	24.1137	NA	24.8342	NA	NA	25.1903	25.7353	24.9828	25.3532	25.5761	25.3279	24.3966
SPTAN1	Q13813	Spectrin alpha chain, non-erythrocytic 1	sp|Q13813|SPTN1_HUMAN Spectrin alpha chain, non-erythrocytic 1 OS=Homo sapiens OX=9606 GN=SPTAN1 PE=1 SV=3	32.9705	32.9846	32.942	31.843	33.1009	32.6345	32.7907	32.4515	32.8599	32.839	32.6489	33.0554	32.9228	32.6756
ALCAM	Q13740	CD166 antigen	sp|Q13740|CD166_HUMAN CD166 antigen OS=Homo sapiens OX=9606 GN=ALCAM PE=1 SV=2	25.8632	26.4454	26.0876	26.4542	26.2559	26.1557	27.1958	25.9593	26.5082	26.0838	25.6091	25.6539	25.6438	25.8147
MOGS	Q13724	Mannosyl-oligosaccharide glucosidase	sp|Q13724|MOGS_HUMAN Mannosyl-oligosaccharide glucosidase OS=Homo sapiens OX=9606 GN=MOGS PE=1 SV=5	NA	NA	NA	NA	NA	NA	NA	NA	NA	NA	NA	NA	NA	22.8332
ITGA7	Q13683	Integrin alpha-7;Integrin alpha-7 heavy chain;Integrin alpha-7 light chain;Integrin alpha-7 70 kDa form	sp|Q13683|ITA7_HUMAN Integrin alpha-7 OS=Homo sapiens OX=9606 GN=ITGA7 PE=1 SV=3	23.2821	23.0106	22.6641	NA	NA	NA	23.7359	NA	NA	NA	23.8398	23.4122	23.7681	23.5397
FHL1	Q13642	Four and a half LIM domains protein 1	sp|Q13642|FHL1_HUMAN Four and a half LIM domains protein 1 OS=Homo sapiens OX=9606 GN=FHL1 PE=1 SV=4	24.4791	23.9294	NA	NA	23.0867	NA	NA	23.6033	24.8246	NA	NA	NA	24.6196	26.4825
RAB31	Q13636	Ras-related protein Rab-31	sp|Q13636|RAB31_HUMAN Ras-related protein Rab-31 OS=Homo sapiens OX=9606 GN=RAB31 PE=1 SV=1	NA	NA	NA	NA	NA	NA	NA	NA	23.4462	23.1087	NA	22.8717	NA	NA
TSTA3	Q13630	GDP-L-fucose synthase	sp|Q13630|FCL_HUMAN GDP-L-fucose synthase OS=Homo sapiens OX=9606 GN=TSTA3 PE=1 SV=1	23.2519	NA	23.4957	NA	NA	NA	NA	NA	NA	NA	NA	NA	NA	23.6981
CUL4B	Q13620	Cullin-4B	sp|Q13620|CUL4B_HUMAN Cullin-4B OS=Homo sapiens OX=9606 GN=CUL4B PE=1 SV=4	23.4874	24.1472	23.3487	NA	23.1465	NA	NA	NA	NA	22.9741	23.3058	23.37	23.2895	23.6992
CUL4A	Q13619	Cullin-4A	sp|Q13619|CUL4A_HUMAN Cullin-4A OS=Homo sapiens OX=9606 GN=CUL4A PE=1 SV=3	22.2331	NA	NA	NA	NA	NA	NA	NA	NA	NA	22.2534	22.7558	22.0963	NA
CUL3	Q13618	Cullin-3	sp|Q13618|CUL3_HUMAN Cullin-3 OS=Homo sapiens OX=9606 GN=CUL3 PE=1 SV=2	26.5578	26.8884	26.3837	26.6718	27.0204	25.4663	26.5446	26.3462	26.2027	25.8232	27.0886	26.6816	27.0388	26.5881
CUL2	Q13617	Cullin-2	sp|Q13617|CUL2_HUMAN Cullin-2 OS=Homo sapiens OX=9606 GN=CUL2 PE=1 SV=2	25.9054	25.9585	25.6617	24.6532	26.1747	24.5866	25.4179	24.795	24.5437	24.891	24.9353	25.5143	25.3665	25.6459
CUL1	Q13616	Cullin-1	sp|Q13616|CUL1_HUMAN Cullin-1 OS=Homo sapiens OX=9606 GN=CUL1 PE=1 SV=2	25.157	24.8647	25.13	NA	24.6282	NA	24.0999	24.5893	24.6537	24.5814	24.5891	25.0598	25.0924	25.009
MTMR2	Q13614	Myotubularin-related protein 2	sp|Q13614|MTMR2_HUMAN Myotubularin-related protein 2 OS=Homo sapiens OX=9606 GN=MTMR2 PE=1 SV=4	23.7378	23.9305	23.9567	NA	23.5458	NA	NA	23.456	23.6204	23.4773	22.4306	23.335	NA	23.1938
MTMR1	Q13613	Myotubularin-related protein 1	sp|Q13613|MTMR1_HUMAN Myotubularin-related protein 1 OS=Homo sapiens OX=9606 GN=MTMR1 PE=1 SV=4	NA	NA	NA	NA	23.4015	NA	NA	NA	NA	NA	NA	NA	NA	NA
SNX1	Q13596	Sorting nexin-1	sp|Q13596|SNX1_HUMAN Sorting nexin-1 OS=Homo sapiens OX=9606 GN=SNX1 PE=1 SV=3	26.9646	26.8324	26.5651	26.2571	26.3702	26.7966	25.4435	26.5705	26.4475	26.6971	26.3539	26.1379	26.1585	26.6632
TRA2A	Q13595	Transformer-2 protein homolog alpha	sp|Q13595|TRA2A_HUMAN Transformer-2 protein homolog alpha OS=Homo sapiens OX=9606 GN=TRA2A PE=1 SV=1	NA	NA	NA	24.2345	NA	24.4031	24.7594	NA	23.2285	22.7622	23.4483	23.2119	23.408	24.8894
SNW1	Q13573	SNW domain-containing protein 1	sp|Q13573|SNW1_HUMAN SNW domain-containing protein 1 OS=Homo sapiens OX=9606 GN=SNW1 PE=1 SV=1	NA	NA	NA	NA	NA	NA	NA	NA	NA	NA	NA	NA	NA	22.7608
NAE1	Q13564	NEDD8-activating enzyme E1 regulatory subunit	sp|Q13564|ULA1_HUMAN NEDD8-activating enzyme E1 regulatory subunit OS=Homo sapiens OX=9606 GN=NAE1 PE=1 SV=1	24.8349	25.1379	24.6382	NA	24.2468	NA	NA	NA	24.1318	23.6503	24.7234	24.7483	25.0279	24.5743
DCTN2	Q13561	Dynactin subunit 2	sp|Q13561|DCTN2_HUMAN Dynactin subunit 2 OS=Homo sapiens OX=9606 GN=DCTN2 PE=1 SV=4	29.4753	29.2092	29.2718	27.4005	28.6239	28.4737	27.6924	29.7083	29.6705	29.567	28.7614	29	28.9513	29.1373
CAMK2D	Q13557	Calcium/calmodulin-dependent protein kinase type II subunit delta	sp|Q13557|KCC2D_HUMAN Calcium/calmodulin-dependent protein kinase type II subunit delta OS=Homo sapiens OX=9606 GN=CAMK2D PE=1 SV=3	26.7412	26.3093	26.8457	26.5044	27.0604	25.8772	27.2801	25.919	26.0411	25.8649	27.132	26.7064	26.8695	27.0238
CAMK2G	Q13555	Calcium/calmodulin-dependent protein kinase type II subunit gamma	sp|Q13555|KCC2G_HUMAN Calcium/calmodulin-dependent protein kinase type II subunit gamma OS=Homo sapiens OX=9606 GN=CAMK2G PE=1 SV=4	26.5034	26.3313	26.5243	25.2952	26.2359	25.3361	26.1676	25.9012	26.3877	26.1796	25.4759	25.9999	26.2298	26.8214
CAMK2B	Q13554	Calcium/calmodulin-dependent protein kinase type II subunit beta	sp|Q13554|KCC2B_HUMAN Calcium/calmodulin-dependent protein kinase type II subunit beta OS=Homo sapiens OX=9606 GN=CAMK2B PE=1 SV=3	27.7493	27.4627	27.4367	27.2288	28.7696	27.8309	28.3096	26.7619	26.8942	26.6855	26.6521	27.0461	27.2592	27.3472
HDAC1	Q13547	Histone deacetylase 1;Histone deacetylase 2	sp|Q13547|HDAC1_HUMAN Histone deacetylase 1 OS=Homo sapiens OX=9606 GN=HDAC1 PE=1 SV=1;sp|Q92769|HDAC2_HUMAN Histone deacetylase 2 OS=Homo sapiens OX=9606 GN=HDAC2 PE=1 SV=2	22.7352	NA	NA	NA	NA	NA	NA	NA	NA	NA	NA	NA	NA	NA
PIN1	Q13526	Peptidyl-prolyl cis-trans isomerase NIMA-interacting 1	sp|Q13526|PIN1_HUMAN Peptidyl-prolyl cis-trans isomerase NIMA-interacting 1 OS=Homo sapiens OX=9606 GN=PIN1 PE=1 SV=1	27.6419	27.0549	27.4857	27.6129	28.7923	27.7826	27.4217	28.6866	27.6921	28.5432	27.6248	28.2019	28.0904	28.2311
PRPF4B	Q13523	Serine/threonine-protein kinase PRP4 homolog	sp|Q13523|PRP4B_HUMAN Serine/threonine-protein kinase PRP4 homolog OS=Homo sapiens OX=9606 GN=PRPF4B PE=1 SV=3	NA	NA	NA	NA	22.335	NA	NA	NA	NA	NA	NA	22.5975	NA	23.3919
PNOC	Q13519	Prepronociceptin;Neuropeptide 1;Nociceptin;Neuropeptide 2	sp|Q13519|PNOC_HUMAN Prepronociceptin OS=Homo sapiens OX=9606 GN=PNOC PE=1 SV=1	NA	NA	NA	25.9892	NA	NA	NA	NA	NA	NA	NA	NA	NA	NA
ASAH1	Q13510	Acid ceramidase;Acid ceramidase subunit alpha;Acid ceramidase subunit beta	sp|Q13510|ASAH1_HUMAN Acid ceramidase OS=Homo sapiens OX=9606 GN=ASAH1 PE=1 SV=5	25.3882	25.3081	25.6217	NA	24.6187	NA	23.9884	25.4487	25.6273	25.9942	25.4889	25.7978	25.6393	25.9777
TUBB3	Q13509	Tubulin beta-3 chain	sp|Q13509|TBB3_HUMAN Tubulin beta-3 chain OS=Homo sapiens OX=9606 GN=TUBB3 PE=1 SV=2	31.1688	31.1833	30.5487	30.2732	31.0952	30.0402	30.617	32.3686	32.1505	31.8875	30.938	31.2538	30.8782	30.6138
MTX1	Q13505	Metaxin-1	sp|Q13505|MTX1_HUMAN Metaxin-1 OS=Homo sapiens OX=9606 GN=MTX1 PE=1 SV=3	NA	NA	NA	NA	NA	NA	NA	24.3435	24.6312	24.8624	23.7442	24.2541	24.2826	24.5364
SQSTM1	Q13501	Sequestosome-1	sp|Q13501|SQSTM_HUMAN Sequestosome-1 OS=Homo sapiens OX=9606 GN=SQSTM1 PE=1 SV=1	24.1979	24.023	24.0193	NA	24.2952	NA	NA	23.6506	NA	23.4726	24.7016	24.6049	24.1898	23.5885
MTM1	Q13496	Myotubularin	sp|Q13496|MTM1_HUMAN Myotubularin OS=Homo sapiens OX=9606 GN=MTM1 PE=1 SV=2	23.2744	23.0464	23.1506	NA	NA	NA	NA	NA	NA	NA	NA	NA	NA	NA
PICALM	Q13492	Phosphatidylinositol-binding clathrin assembly protein	sp|Q13492|PICAL_HUMAN Phosphatidylinositol-binding clathrin assembly protein OS=Homo sapiens OX=9606 GN=PICALM PE=1 SV=2	26.9277	26.1962	26.7145	26.0696	26.0246	24.1887	24.0156	25.6896	24.9893	25.9237	26.2107	25.7949	26.4024	25.4699
GAB1	Q13480	GRB2-associated-binding protein 1	sp|Q13480|GAB1_HUMAN GRB2-associated-binding protein 1 OS=Homo sapiens OX=9606 GN=GAB1 PE=1 SV=2	24.4786	23.7339	24.1943	NA	NA	NA	NA	NA	23.5303	23.5739	NA	24.1359	24.0768	NA
FKBP5	Q13451	Peptidyl-prolyl cis-trans isomerase FKBP5;Peptidyl-prolyl cis-trans isomerase FKBP5, N-terminally processed	sp|Q13451|FKBP5_HUMAN Peptidyl-prolyl cis-trans isomerase FKBP5 OS=Homo sapiens OX=9606 GN=FKBP5 PE=1 SV=2	NA	NA	NA	NA	23.7384	NA	NA	NA	NA	NA	24.2801	23.9601	23.2301	NA
LSAMP	Q13449	Limbic system-associated membrane protein	sp|Q13449|LSAMP_HUMAN Limbic system-associated membrane protein OS=Homo sapiens OX=9606 GN=LSAMP PE=1 SV=2	25.6431	24.6423	25.7428	NA	26.8603	27.0091	27.5115	25.3148	25.9972	25.5119	25.5819	24.7679	25.9865	26.371
PDAP1	Q13442	28 kDa heat- and acid-stable phosphoprotein	sp|Q13442|HAP28_HUMAN 28 kDa heat- and acid-stable phosphoprotein OS=Homo sapiens OX=9606 GN=PDAP1 PE=1 SV=1	NA	NA	23.2523	NA	NA	NA	NA	NA	23.4763	NA	22.5703	NA	22.4892	NA
SF3B2	Q13435	Splicing factor 3B subunit 2	sp|Q13435|SF3B2_HUMAN Splicing factor 3B subunit 2 OS=Homo sapiens OX=9606 GN=SF3B2 PE=1 SV=2	24.2233	23.9653	24.4726	NA	NA	NA	NA	NA	NA	NA	24.9092	24.4858	24.6564	24.1996
SNTA1	Q13424	Alpha-1-syntrophin	sp|Q13424|SNTA1_HUMAN Alpha-1-syntrophin OS=Homo sapiens OX=9606 GN=SNTA1 PE=1 SV=1	25.5784	25.2867	24.9413	NA	24.3082	NA	24.8273	25.2604	24.7028	24.6388	NA	25.2222	23.9218	27.0042
NNT	Q13423	NAD(P) transhydrogenase, mitochondrial	sp|Q13423|NNTM_HUMAN NAD(P) transhydrogenase, mitochondrial OS=Homo sapiens OX=9606 GN=NNT PE=1 SV=3	28.392	28.5577	28.2298	28.8361	29.601	28.6701	29.0817	28.4339	29.1319	28.4691	28.0702	28.1755	28.5162	28.2869
ILK	Q13418	Integrin-linked protein kinase	sp|Q13418|ILK_HUMAN Integrin-linked protein kinase OS=Homo sapiens OX=9606 GN=ILK PE=1 SV=2	24.4053	NA	24.4668	25.8574	NA	24.6734	25.3442	NA	24.9615	24.615	25.7628	24.4761	25.8277	25.2742
DYNC1I2	Q13409	Cytoplasmic dynein 1 intermediate chain 2	sp|Q13409|DC1I2_HUMAN Cytoplasmic dynein 1 intermediate chain 2 OS=Homo sapiens OX=9606 GN=DYNC1I2 PE=1 SV=3	27.9164	27.9459	27.8608	26.6742	27.0856	27.2733	27.1417	27.4192	27.5587	27.5497	27.4019	27.2763	27.3911	27.8982
MRPL49	Q13405	39S ribosomal protein L49, mitochondrial	sp|Q13405|RM49_HUMAN 39S ribosomal protein L49, mitochondrial OS=Homo sapiens OX=9606 GN=MRPL49 PE=1 SV=1	NA	NA	NA	NA	NA	NA	NA	NA	23.8201	NA	22.286	NA	NA	NA
MPP3	Q13368	MAGUK p55 subfamily member 3	sp|Q13368|MPP3_HUMAN MAGUK p55 subfamily member 3 OS=Homo sapiens OX=9606 GN=MPP3 PE=1 SV=2	NA	NA	NA	NA	NA	NA	NA	NA	24.0915	23.5066	24.1759	23.4268	23.3099	NA
AP3B2	Q13367	AP-3 complex subunit beta-2	sp|Q13367|AP3B2_HUMAN AP-3 complex subunit beta-2 OS=Homo sapiens OX=9606 GN=AP3B2 PE=1 SV=2	26.4156	26.3987	25.9281	26.7502	27.6096	26.279	26.4346	26.1487	26.1178	25.8736	26.2914	26.7923	26.226	26.2007
CTBP1	Q13363	C-terminal-binding protein 1	sp|Q13363|CTBP1_HUMAN C-terminal-binding protein 1 OS=Homo sapiens OX=9606 GN=CTBP1 PE=1 SV=2	24.6397	23.8693	25.0249	NA	24.5579	24.3504	NA	23.8533	24.298	23.5978	23.8089	24.5041	24.6922	24.7687
PPP2R5C	Q13362	Serine/threonine-protein phosphatase 2A 56 kDa regulatory subunit gamma isoform	sp|Q13362|2A5G_HUMAN Serine/threonine-protein phosphatase 2A 56 kDa regulatory subunit gamma isoform OS=Homo sapiens OX=9606 GN=PPP2R5C PE=1 SV=3	NA	23.4641	NA	NA	NA	NA	NA	NA	NA	NA	NA	NA	NA	NA
EIF3I	Q13347	Eukaryotic translation initiation factor 3 subunit I	sp|Q13347|EIF3I_HUMAN Eukaryotic translation initiation factor 3 subunit I OS=Homo sapiens OX=9606 GN=EIF3I PE=1 SV=1	NA	NA	22.4329	NA	NA	NA	NA	NA	NA	NA	22.8555	NA	22.1997	23.2355
PTPRS	Q13332	Receptor-type tyrosine-protein phosphatase S	sp|Q13332|PTPRS_HUMAN Receptor-type tyrosine-protein phosphatase S OS=Homo sapiens OX=9606 GN=PTPRS PE=1 SV=3	25.3618	NA	24.9421	NA	25.9887	NA	26.3916	24.9963	24.1068	25.1352	24.0555	23.7513	23.3576	NA
IFIT5	Q13325	Interferon-induced protein with tetratricopeptide repeats 5	sp|Q13325|IFIT5_HUMAN Interferon-induced protein with tetratricopeptide repeats 5 OS=Homo sapiens OX=9606 GN=IFIT5 PE=1 SV=1	NA	23.0646	22.7824	NA	NA	NA	NA	23.6978	NA	NA	NA	NA	NA	22.462
PABPC4	Q13310	Polyadenylate-binding protein 4	sp|Q13310|PABP4_HUMAN Polyadenylate-binding protein 4 OS=Homo sapiens OX=9606 GN=PABPC4 PE=1 SV=1	23.4691	23.953	24.1632	NA	23.7538	25.2711	NA	NA	NA	NA	24.1227	24.4785	24.2311	23.2107
KCNAB2	Q13303	Voltage-gated potassium channel subunit beta-2	sp|Q13303|KCAB2_HUMAN Voltage-gated potassium channel subunit beta-2 OS=Homo sapiens OX=9606 GN=KCNAB2 PE=1 SV=2	27.015	26.9697	27.4676	NA	25.4866	23.4735	25.2888	28.0123	28.2073	28.0989	27.2899	27.4363	26.7419	25.9816
G3BP1	Q13283	Ras GTPase-activating protein-binding protein 1	sp|Q13283|G3BP1_HUMAN Ras GTPase-activating protein-binding protein 1 OS=Homo sapiens OX=9606 GN=G3BP1 PE=1 SV=1	24.8181	24.2807	23.9024	NA	24.8554	23.5983	NA	24.5782	NA	23.48	25.4244	24.8696	24.7171	26.6729
TRIM28	Q13263	Transcription intermediary factor 1-beta	sp|Q13263|TIF1B_HUMAN Transcription intermediary factor 1-beta OS=Homo sapiens OX=9606 GN=TRIM28 PE=1 SV=5	26.503	26.8853	26.2495	27.7521	26.9747	28.0348	27.9872	26.2844	26.0431	26.5269	27.1773	26.6767	26.8422	27.9809
SRSF5	Q13243	Serine/arginine-rich splicing factor 5	sp|Q13243|SRSF5_HUMAN Serine/arginine-rich splicing factor 5 OS=Homo sapiens OX=9606 GN=SRSF5 PE=1 SV=1	NA	NA	NA	NA	NA	NA	NA	NA	NA	NA	NA	NA	NA	22.8167
SELENBP1	Q13228	Selenium-binding protein 1	sp|Q13228|SBP1_HUMAN Methanethiol oxidase OS=Homo sapiens OX=9606 GN=SELENBP1 PE=1 SV=2	26.0575	25.2318	25.7259	NA	22.6107	24.194	NA	23.8854	23.2109	24.5045	23.362	23.1677	24.4303	23.5631
DNAJC3	Q13217	DnaJ homolog subfamily C member 3	sp|Q13217|DNJC3_HUMAN DnaJ homolog subfamily C member 3 OS=Homo sapiens OX=9606 GN=DNAJC3 PE=1 SV=1	NA	NA	NA	NA	NA	NA	NA	NA	NA	22.5879	NA	NA	NA	NA
PSMD2	Q13200	26S proteasome non-ATPase regulatory subunit 2	sp|Q13200|PSMD2_HUMAN 26S proteasome non-ATPase regulatory subunit 2 OS=Homo sapiens OX=9606 GN=PSMD2 PE=1 SV=3	26.4826	26.3861	26.7057	24.7865	26.2534	24.9551	25.9305	25.8037	25.9683	26.065	26.5137	26.6568	26.3291	26.3048
STX5	Q13190	Syntaxin-5	sp|Q13190|STX5_HUMAN Syntaxin-5 OS=Homo sapiens OX=9606 GN=STX5 PE=1 SV=2	NA	NA	NA	NA	NA	NA	NA	NA	NA	NA	23.9474	23.3411	23.0765	23.8448
CBX3	Q13185	Chromobox protein homolog 3	sp|Q13185|CBX3_HUMAN Chromobox protein homolog 3 OS=Homo sapiens OX=9606 GN=CBX3 PE=1 SV=4	23.443	23.0175	24.0409	24.0073	25.0914	NA	23.3077	NA	23.7332	24.3687	25.5117	25.3619	25.9785	25.5671
PAK2	Q13177	Serine/threonine-protein kinase PAK 2;PAK-2p27;PAK-2p34	sp|Q13177|PAK2_HUMAN Serine/threonine-protein kinase PAK 2 OS=Homo sapiens OX=9606 GN=PAK2 PE=1 SV=3	26.4985	26.1469	26.1693	NA	24.663	NA	NA	NA	24.0613	23.5229	26.2213	26.574	26.4262	25.4795
PRDX4	Q13162	Peroxiredoxin-4	sp|Q13162|PRDX4_HUMAN Peroxiredoxin-4 OS=Homo sapiens OX=9606 GN=PRDX4 PE=1 SV=1	NA	NA	NA	NA	NA	NA	NA	23.9308	NA	NA	24.5058	24.789	24.1058	NA
PAK1	Q13153	Serine/threonine-protein kinase PAK 1	sp|Q13153|PAK1_HUMAN Serine/threonine-protein kinase PAK 1 OS=Homo sapiens OX=9606 GN=PAK1 PE=1 SV=2	27.8395	27.531	27.6364	23.2441	26.8785	26.7392	NA	25.4002	25.5008	25.7837	26.6415	27.1219	26.9512	24.6897
HNRNPA0	Q13151	Heterogeneous nuclear ribonucleoprotein A0	sp|Q13151|ROA0_HUMAN Heterogeneous nuclear ribonucleoprotein A0 OS=Homo sapiens OX=9606 GN=HNRNPA0 PE=1 SV=1	NA	NA	24.9136	NA	23.9766	NA	26.0743	NA	NA	24.9732	25.1233	24.6547	24.5564	26.2708
TARDBP	Q13148	TAR DNA-binding protein 43	sp|Q13148|TADBP_HUMAN TAR DNA-binding protein 43 OS=Homo sapiens OX=9606 GN=TARDBP PE=1 SV=1	24.816	24.611	24.6401	24.3772	24.8357	24.5179	25.4207	24.4536	23.6295	24.919	25.1193	24.7641	25.0278	25.4113
EIF2B5	Q13144	Translation initiation factor eIF-2B subunit epsilon	sp|Q13144|EI2BE_HUMAN Translation initiation factor eIF-2B subunit epsilon OS=Homo sapiens OX=9606 GN=EIF2B5 PE=1 SV=3	22.8821	NA	23.4621	NA	NA	NA	NA	NA	NA	23.7512	23.1978	23.0314	NA	23.0222
PPFIA1	Q13136	Liprin-alpha-1	sp|Q13136|LIPA1_HUMAN Liprin-alpha-1 OS=Homo sapiens OX=9606 GN=PPFIA1 PE=1 SV=1	NA	NA	NA	NA	NA	NA	NA	NA	NA	NA	22.1294	NA	NA	NA
PRKAA1	Q13131	5-AMP-activated protein kinase catalytic subunit alpha-1	sp|Q13131|AAPK1_HUMAN 5-AMP-activated protein kinase catalytic subunit alpha-1 OS=Homo sapiens OX=9606 GN=PRKAA1 PE=1 SV=4	24.3896	24.4739	24.2165	25.0302	24.4432	25.1645	24.1575	24.8113	24.7042	24.6238	24.5704	24.4191	24.0897	23.7677
MTAP	Q13126	S-methyl-5-thioadenosine phosphorylase	sp|Q13126|MTAP_HUMAN S-methyl-5-thioadenosine phosphorylase OS=Homo sapiens OX=9606 GN=MTAP PE=1 SV=2	NA	NA	22.2065	NA	NA	NA	NA	NA	NA	NA	NA	NA	NA	NA
GPS1	Q13098	COP9 signalosome complex subunit 1	sp|Q13098|CSN1_HUMAN COP9 signalosome complex subunit 1 OS=Homo sapiens OX=9606 GN=GPS1 PE=1 SV=4	26.2064	26.1643	26.0699	NA	25.8294	26.627	25.6523	26.002	25.9031	26.0074	26.0825	26.0188	25.9994	25.2954
PDIA2	Q13087	Protein disulfide-isomerase A2	sp|Q13087|PDIA2_HUMAN Protein disulfide-isomerase A2 OS=Homo sapiens OX=9606 GN=PDIA2 PE=1 SV=2	22.5796	23.3376	NA	NA	NA	NA	NA	NA	NA	NA	NA	NA	NA	NA
ACACA	Q13085	Acetyl-CoA carboxylase 1;Biotin carboxylase	sp|Q13085|ACACA_HUMAN Acetyl-CoA carboxylase 1 OS=Homo sapiens OX=9606 GN=ACACA PE=1 SV=2	25.0417	24.3438	25.2104	25.7237	25.7283	24.9576	25.3597	24.6306	24.6031	24.3202	25.4754	25.2403	25.0792	25.8893
COASY	Q13057	Bifunctional coenzyme A synthase;Phosphopantetheine adenylyltransferase;Dephospho-CoA kinase	sp|Q13057|COASY_HUMAN Bifunctional coenzyme A synthase OS=Homo sapiens OX=9606 GN=COASY PE=1 SV=4	24.6312	24.8589	23.8946	25.929	24.8804	24.7661	24.4098	25.1926	25.0682	25.3857	NA	24.4493	23.6727	25.5556
FLII	Q13045	Protein flightless-1 homolog	sp|Q13045|FLII_HUMAN Protein flightless-1 homolog OS=Homo sapiens OX=9606 GN=FLII PE=1 SV=2	23.3348	24.0524	23.1263	24.35	24.4764	24.6393	NA	23.6907	23.2253	23.8142	24.1665	23.4768	23.9432	24.7458
STRN3	Q13033	Striatin-3	sp|Q13033|STRN3_HUMAN Striatin-3 OS=Homo sapiens OX=9606 GN=STRN3 PE=1 SV=3	NA	23.1715	22.8571	NA	24.513	24.2605	23.7756	23.4257	23.6923	23.798	23.5211	NA	22.9583	23.9524
ARHGAP5	Q13017	Rho GTPase-activating protein 5	sp|Q13017|RHG05_HUMAN Rho GTPase-activating protein 5 OS=Homo sapiens OX=9606 GN=ARHGAP5 PE=1 SV=2	22.8203	NA	NA	NA	22.8798	NA	NA	NA	22.9072	NA	23.342	23.2142	23.4769	23.528
ECH1	Q13011	Delta(3,5)-Delta(2,4)-dienoyl-CoA isomerase, mitochondrial	sp|Q13011|ECH1_HUMAN Delta(3,5)-Delta(2,4)-dienoyl-CoA isomerase, mitochondrial OS=Homo sapiens OX=9606 GN=ECH1 PE=1 SV=2	26.5254	26.0089	27.0367	24.7012	24.253	25.4053	27.0651	26.507	25.632	26.1858	26.425	26.7259	27.0009	27.5368
ABR	Q12979	Active breakpoint cluster region-related protein	sp|Q12979|ABR_HUMAN Active breakpoint cluster region-related protein OS=Homo sapiens OX=9606 GN=ABR PE=1 SV=2	26.6043	26.4833	26.0935	25.7476	27.0802	24.8381	26.5573	25.0785	24.6915	24.9849	24.9343	25.3897	25.8975	24.7646
PTP4A2	Q12974	Protein tyrosine phosphatase type IVA 2	sp|Q12974|TP4A2_HUMAN Protein tyrosine phosphatase type IVA 2 OS=Homo sapiens OX=9606 GN=PTP4A2 PE=1 SV=1	23.8798	NA	NA	NA	NA	NA	NA	NA	NA	NA	NA	NA	NA	NA
MYO1E	Q12965	Unconventional myosin-Ie	sp|Q12965|MYO1E_HUMAN Unconventional myosin-Ie OS=Homo sapiens OX=9606 GN=MYO1E PE=1 SV=2	25.2985	25.156	25.5306	NA	NA	24.0732	NA	24.7711	23.8896	22.9512	24.2045	24.8454	24.6244	24.5625
DLG1	Q12959	Disks large homolog 1	sp|Q12959|DLG1_HUMAN Disks large homolog 1 OS=Homo sapiens OX=9606 GN=DLG1 PE=1 SV=2	25.5107	25.5458	25.9175	NA	25.5179	25.0624	24.8529	25.2572	25.3458	24.494	25.4712	25.5382	25.4436	24.8716
ANK3	Q12955	Ankyrin-3	sp|Q12955|ANK3_HUMAN Ankyrin-3 OS=Homo sapiens OX=9606 GN=ANK3 PE=1 SV=3	28.5166	28.2694	28.3331	27.5714	28.7564	28.8684	28.0948	26.2794	27.1662	26.8586	27.336	27.772	27.6674	27.3854
TRAP1	Q12931	Heat shock protein 75 kDa, mitochondrial	sp|Q12931|TRAP1_HUMAN Heat shock protein 75 kDa, mitochondrial OS=Homo sapiens OX=9606 GN=TRAP1 PE=1 SV=3	26.7617	26.8114	26.632	28.046	27.7618	27.2046	26.5679	26.8434	26.5921	26.9969	27.8566	27.5557	27.5278	28.3766
ILF3	Q12906	Interleukin enhancer-binding factor 3	sp|Q12906|ILF3_HUMAN Interleukin enhancer-binding factor 3 OS=Homo sapiens OX=9606 GN=ILF3 PE=1 SV=3	25.6837	25.8429	25.7802	24.6503	25.4321	26.6839	24.7163	24.1217	25.0153	24.2445	25.9721	26.6907	26.4002	25.3998
ILF2	Q12905	Interleukin enhancer-binding factor 2	sp|Q12905|ILF2_HUMAN Interleukin enhancer-binding factor 2 OS=Homo sapiens OX=9606 GN=ILF2 PE=1 SV=2	26.0626	25.861	26.0779	24.6655	25.2143	NA	24.7191	24.8753	25.1568	24.5912	25.5898	26.4404	26.2719	26.6999
AIMP1	Q12904	Aminoacyl tRNA synthase complex-interacting multifunctional protein 1;Endothelial monocyte-activating polypeptide 2	sp|Q12904|AIMP1_HUMAN Aminoacyl tRNA synthase complex-interacting multifunctional protein 1 OS=Homo sapiens OX=9606 GN=AIMP1 PE=1 SV=2	24.3129	24.3626	24.0994	NA	25.3056	24.8077	24.8883	25.3744	25.0565	24.9806	25.5504	25.4529	25.1701	26.3289
TP53BP1	Q12888	Tumor suppressor p53-binding protein 1	sp|Q12888|TP53B_HUMAN TP53-binding protein 1 OS=Homo sapiens OX=9606 GN=TP53BP1 PE=1 SV=2	NA	NA	NA	NA	NA	NA	NA	NA	NA	23.4814	23.0587	NA	NA	NA
SF3A3	Q12874	Splicing factor 3A subunit 3	sp|Q12874|SF3A3_HUMAN Splicing factor 3A subunit 3 OS=Homo sapiens OX=9606 GN=SF3A3 PE=1 SV=1	22.7004	NA	22.3574	NA	NA	NA	NA	NA	NA	NA	NA	NA	23.1864	23.5797
CNTN1	Q12860	Contactin-1	sp|Q12860|CNTN1_HUMAN Contactin-1 OS=Homo sapiens OX=9606 GN=CNTN1 PE=1 SV=1	30.51	30.5555	30.5702	29.7529	30.8119	29.8484	30.1891	28.8024	29.6643	29.3966	28.982	29.4659	29.3945	28.7949
GRSF1	Q12849	G-rich sequence factor 1	sp|Q12849|GRSF1_HUMAN G-rich sequence factor 1 OS=Homo sapiens OX=9606 GN=GRSF1 PE=1 SV=3	NA	NA	NA	NA	22.9923	NA	NA	23.7928	NA	24.0147	24.5185	23.6562	24.0055	NA
STX4	Q12846	Syntaxin-4	sp|Q12846|STX4_HUMAN Syntaxin-4 OS=Homo sapiens OX=9606 GN=STX4 PE=1 SV=2	NA	NA	NA	NA	NA	22.6309	24.6749	NA	NA	NA	NA	NA	NA	NA
KIF5A	Q12840	Kinesin heavy chain isoform 5A	sp|Q12840|KIF5A_HUMAN Kinesin heavy chain isoform 5A OS=Homo sapiens OX=9606 GN=KIF5A PE=1 SV=2	25.9327	25.9424	26.1662	NA	NA	24.4433	NA	26.8965	26.856	26.9682	28.0646	26.4078	26.4646	25.468
TFCP2	Q12800	Alpha-globin transcription factor CP2	sp|Q12800|TFCP2_HUMAN Alpha-globin transcription factor CP2 OS=Homo sapiens OX=9606 GN=TFCP2 PE=1 SV=2	22.8212	NA	22.5396	NA	22.9081	NA	22.6063	NA	NA	22.404	22.3145	22.1601	NA	NA
ASPH	Q12797	Aspartyl/asparaginyl beta-hydroxylase	sp|Q12797|ASPH_HUMAN Aspartyl/asparaginyl beta-hydroxylase OS=Homo sapiens OX=9606 GN=ASPH PE=1 SV=3	NA	NA	NA	NA	NA	NA	NA	NA	NA	NA	24.2412	23.9321	23.7631	24.4287
TWF1	Q12792	Twinfilin-1	sp|Q12792|TWF1_HUMAN Twinfilin-1 OS=Homo sapiens OX=9606 GN=TWF1 PE=1 SV=3	24.6807	24.196	24.301	NA	24.4643	NA	24.2175	NA	NA	24.0432	24.2078	24.0711	24.1951	24.4735
WASHC5	Q12768	WASH complex subunit strumpellin	sp|Q12768|WASC5_HUMAN WASH complex subunit 5 OS=Homo sapiens OX=9606 GN=WASHC5 PE=1 SV=1	23.1067	23.5904	23.5005	NA	22.96	NA	NA	NA	NA	NA	NA	NA	NA	24.203
SCRN1	Q12765	Secernin-1	sp|Q12765|SCRN1_HUMAN Secernin-1 OS=Homo sapiens OX=9606 GN=SCRN1 PE=1 SV=2	29.6746	29.5821	29.6853	27.452	28.553	27.5186	28.3835	28.625	28.2007	28.8298	29.0339	29.0052	29.0593	29.5671
KIF1A	Q12756	Kinesin-like protein KIF1A	sp|Q12756|KIF1A_HUMAN Kinesin-like protein KIF1A OS=Homo sapiens OX=9606 GN=KIF1A PE=1 SV=2	25.8213	26.0808	26.2665	26.0685	25.7663	26.0708	24.5939	26.1065	25.8598	26.2173	26.8899	26.6786	26.355	25.7112
PMPCA	Q10713	Mitochondrial-processing peptidase subunit alpha	sp|Q10713|MPPA_HUMAN Mitochondrial-processing peptidase subunit alpha OS=Homo sapiens OX=9606 GN=PMPCA PE=1 SV=2	23.1545	23.0938	23.1727	NA	NA	NA	NA	22.8315	NA	NA	23.6399	23.5231	23.0648	NA
AP1B1	Q10567	AP-1 complex subunit beta-1	sp|Q10567|AP1B1_HUMAN AP-1 complex subunit beta-1 OS=Homo sapiens OX=9606 GN=AP1B1 PE=1 SV=2	26.264	26.4405	26.1822	26.4152	26.9324	26.5371	25.5204	26.2654	26.316	26.249	26.3294	26.6906	26.3984	25.8729
SCRN3	Q0VDG4	Secernin-3	sp|Q0VDG4|SCRN3_HUMAN Secernin-3 OS=Homo sapiens OX=9606 GN=SCRN3 PE=1 SV=1	NA	NA	22.5531	NA	NA	NA	NA	NA	NA	NA	NA	NA	22.7331	NA
AHNAK	Q09666	Neuroblast differentiation-associated protein AHNAK	sp|Q09666|AHNK_HUMAN Neuroblast differentiation-associated protein AHNAK OS=Homo sapiens OX=9606 GN=AHNAK PE=1 SV=2	28.0519	26.9101	26.2658	27.7073	25.116	25.108	29.3054	26.2781	26.9562	26.8577	27.9079	26.4862	28.092	28.3702
KCNA1	Q09470	Potassium voltage-gated channel subfamily A member 1	sp|Q09470|KCNA1_HUMAN Potassium voltage-gated channel subfamily A member 1 OS=Homo sapiens OX=9606 GN=KCNA1 PE=1 SV=2	NA	22.7556	22.4342	NA	NA	NA	NA	NA	23.1876	23.0006	NA	NA	NA	NA
RBBP4	Q09028	Histone-binding protein RBBP4	sp|Q09028|RBBP4_HUMAN Histone-binding protein RBBP4 OS=Homo sapiens OX=9606 GN=RBBP4 PE=1 SV=3	NA	23.2505	23.3462	NA	23.7052	NA	NA	NA	23.6267	NA	23.4487	23.7143	NA	24.2975
DMWD	Q09019	Dystrophia myotonica WD repeat-containing protein	sp|Q09019|DMWD_HUMAN Dystrophia myotonica WD repeat-containing protein OS=Homo sapiens OX=9606 GN=DMWD PE=1 SV=3	NA	NA	NA	NA	NA	NA	24.2836	NA	NA	NA	NA	NA	NA	NA
NSUN2	Q08J23	tRNA (cytosine(34)-C(5))-methyltransferase	sp|Q08J23|NSUN2_HUMAN tRNA (cytosine(34)-C(5))-methyltransferase OS=Homo sapiens OX=9606 GN=NSUN2 PE=1 SV=2	NA	22.3688	NA	NA	NA	NA	NA	NA	NA	NA	NA	NA	NA	23.8489
VAC14	Q08AM6	Protein VAC14 homolog	sp|Q08AM6|VAC14_HUMAN Protein VAC14 homolog OS=Homo sapiens OX=9606 GN=VAC14 PE=1 SV=1	22.9193	NA	NA	NA	23.5369	24.1437	NA	NA	NA	NA	23.2501	23.4527	NA	NA
SPIRE1	Q08AE8	Protein spire homolog 1	sp|Q08AE8|SPIR1_HUMAN Protein spire homolog 1 OS=Homo sapiens OX=9606 GN=SPIRE1 PE=1 SV=3	NA	NA	NA	NA	NA	NA	NA	NA	NA	NA	23.4891	23.2703	23.6431	NA
CAMSAP2	Q08AD1	Calmodulin-regulated spectrin-associated protein 2	sp|Q08AD1|CAMP2_HUMAN Calmodulin-regulated spectrin-associated protein 2 OS=Homo sapiens OX=9606 GN=CAMSAP2 PE=1 SV=3	23.0978	NA	22.8473	NA	22.2904	NA	NA	NA	22.4959	22.2094	NA	22.6364	22.8472	NA
SSRP1	Q08945	FACT complex subunit SSRP1	sp|Q08945|SSRP1_HUMAN FACT complex subunit SSRP1 OS=Homo sapiens OX=9606 GN=SSRP1 PE=1 SV=1	23.8888	NA	NA	25.426	NA	NA	24.2313	NA	NA	NA	24.6544	24.2681	23.8107	24.4595
PPID	Q08752	Peptidyl-prolyl cis-trans isomerase D	sp|Q08752|PPID_HUMAN Peptidyl-prolyl cis-trans isomerase D OS=Homo sapiens OX=9606 GN=PPID PE=1 SV=3	23.927	23.5242	23.6195	NA	23.7235	NA	NA	23.6611	NA	23.9178	25.4119	24.5104	23.6114	25.1359
CD47	Q08722	Leukocyte surface antigen CD47	sp|Q08722|CD47_HUMAN Leukocyte surface antigen CD47 OS=Homo sapiens OX=9606 GN=CD47 PE=1 SV=1	25.8962	26.2491	26.2335	25.3767	28.0379	22.7955	27.4205	23.8804	NA	24.3984	24.6338	25.4274	25.8588	NA
PUDP	Q08623	Pseudouridine-5-phosphatase	sp|Q08623|HDHD1_HUMAN Pseudouridine-5-phosphatase OS=Homo sapiens OX=9606 GN=PUDP PE=1 SV=3	NA	NA	23.6816	NA	NA	NA	NA	NA	NA	NA	NA	NA	NA	NA
DMTN	Q08495	Dematin	sp|Q08495|DEMA_HUMAN Dematin OS=Homo sapiens OX=9606 GN=DMTN PE=1 SV=3	26.5906	26.3504	27.0498	25.448	26.6946	26.8963	25.8723	26.6029	26.5582	26.9674	26.2022	26.4338	25.814	25.6347
LGALS3BP	Q08380	Galectin-3-binding protein	sp|Q08380|LG3BP_HUMAN Galectin-3-binding protein OS=Homo sapiens OX=9606 GN=LGALS3BP PE=1 SV=1	26.5247	26.23	25.7402	NA	25.0332	24.5396	25.0378	26.4178	25.7618	26.1002	25.4189	25.3008	24.2981	26.3596
GOLGA2	Q08379	Golgin subfamily A member 2	sp|Q08379|GOGA2_HUMAN Golgin subfamily A member 2 OS=Homo sapiens OX=9606 GN=GOLGA2 PE=1 SV=3	NA	NA	NA	24.6015	NA	NA	NA	NA	22.7582	NA	24.5911	NA	24.4397	24.1451
GOLGA3	Q08378	Golgin subfamily A member 3	sp|Q08378|GOGA3_HUMAN Golgin subfamily A member 3 OS=Homo sapiens OX=9606 GN=GOLGA3 PE=1 SV=2	NA	NA	NA	NA	24.0547	NA	NA	NA	NA	24.2907	23.2477	NA	23.3276	NA
CRYZ	Q08257	Quinone oxidoreductase	sp|Q08257|QOR_HUMAN Quinone oxidoreductase OS=Homo sapiens OX=9606 GN=CRYZ PE=1 SV=1	26.0215	26.0327	26.4019	NA	24.7325	NA	24.0127	25.706	24.2362	25.091	25.1536	25.6859	25.3348	25.5629
DHX9	Q08211	ATP-dependent RNA helicase A	sp|Q08211|DHX9_HUMAN ATP-dependent RNA helicase A OS=Homo sapiens OX=9606 GN=DHX9 PE=1 SV=4	26.582	26.8546	26.4862	27.9401	27.321	26.6277	27.0698	26.6951	26.5999	25.9006	27.0699	26.9808	26.881	28.2527
PPP3CA	Q08209	Serine/threonine-protein phosphatase 2B catalytic subunit alpha isoform	sp|Q08209|PP2BA_HUMAN Serine/threonine-protein phosphatase 2B catalytic subunit alpha isoform OS=Homo sapiens OX=9606 GN=PPP3CA PE=1 SV=1	29.3593	29.2079	29.1523	25.8127	28.5027	27.0283	26.7998	27.3801	27.5353	27.7528	27.1065	27.7701	27.9512	26.4148
PCDH1	Q08174	Protocadherin-1	sp|Q08174|PCDH1_HUMAN Protocadherin-1 OS=Homo sapiens OX=9606 GN=PCDH1 PE=1 SV=2	NA	NA	NA	25.3752	26.2424	NA	25.8708	NA	NA	NA	24.1786	22.9133	23.0685	NA
ARHGAP1	Q07960	Rho GTPase-activating protein 1	sp|Q07960|RHG01_HUMAN Rho GTPase-activating protein 1 OS=Homo sapiens OX=9606 GN=ARHGAP1 PE=1 SV=1	26.0989	26.1144	25.5657	25.8288	26.3019	NA	25.1407	24.4109	24.6684	25.0533	25.0607	25.4825	24.9809	25.3448
SRSF1	Q07955	Serine/arginine-rich splicing factor 1	sp|Q07955|SRSF1_HUMAN Serine/arginine-rich splicing factor 1 OS=Homo sapiens OX=9606 GN=SRSF1 PE=1 SV=2	24.1615	NA	25.6692	NA	23.5861	24.6795	25.8803	25.5469	25.5166	25.0261	25.4236	24.6492	25.0074	26.2763
KLC1	Q07866	Kinesin light chain 1	sp|Q07866|KLC1_HUMAN Kinesin light chain 1 OS=Homo sapiens OX=9606 GN=KLC1 PE=1 SV=2	26.6747	26.5085	26.6713	24.6488	26.4116	26.1393	24.1474	26.8016	26.6536	26.9261	27.437	26.9913	27.0892	26.016
BCL2L1	Q07817	Bcl-2-like protein 1	sp|Q07817|B2CL1_HUMAN Bcl-2-like protein 1 OS=Homo sapiens OX=9606 GN=BCL2L1 PE=1 SV=1	NA	NA	NA	NA	NA	NA	NA	NA	NA	NA	NA	23.048	NA	23.3551
BAX	Q07812	Apoptosis regulator BAX	sp|Q07812|BAX_HUMAN Apoptosis regulator BAX OS=Homo sapiens OX=9606 GN=BAX PE=1 SV=1	NA	NA	NA	NA	NA	24.9034	NA	NA	NA	NA	23.9052	23.9496	NA	NA
KHDRBS1	Q07666	KH domain-containing, RNA-binding, signal transduction-associated protein 1	sp|Q07666|KHDR1_HUMAN KH domain-containing, RNA-binding, signal transduction-associated protein 1 OS=Homo sapiens OX=9606 GN=KHDRBS1 PE=1 SV=1	25.1634	25.3412	25.2648	25.3447	25.5151	26.2047	26.6906	24.8739	25.5239	25.2694	24.9829	24.5101	25.0112	25.3423
TJP1	Q07157	Tight junction protein ZO-1	sp|Q07157|ZO1_HUMAN Tight junction protein ZO-1 OS=Homo sapiens OX=9606 GN=TJP1 PE=1 SV=3	26.9559	26.6775	26.5481	26.3857	26.2597	26.9429	26.7824	25.9043	26.4098	26.482	26.4113	25.9641	25.8622	26.5253
CKAP4	Q07065	Cytoskeleton-associated protein 4	sp|Q07065|CKAP4_HUMAN Cytoskeleton-associated protein 4 OS=Homo sapiens OX=9606 GN=CKAP4 PE=1 SV=2	24.3843	24.486	24.483	27.2055	25.6882	25.0936	26.5396	24.8011	25.803	25.5981	26.5642	25.4299	24.754	25.0486
C1QBP	Q07021	Complement component 1 Q subcomponent-binding protein, mitochondrial	sp|Q07021|C1QBP_HUMAN Complement component 1 Q subcomponent-binding protein, mitochondrial OS=Homo sapiens OX=9606 GN=C1QBP PE=1 SV=1	26.8066	26.3828	26.9573	24.0627	25.7369	NA	26.3845	27.953	28.4069	27.8982	27.3853	27.3104	27.2334	28.1992
RPL18	Q07020	60S ribosomal protein L18	sp|Q07020|RL18_HUMAN 60S ribosomal protein L18 OS=Homo sapiens OX=9606 GN=RPL18 PE=1 SV=2	27.2407	27.2249	26.8817	29.0771	27.8704	27.9097	28.969	27.7953	27.8086	27.293	28.2573	27.1925	27.3019	27.8148
CDK18	Q07002	Cyclin-dependent kinase 18	sp|Q07002|CDK18_HUMAN Cyclin-dependent kinase 18 OS=Homo sapiens OX=9606 GN=CDK18 PE=1 SV=4	25.1078	24.6072	24.8742	NA	NA	NA	NA	25.5928	25.718	26.1419	24.7663	24.8742	24.6791	24.7181
PRDX1	Q06830	Peroxiredoxin-1	sp|Q06830|PRDX1_HUMAN Peroxiredoxin-1 OS=Homo sapiens OX=9606 GN=PRDX1 PE=1 SV=1	29.9441	30.016	30.2919	28.2721	28.7663	28.4267	29.5662	30.6536	30.8523	30.6605	29.8	30.035	30.0724	30.0525
FMOD	Q06828	Fibromodulin	sp|Q06828|FMOD_HUMAN Fibromodulin OS=Homo sapiens OX=9606 GN=FMOD PE=1 SV=2	NA	NA	NA	26.0131	NA	NA	NA	NA	NA	NA	NA	NA	NA	NA
PSME1	Q06323	Proteasome activator complex subunit 1	sp|Q06323|PSME1_HUMAN Proteasome activator complex subunit 1 OS=Homo sapiens OX=9606 GN=PSME1 PE=1 SV=1	23.5949	23.2926	24.4185	NA	23.5075	NA	NA	NA	23.5672	23.1351	23.9364	24.6056	25.079	23.4837
GFPT1	Q06210	Glutamine--fructose-6-phosphate aminotransferase [isomerizing] 1	sp|Q06210|GFPT1_HUMAN Glutamine--fructose-6-phosphate aminotransferase [isomerizing] 1 OS=Homo sapiens OX=9606 GN=GFPT1 PE=1 SV=3	NA	NA	NA	NA	NA	NA	NA	NA	NA	NA	25.4302	24.3458	26.2268	24.0085
KDSR	Q06136	3-ketodihydrosphingosine reductase	sp|Q06136|KDSR_HUMAN 3-ketodihydrosphingosine reductase OS=Homo sapiens OX=9606 GN=KDSR PE=1 SV=1	NA	23.8235	23.5136	NA	NA	NA	NA	NA	NA	NA	NA	NA	NA	NA
PTPN11	Q06124	Tyrosine-protein phosphatase non-receptor type 11	sp|Q06124|PTN11_HUMAN Tyrosine-protein phosphatase non-receptor type 11 OS=Homo sapiens OX=9606 GN=PTPN11 PE=1 SV=2	26.1908	26.4754	26.7052	NA	25.1275	23.9035	NA	23.94	24.0106	24.7868	24.8529	26.0537	26.4738	25.1853
CALD1	Q05682	Caldesmon	sp|Q05682|CALD1_HUMAN Caldesmon OS=Homo sapiens OX=9606 GN=CALD1 PE=1 SV=3	23.6614	22.8017	23.6424	24.8856	NA	25.6138	NA	NA	NA	23.9307	23.8717	23.3705	24.0728	23.279
PRKCD	Q05655	Protein kinase C delta type;Protein kinase C delta type regulatory subunit;Protein kinase C delta type catalytic subunit	sp|Q05655|KPCD_HUMAN Protein kinase C delta type OS=Homo sapiens OX=9606 GN=PRKCD PE=1 SV=2	23.358	23.3815	22.768	NA	24.0627	23.8285	NA	NA	NA	NA	NA	NA	NA	NA
EEF1A2	Q05639	Elongation factor 1-alpha 2	sp|Q05639|EF1A2_HUMAN Elongation factor 1-alpha 2 OS=Homo sapiens OX=9606 GN=EEF1A2 PE=1 SV=1	27.0825	27.1868	27.222	26.9005	27.6545	27.4386	26.2959	28.4444	27.3833	28.1045	28.5418	28.613	28.222	28.4762
GRIN1	Q05586	Glutamate receptor ionotropic, NMDA 1	sp|Q05586|NMDZ1_HUMAN Glutamate receptor ionotropic, NMDA 1 OS=Homo sapiens OX=9606 GN=GRIN1 PE=1 SV=1	NA	NA	NA	NA	24.7703	NA	24.0589	NA	NA	NA	NA	NA	NA	NA
LIPE	Q05469	Hormone-sensitive lipase	sp|Q05469|LIPS_HUMAN Hormone-sensitive lipase OS=Homo sapiens OX=9606 GN=LIPE PE=1 SV=4	27.5735	27.6043	27.0384	NA	24.5124	NA	23.4081	26.5517	26.7752	27.6996	25.3765	26.2486	24.9005	26.3839
PTK2	Q05397	Focal adhesion kinase 1	sp|Q05397|FAK1_HUMAN Focal adhesion kinase 1 OS=Homo sapiens OX=9606 GN=PTK2 PE=1 SV=2	23.8521	23.562	23.4361	NA	24.0627	NA	NA	NA	NA	NA	NA	23.3886	NA	NA
GAD2	Q05329	Glutamate decarboxylase 2	sp|Q05329|DCE2_HUMAN Glutamate decarboxylase 2 OS=Homo sapiens OX=9606 GN=GAD2 PE=1 SV=1	NA	NA	24.6372	NA	24.894	NA	24.7172	NA	NA	NA	NA	NA	NA	NA
DNM1	Q05193	Dynamin-1	sp|Q05193|DYN1_HUMAN Dynamin-1 OS=Homo sapiens OX=9606 GN=DNM1 PE=1 SV=2	30.6575	30.3659	30.3597	30.7738	31.2938	30.8188	30.2937	30.4551	30.1864	30.7202	30.3299	30.3967	30.2655	29.0362
UBE3A	Q05086	Ubiquitin-protein ligase E3A	sp|Q05086|UBE3A_HUMAN Ubiquitin-protein ligase E3A OS=Homo sapiens OX=9606 GN=UBE3A PE=1 SV=4	NA	23.5349	23.7083	NA	24.0641	NA	NA	23.1693	NA	NA	NA	23.4348	22.8018	24.5315
YWHAH	Q04917	14-3-3 protein eta	sp|Q04917|1433F_HUMAN 14-3-3 protein eta OS=Homo sapiens OX=9606 GN=YWHAH PE=1 SV=4	30.5349	30.3225	30.443	29.0333	30.8626	29.0676	29.5183	30.8847	30.5498	30.72	30.8735	30.6997	30.393	30.2556
SSBP1	Q04837	Single-stranded DNA-binding protein, mitochondrial	sp|Q04837|SSBP_HUMAN Single-stranded DNA-binding protein, mitochondrial OS=Homo sapiens OX=9606 GN=SSBP1 PE=1 SV=1	25.4786	24.8138	26.281	26.5141	25.014	26.3751	25.4266	26.1406	26.1618	26.2183	26.1222	26.1274	26.3805	26.4382
GLO1	Q04760	Lactoylglutathione lyase	sp|Q04760|LGUL_HUMAN Lactoylglutathione lyase OS=Homo sapiens OX=9606 GN=GLO1 PE=1 SV=4	24.9872	24.8793	25.6822	NA	25.0144	25.0404	NA	25.886	25.1638	25.2416	25.7832	26.1283	26.3971	25.8431
EIF4G1	Q04637	Eukaryotic translation initiation factor 4 gamma 1	sp|Q04637|IF4G1_HUMAN Eukaryotic translation initiation factor 4 gamma 1 OS=Homo sapiens OX=9606 GN=EIF4G1 PE=1 SV=4	24.4437	24.5136	24.5042	25.0423	25.2328	24.7355	NA	24.619	NA	23.8323	25.2774	25.0443	25.2734	25.6381
FOLH1	Q04609	Glutamate carboxypeptidase 2;Putative N-acetylated-alpha-linked acidic dipeptidase	sp|Q04609|FOLH1_HUMAN Glutamate carboxypeptidase 2 OS=Homo sapiens OX=9606 GN=FOLH1 PE=1 SV=1;sp|Q9HBA9|FOH1B_HUMAN Putative N-acetylated-alpha-linked acidic dipeptidase OS=Homo sapiens OX=9606 GN=FOLH1B PE=2 SV=1	24.4526	25.0597	23.7992	NA	NA	22.9372	24.1363	23.7506	24.0514	NA	NA	24.002	24.0706	24.9628
GBE1	Q04446	1,4-alpha-glucan-branching enzyme	sp|Q04446|GLGB_HUMAN 1,4-alpha-glucan-branching enzyme OS=Homo sapiens OX=9606 GN=GBE1 PE=1 SV=3	24.5641	24.5982	24.5055	26.5708	25.3317	24.7833	NA	25.5474	24.1723	25.0869	25.3718	25.8676	25.5498	26.3866
UBXN1	Q04323	UBX domain-containing protein 1	sp|Q04323|UBXN1_HUMAN UBX domain-containing protein 1 OS=Homo sapiens OX=9606 GN=UBXN1 PE=1 SV=2	25.1102	24.2828	25.3229	NA	24.8869	24.2738	24.229	24.8522	NA	24.8174	25.3771	25.4223	23.5703	26.354
MVK	Q03426	Mevalonate kinase	sp|Q03426|KIME_HUMAN Mevalonate kinase OS=Homo sapiens OX=9606 GN=MVK PE=1 SV=1	NA	NA	NA	NA	NA	NA	NA	25.1404	NA	24.7136	23.2588	NA	NA	24.9411
LMNB2	Q03252	Lamin-B2	sp|Q03252|LMNB2_HUMAN Lamin-B2 OS=Homo sapiens OX=9606 GN=LMNB2 PE=1 SV=4	28.8995	28.5326	28.4632	29.5431	29.1665	29.4886	30.7833	28.5145	28.9613	28.5409	29.216	29.1735	29.1343	29.796
DST	Q03001	Dystonin	sp|Q03001|DYST_HUMAN Dystonin OS=Homo sapiens OX=9606 GN=DST PE=1 SV=4	29.1909	29.7415	29.6359	30.0775	29.8144	31.015	29.9998	29.5658	29.7991	29.5858	29.381	29.717	29.7759	28.693
SLC25A11	Q02978	Mitochondrial 2-oxoglutarate/malate carrier protein	sp|Q02978|M2OM_HUMAN Mitochondrial 2-oxoglutarate/malate carrier protein OS=Homo sapiens OX=9606 GN=SLC25A11 PE=1 SV=3	29.4684	29.4425	29.0779	29.8625	30.2789	29.0332	29.6562	30.6319	30.771	30.4148	29.0639	29.7141	29.3654	30.577
AKAP12	Q02952	A-kinase anchor protein 12	sp|Q02952|AKA12_HUMAN A-kinase anchor protein 12 OS=Homo sapiens OX=9606 GN=AKAP12 PE=1 SV=4	29.9349	29.5544	29.9672	28.8229	29.0904	28.4869	27.4775	30.7187	31.0016	31.2928	31.3899	31.1941	30.6979	29.1919
TOP2B	Q02880	DNA topoisomerase 2-beta	sp|Q02880|TOP2B_HUMAN DNA topoisomerase 2-beta OS=Homo sapiens OX=9606 GN=TOP2B PE=1 SV=3	23.1744	23.6798	23.156	NA	24.3264	NA	24.5372	23.9743	22.6312	23.4284	23.2581	23.6544	23.2506	25.8475
RPL6	Q02878	60S ribosomal protein L6	sp|Q02878|RL6_HUMAN 60S ribosomal protein L6 OS=Homo sapiens OX=9606 GN=RPL6 PE=1 SV=3	27.2621	27.1302	27.0239	28.1018	27.3501	27.2116	28.3	27.6188	27.6906	27.5697	27.9289	27.4343	27.0921	28.2068
NUCB1	Q02818	Nucleobindin-1	sp|Q02818|NUCB1_HUMAN Nucleobindin-1 OS=Homo sapiens OX=9606 GN=NUCB1 PE=1 SV=4	23.9302	NA	24.0013	NA	NA	NA	NA	24.0054	24.3183	24.4156	24.2861	23.9616	23.6893	25.3766
FKBP4	Q02790	Peptidyl-prolyl cis-trans isomerase FKBP4;Peptidyl-prolyl cis-trans isomerase FKBP4, N-terminally processed	sp|Q02790|FKBP4_HUMAN Peptidyl-prolyl cis-trans isomerase FKBP4 OS=Homo sapiens OX=9606 GN=FKBP4 PE=1 SV=3	28.047	27.4077	27.9213	25.8452	27.523	26.534	24.9338	26.8636	26.5469	26.9974	28.925	29.4709	28.9292	27.8143
MAP2K1	Q02750	Dual specificity mitogen-activated protein kinase kinase 1	sp|Q02750|MP2K1_HUMAN Dual specificity mitogen-activated protein kinase kinase 1 OS=Homo sapiens OX=9606 GN=MAP2K1 PE=1 SV=2	28.0339	28.0444	27.98	27.3202	27.9543	27.0657	26.4251	26.5088	26.257	26.7048	27.1366	27.1852	27.1222	25.6118
RPL18A	Q02543	60S ribosomal protein L18a	sp|Q02543|RL18A_HUMAN 60S ribosomal protein L18a OS=Homo sapiens OX=9606 GN=RPL18A PE=1 SV=2	24.8722	24.5999	24.2091	25.2078	24.7175	NA	26.1392	25.1382	24.4595	24.5745	25.1975	24.7098	24.7683	25.388
APBA1	Q02410	Amyloid beta A4 precursor protein-binding family A member 1	sp|Q02410|APBA1_HUMAN Amyloid-beta A4 precursor protein-binding family A member 1 OS=Homo sapiens OX=9606 GN=APBA1 PE=1 SV=3	NA	NA	NA	NA	NA	NA	NA	NA	NA	NA	NA	NA	22.8063	NA
BDH1	Q02338	D-beta-hydroxybutyrate dehydrogenase, mitochondrial	sp|Q02338|BDH_HUMAN D-beta-hydroxybutyrate dehydrogenase, mitochondrial OS=Homo sapiens OX=9606 GN=BDH1 PE=1 SV=3	24.7548	24.8186	24.284	24.2979	25.7788	NA	24.608	24.5532	25.9946	25.3034	24.2476	24.3768	24.8389	23.6741
ALDH6A1	Q02252	Methylmalonate-semialdehyde dehydrogenase [acylating], mitochondrial	sp|Q02252|MMSA_HUMAN Methylmalonate-semialdehyde dehydrogenase [acylating], mitochondrial OS=Homo sapiens OX=9606 GN=ALDH6A1 PE=1 SV=2	28.5305	28.2315	28.8494	26.7127	28.3988	27.7877	26.7361	28.1378	27.3444	28.5368	28.91	28.5692	28.6381	27.9835
CNTN2	Q02246	Contactin-2	sp|Q02246|CNTN2_HUMAN Contactin-2 OS=Homo sapiens OX=9606 GN=CNTN2 PE=1 SV=1	26.2425	26.615	26.6752	NA	25.2065	23.7419	24.9944	25.6046	26.4169	26.1578	24.6874	25.9752	25.5371	25.0337
OGDH	Q02218	2-oxoglutarate dehydrogenase, mitochondrial	sp|Q02218|ODO1_HUMAN 2-oxoglutarate dehydrogenase, mitochondrial OS=Homo sapiens OX=9606 GN=OGDH PE=1 SV=3	26.3673	26.1989	26.2354	26.7167	27.0454	25.7773	25.9391	27.1306	27.2476	27.1732	27.3222	26.9494	27.0759	27.3599
PRKCE	Q02156	Protein kinase C epsilon type	sp|Q02156|KPCE_HUMAN Protein kinase C epsilon type OS=Homo sapiens OX=9606 GN=PRKCE PE=1 SV=1	26.3816	26.0727	25.9792	24.3731	26.2175	24.6122	25.335	24.3506	24.6741	24.8937	24.9563	25.1522	24.8115	24.6669
GUCY1B1	Q02153	Guanylate cyclase soluble subunit beta-1	sp|Q02153|GCYB1_HUMAN Guanylate cyclase soluble subunit beta-1 OS=Homo sapiens OX=9606 GN=GUCY1B1 PE=1 SV=1	NA	NA	22.8568	NA	NA	NA	NA	NA	NA	NA	NA	23.2607	22.8876	24.0885
GUCY1A1	Q02108	Guanylate cyclase soluble subunit alpha-3	sp|Q02108|GCYA1_HUMAN Guanylate cyclase soluble subunit alpha-1 OS=Homo sapiens OX=9606 GN=GUCY1A1 PE=1 SV=2	NA	22.0249	NA	NA	NA	NA	NA	NA	NA	NA	NA	NA	NA	NA
TAGLN	Q01995	Transgelin	sp|Q01995|TAGL_HUMAN Transgelin OS=Homo sapiens OX=9606 GN=TAGLN PE=1 SV=4	26.0202	23.4501	25.1463	27.5183	NA	23.5996	24.6938	NA	25.2278	NA	25.7446	24.0385	24.572	23.9214
ATP2B2	Q01814	Plasma membrane calcium-transporting ATPase 2	sp|Q01814|AT2B2_HUMAN Plasma membrane calcium-transporting ATPase 2 OS=Homo sapiens OX=9606 GN=ATP2B2 PE=1 SV=2	24.4135	26.3187	25.6906	26.5224	28.7338	26.1037	27.8441	24.3942	25.3962	24.5502	24.2758	24.9382	26.0987	25.4611
PFKP	Q01813	ATP-dependent 6-phosphofructokinase, platelet type	sp|Q01813|PFKAP_HUMAN ATP-dependent 6-phosphofructokinase, platelet type OS=Homo sapiens OX=9606 GN=PFKP PE=1 SV=2	28.9258	29.1887	28.959	29.7443	29.1926	28.6921	27.9724	28.582	27.6338	28.415	28.0813	28.1921	28.4772	27.3629
DR1	Q01658	Protein Dr1	sp|Q01658|NC2B_HUMAN Protein Dr1 OS=Homo sapiens OX=9606 GN=DR1 PE=1 SV=1	23.9046	NA	NA	NA	NA	NA	NA	NA	NA	NA	NA	NA	NA	23.6058
SLC7A5	Q01650	Large neutral amino acids transporter small subunit 1	sp|Q01650|LAT1_HUMAN Large neutral amino acids transporter small subunit 1 OS=Homo sapiens OX=9606 GN=SLC7A5 PE=1 SV=2	NA	23.1209	NA	26.5961	24.4106	24.4179	26.14	NA	NA	22.5821	23.6165	23.2646	24.362	24.7503
HMGCS1	Q01581	Hydroxymethylglutaryl-CoA synthase, cytoplasmic	sp|Q01581|HMCS1_HUMAN Hydroxymethylglutaryl-CoA synthase, cytoplasmic OS=Homo sapiens OX=9606 GN=HMGCS1 PE=1 SV=2	NA	NA	23.4857	NA	NA	NA	NA	NA	NA	24.3275	24.6687	23.5193	NA	24.4229
CAP1	Q01518	Adenylyl cyclase-associated protein 1	sp|Q01518|CAP1_HUMAN Adenylyl cyclase-associated protein 1 OS=Homo sapiens OX=9606 GN=CAP1 PE=1 SV=5	29.3871	29.0706	29.4748	27.2874	28.6043	28.2338	27.669	28.5313	28.8398	28.8056	29.1818	29.4557	29.4682	28.3043
ANK2	Q01484	Ankyrin-2	sp|Q01484|ANK2_HUMAN Ankyrin-2 OS=Homo sapiens OX=9606 GN=ANK2 PE=1 SV=4	28.9869	28.8979	28.836	29.6876	30.5418	29.6964	30.2051	28.3258	28.4293	28.3189	28.586	28.6034	28.9013	28.9251
FABP5	Q01469	Fatty acid-binding protein, epidermal	sp|Q01469|FABP5_HUMAN Fatty acid-binding protein 5 OS=Homo sapiens OX=9606 GN=FABP5 PE=1 SV=3	24.2872	25.2623	26.6688	22.9226	22.8532	NA	22.272	NA	NA	24.1668	24.9506	25.0461	26.5544	21.8612
AMPD2	Q01433	AMP deaminase 2	sp|Q01433|AMPD2_HUMAN AMP deaminase 2 OS=Homo sapiens OX=9606 GN=AMPD2 PE=1 SV=2	24.6938	24.5542	24.3889	NA	24.4118	NA	NA	24.5005	24.8756	24.9708	25.6499	26.5401	25.355	26.1988
SRSF2	Q01130	Serine/arginine-rich splicing factor 2	sp|Q01130|SRSF2_HUMAN Serine/arginine-rich splicing factor 2 OS=Homo sapiens OX=9606 GN=SRSF2 PE=1 SV=4	23.2045	NA	24.8137	25.1346	24.5979	25.8857	25.9633	25.4044	25.891	25.656	24.9589	25.1836	25.2995	26.1245
SET	Q01105	Protein SET;Protein SETSIP	sp|Q01105|SET_HUMAN Protein SET OS=Homo sapiens OX=9606 GN=SET PE=1 SV=3;sp|P0DME0|SETLP_HUMAN Protein SETSIP OS=Homo sapiens OX=9606 GN=SETSIP PE=1 SV=1	26.101	25.6807	25.7399	25.5629	25.1155	25.2602	26.7537	26.1496	26.4399	26.3459	26.4391	26.1893	26.0412	27.2185
TIAL1	Q01085	Nucleolysin TIAR;Nucleolysin TIA-1 isoform p40	sp|Q01085|TIAR_HUMAN Nucleolysin TIAR OS=Homo sapiens OX=9606 GN=TIAL1 PE=1 SV=1;sp|P31483|TIA1_HUMAN Nucleolysin TIA-1 isoform p40 OS=Homo sapiens OX=9606 GN=TIA1 PE=1 SV=3	NA	NA	NA	NA	NA	NA	NA	NA	NA	NA	22.5576	NA	NA	NA
SPTBN1	Q01082	Spectrin beta chain, non-erythrocytic 1	sp|Q01082|SPTB2_HUMAN Spectrin beta chain, non-erythrocytic 1 OS=Homo sapiens OX=9606 GN=SPTBN1 PE=1 SV=2	32.5471	32.7073	32.6698	31.6527	32.794	32.1964	32.7028	31.9982	32.5301	32.5473	32.0279	32.5088	32.4114	32.0146
PDE1B	Q01064	Calcium/calmodulin-dependent 3,5-cyclic nucleotide phosphodiesterase 1B	sp|Q01064|PDE1B_HUMAN Calcium/calmodulin-dependent 3,5-cyclic nucleotide phosphodiesterase 1B OS=Homo sapiens OX=9606 GN=PDE1B PE=1 SV=2	23.9056	23.7532	23.5744	NA	NA	NA	NA	NA	23.4443	24.0347	23.4392	24.0613	22.7773	23.0049
HNRNPU	Q00839	Heterogeneous nuclear ribonucleoprotein U	sp|Q00839|HNRPU_HUMAN Heterogeneous nuclear ribonucleoprotein U OS=Homo sapiens OX=9606 GN=HNRNPU PE=1 SV=6	28.7368	28.4846	28.8648	29.5167	29.1894	29.5904	29.5572	28.4614	28.3647	28.7959	29.6332	29.101	29.2276	29.5166
SORD	Q00796	Sorbitol dehydrogenase	sp|Q00796|DHSO_HUMAN Sorbitol dehydrogenase OS=Homo sapiens OX=9606 GN=SORD PE=1 SV=4	23.4541	24.984	24.8042	NA	23.1409	NA	NA	24.522	25.0164	24.7132	24.7726	24.6555	25.796	25.7913
REEP5	Q00765	Receptor expression-enhancing protein 5	sp|Q00765|REEP5_HUMAN Receptor expression-enhancing protein 5 OS=Homo sapiens OX=9606 GN=REEP5 PE=1 SV=3	26.3392	27.028	26.8065	27.2934	27.0735	26.795	27.9643	26.7803	27.0471	26.9762	26.6098	26.598	26.3637	25.3321
FKBP3	Q00688	Peptidyl-prolyl cis-trans isomerase FKBP3	sp|Q00688|FKBP3_HUMAN Peptidyl-prolyl cis-trans isomerase FKBP3 OS=Homo sapiens OX=9606 GN=FKBP3 PE=1 SV=1	NA	NA	NA	NA	22.8643	NA	NA	NA	NA	NA	23.3697	23.3979	23.1861	23.4935
CLTC	Q00610	Clathrin heavy chain 1	sp|Q00610|CLH1_HUMAN Clathrin heavy chain 1 OS=Homo sapiens OX=9606 GN=CLTC PE=1 SV=5	30.7638	30.9066	30.8269	31.2785	31.662	30.4891	31.1046	30.4473	30.6322	30.5841	30.4951	30.7771	30.5576	30.2869
CDC42EP1	Q00587	Cdc42 effector protein 1	sp|Q00587|BORG5_HUMAN Cdc42 effector protein 1 OS=Homo sapiens OX=9606 GN=CDC42EP1 PE=1 SV=1	26.7204	26.8311	26.8734	NA	24.7813	24.6112	25.9217	26.3875	27.1281	27.5165	25.9385	26.4874	26.2621	26.9231
PURA	Q00577	Transcriptional activator protein Pur-alpha	sp|Q00577|PURA_HUMAN Transcriptional activator protein Pur-alpha OS=Homo sapiens OX=9606 GN=PURA PE=1 SV=2	28.6871	28.1883	28.1826	28.5706	29.0114	28.3877	28.5621	28.8845	28.8347	28.7827	29.1681	29.0736	28.8093	30.62
CDK17	Q00537	Cyclin-dependent kinase 17	sp|Q00537|CDK17_HUMAN Cyclin-dependent kinase 17 OS=Homo sapiens OX=9606 GN=CDK17 PE=1 SV=2	NA	NA	19.1716	NA	NA	NA	NA	NA	NA	NA	NA	NA	NA	NA
CDK16	Q00536	Cyclin-dependent kinase 16	sp|Q00536|CDK16_HUMAN Cyclin-dependent kinase 16 OS=Homo sapiens OX=9606 GN=CDK16 PE=1 SV=1	22.9661	NA	NA	NA	NA	NA	NA	NA	NA	NA	NA	NA	NA	NA
CDK5	Q00535	Cyclin-dependent-like kinase 5	sp|Q00535|CDK5_HUMAN Cyclin-dependent-like kinase 5 OS=Homo sapiens OX=9606 GN=CDK5 PE=1 SV=3	26.5431	26.3328	26.0865	24.7218	26.5323	25.2979	25.6116	26.5395	25.7718	26.3154	25.4994	25.9398	25.9082	26.1898
HDLBP	Q00341	Vigilin	sp|Q00341|VIGLN_HUMAN Vigilin OS=Homo sapiens OX=9606 GN=HDLBP PE=1 SV=2	24.5346	24.2578	23.7145	NA	24.3612	NA	NA	NA	24.2369	24.7531	25.8321	24.9381	24.9559	24.948
SLC25A3	Q00325	Phosphate carrier protein, mitochondrial	sp|Q00325|MPCP_HUMAN Phosphate carrier protein, mitochondrial OS=Homo sapiens OX=9606 GN=SLC25A3 PE=1 SV=2	28.6095	28.8704	28.4974	28.8963	29.5166	27.6712	28.7032	29.5063	29.738	29.4856	28.5796	29.0579	28.9969	28.7427
PITPNA	Q00169	Phosphatidylinositol transfer protein alpha isoform	sp|Q00169|PIPNA_HUMAN Phosphatidylinositol transfer protein alpha isoform OS=Homo sapiens OX=9606 GN=PITPNA PE=1 SV=2	25.4181	24.4954	25.5026	NA	24.391	NA	24.3322	24.7356	24.7138	25.2447	24.9121	25.6569	26.2864	24.6312
TFAM	Q00059	Transcription factor A, mitochondrial	sp|Q00059|TFAM_HUMAN Transcription factor A, mitochondrial OS=Homo sapiens OX=9606 GN=TFAM PE=1 SV=1	23.3561	NA	23.5342	NA	NA	NA	NA	NA	24.1322	23.7315	23.7206	24.1461	24.2182	24.0787
MPP1	Q00013	55 kDa erythrocyte membrane protein	sp|Q00013|EM55_HUMAN 55 kDa erythrocyte membrane protein OS=Homo sapiens OX=9606 GN=MPP1 PE=1 SV=2	25.1276	25.4209	25.3467	24.7367	25.2107	25.7046	24.518	27.0139	26.2012	27.1889	26.504	26.291	26.373	26.1329
CYCS	P99999	Cytochrome c	sp|P99999|CYC_HUMAN Cytochrome c OS=Homo sapiens OX=9606 GN=CYCS PE=1 SV=2	23.5267	23.1625	24.3709	NA	22.948	NA	22.7014	24.3045	25.3852	25.2619	24.1471	23.5147	24.7831	22.9083
HSPG2	P98160	Basement membrane-specific heparan sulfate proteoglycan core protein;Endorepellin;LG3 peptide	sp|P98160|PGBM_HUMAN Basement membrane-specific heparan sulfate proteoglycan core protein OS=Homo sapiens OX=9606 GN=HSPG2 PE=1 SV=4	24.7832	24.6087	25.4223	27.3401	24.7957	NA	26.4367	24.6636	24.0126	25.2237	25.9154	25.1501	25.4382	25.5009
MXRA7	P84157	Matrix-remodeling-associated protein 7	sp|P84157|MXRA7_HUMAN Matrix-remodeling-associated protein 7 OS=Homo sapiens OX=9606 GN=MXRA7 PE=1 SV=1	NA	NA	22.3554	NA	NA	NA	NA	NA	NA	23.7199	22.9265	24.0243	23.8936	22.5628
SRSF3	P84103	Serine/arginine-rich splicing factor 3	sp|P84103|SRSF3_HUMAN Serine/arginine-rich splicing factor 3 OS=Homo sapiens OX=9606 GN=SRSF3 PE=1 SV=1	24.9267	24.107	25.9535	26.3169	25.3014	27.7213	27.0316	26.1412	26.695	25.943	25.6874	25.0785	25.8567	27.078
RPL19	P84098	60S ribosomal protein L19	sp|P84098|RL19_HUMAN 60S ribosomal protein L19 OS=Homo sapiens OX=9606 GN=RPL19 PE=1 SV=1	26.3209	26.0819	26.074	27.3849	26.105	26.381	28.3234	26.3786	26.3367	26.3164	27.1286	26.2605	26.0227	27.6354
RHOG	P84095	Rho-related GTP-binding protein RhoG	sp|P84095|RHOG_HUMAN Rho-related GTP-binding protein RhoG OS=Homo sapiens OX=9606 GN=RHOG PE=1 SV=1	28.2435	28.5867	28.7551	26.6562	26.175	25.04	25.4692	28.7022	29.1443	29.028	26.9078	27.3072	26.5235	27.9127
ERH	P84090	Enhancer of rudimentary homolog	sp|P84090|ERH_HUMAN Enhancer of rudimentary homolog OS=Homo sapiens OX=9606 GN=ERH PE=1 SV=1	NA	NA	23.2883	NA	NA	NA	NA	NA	NA	NA	NA	NA	NA	NA
ARF1	P84077	ADP-ribosylation factor 1;ADP-ribosylation factor 3	sp|P84077|ARF1_HUMAN ADP-ribosylation factor 1 OS=Homo sapiens OX=9606 GN=ARF1 PE=1 SV=2;sp|P61204|ARF3_HUMAN ADP-ribosylation factor 3 OS=Homo sapiens OX=9606 GN=ARF3 PE=1 SV=2	NA	NA	23.8663	NA	NA	NA	NA	NA	NA	NA	NA	22.9177	NA	NA
HPCA	P84074	Neuron-specific calcium-binding protein hippocalcin	sp|P84074|HPCA_HUMAN Neuron-specific calcium-binding protein hippocalcin OS=Homo sapiens OX=9606 GN=HPCA PE=1 SV=2	23.0023	NA	NA	NA	NA	NA	NA	NA	NA	NA	NA	NA	NA	NA
CBX1	P83916	Chromobox protein homolog 1	sp|P83916|CBX1_HUMAN Chromobox protein homolog 1 OS=Homo sapiens OX=9606 GN=CBX1 PE=1 SV=1	NA	NA	24.5145	NA	NA	NA	NA	NA	NA	NA	NA	NA	NA	NA
RPL24	P83731	60S ribosomal protein L24	sp|P83731|RL24_HUMAN 60S ribosomal protein L24 OS=Homo sapiens OX=9606 GN=RPL24 PE=1 SV=1	23.7253	23.3268	24.3756	24.4013	23.8707	NA	24.6628	24.2814	25.1439	24.7106	24.7337	24.272	24.6495	23.8006
MRPS36	P82909	28S ribosomal protein S36, mitochondrial	sp|P82909|RT36_HUMAN 28S ribosomal protein S36, mitochondrial OS=Homo sapiens OX=9606 GN=MRPS36 PE=1 SV=2	NA	NA	NA	NA	NA	NA	NA	NA	26.0053	24.7162	NA	NA	NA	NA
[truncated: 1,460 more rows]
