# Supplementary material for: Regional vulnerability of brain white matter in vanishing white matter
Source: Acta Neuropathol Commun. 2023 Jun 22;11:103. doi: 10.1186/s40478-023-01599-6 (PMC10286497; doi:10.1186/s40478-023-01599-6)
Supplement: Supplementary file 2 — Supplementary Material 2: Supplemental Table 2 List of significantly differentially expressed proteins in the white matter of the frontal lobe and pons in VWM compared to control [file 40478_2023_1599_MOESM2_ESM.xlsx]

## Sheet: info
Supplemental Table 2 List of significantly differentially expressed proteins in the white matter of the frontal lobe and pons in VWM compared to control.

## Sheet: Frontal Ctrl vs. VWM
Gene symbol	Protein ID	Protein names	Log2(VWM-Ctrl)	p-value	q-value	-Log10(q-value)	Direction	Significant
ALDH7A1	P49419	Alpha-aminoadipic semialdehyde dehydrogenase	-5.52765	3.01936e-06	0.00025804	3.58831	Down	*
GLTP	Q9NZD2	Glycolipid transfer protein	-4.18524	2.62185e-06	0.00025804	3.58831	Down	*
ERMN	Q8TAM6	Ermin	-4.11543	1.88367e-07	9.62133e-05	4.01677	Down	*
BASP1	P80723	Brain acid soluble protein 1	-3.99611	1.28889e-06	0.000178995	3.74716	Down	*
PRDX6	P30041	Peroxiredoxin-6	-3.79835	4.09615e-07	9.62133e-05	4.01677	Down	*
VCAN	P13611	Versican core protein	-3.77124	1.71289e-07	9.62133e-05	4.01677	Down	*
OXR1	Q8N573	Oxidation resistance protein 1	-3.73645	0.00015331	0.00367792	2.4344	Down	*
ALDH4A1	P30038	Delta-1-pyrroline-5-carboxylate dehydrogenase, mitochondrial	-3.70858	1.13326e-05	0.000706821	3.15069	Down	*
GLUL	P15104	Glutamine synthetase	-3.66553	0.000142782	0.00352514	2.45282	Down	*
LGALS1	P09382	Galectin-1	-3.66439	2.11606e-05	0.00102215	2.99049	Down	*
PMP2	P02689	Myelin P2 protein	-3.66201	0.000151746	0.00367792	2.4344	Down	*
NME1	P15531	Nucleoside diphosphate kinase A	-3.61313	1.79694e-06	0.000232348	3.63386	Down	*
AHCY	P23526	Adenosylhomocysteinase	-3.59807	5.62904e-07	9.62133e-05	4.01677	Down	*
ALDOC	P09972	Fructose-bisphosphate aldolase C	-3.52946	9.41394e-05	0.0025671	2.59056	Down	*
TF	P02787	Serotransferrin	-3.45882	0.00340754	0.0248248	1.60511	Down	*
GPD1	P21695	Glycerol-3-phosphate dehydrogenase [NAD(+)], cytoplasmic	-3.45836	0.000192285	0.00407116	2.39028	Down	*
SNCG	O76070	Gamma-synuclein	-3.43288	0.00329595	0.0242504	1.61528	Down	*
MARCKSL1	P49006	MARCKS-related protein	-3.41313	3.87069e-07	9.62133e-05	4.01677	Down	*
PADI2	Q9Y2J8	Protein-arginine deiminase type-2	-3.37208	2.60933e-08	5.79793e-05	4.23673	Down	*
CRYL1	Q9Y2S2	Lambda-crystallin homolog	-3.35004	2.94277e-06	0.00025804	3.58831	Down	*
CARNS1	A5YM72	Carnosine synthase 1	-3.32707	5.70311e-05	0.00198005	2.70332	Down	*
LIPE	Q05469	Hormone-sensitive lipase	-3.2602	1.01934e-06	0.000150998	3.82103	Down	*
RDX	P35241	Radixin	-3.23618	2.64783e-05	0.00122573	2.91161	Down	*
LGI3	Q8N145	Leucine-rich repeat LGI family member 3	-3.22754	3.02623e-07	9.62133e-05	4.01677	Down	*
S100A1	P23297	Protein S100-A1	-3.16439	1.99668e-06	0.000233507	3.6317	Down	*
CDC42	P60953	Cell division control protein 42 homolog	-3.13066	3.61211e-05	0.00143323	2.84368	Down	*
SRI	P30626	Sorcin	-3.08985	4.80049e-05	0.00185281	2.73217	Down	*
DDB1	Q16531	DNA damage-binding protein 1	-3.05663	0.000567798	0.0075098	2.12437	Down	*
PCMT1	P22061	Protein-L-isoaspartate(D-aspartate) O-methyltransferase	-3.04367	0.000653452	0.00839289	2.07609	Down	*
VSNL1	P62760	Visinin-like protein 1	-3.04079	5.44977e-05	0.00193084	2.71425	Down	*
DBI	P07108	Acyl-CoA-binding protein	-3.02885	6.80998e-05	0.00216168	2.66521	Down	*
ANLN	Q9NQW6	Actin-binding protein anillin	-3.00999	9.04583e-05	0.0025671	2.59056	Down	*
HSPE1	P61604	10 kDa heat shock protein, mitochondrial	-2.98678	8.92991e-05	0.0025671	2.59056	Down	*
PTGDS	P41222	Prostaglandin-H2 D-isomerase	-2.96999	1.69397e-05	0.00087535	3.05782	Down	*
AHCYL1	O43865	Putative adenosylhomocysteinase 2	-2.93039	5.47176e-07	9.62133e-05	4.01677	Down	*
SLC9A3R1	O14745	Na(+)/H(+) exchange regulatory cofactor NHE-RF1	-2.91255	7.79696e-06	0.000541402	3.26648	Down	*
APOD	P05090	Apolipoprotein D	-2.91202	2.85536e-05	0.00125213	2.90235	Down	*
MYO1D	O94832	Unconventional myosin-Id	-2.88357	0.00077022	0.00925097	2.03381	Down	*
ALDH1A1	P00352	Retinal dehydrogenase 1	-2.8765	7.37498e-05	0.00230806	2.63675	Down	*
FABP3	P05413	Fatty acid-binding protein, heart	-2.8661	0.00620245	0.0352403	1.45296	Down	*
MARCKS	P29966	Myristoylated alanine-rich C-kinase substrate	-2.82112	8.19324e-07	0.000130038	3.88593	Down	*
GDA	Q9Y2T3	Guanine deaminase	-2.81738	0.0121502	0.0529337	1.27627	Down
AKR7A2	O43488	Aflatoxin B1 aldehyde reductase member 2	-2.76741	2.47571e-06	0.00025804	3.58831	Down	*
HAPLN2	Q9GZV7	Hyaluronan and proteoglycan link protein 2	-2.7595	0.000132024	0.00329615	2.48199	Down	*
SEPT4	O43236	Septin-4	-2.73604	4.62127e-07	9.62133e-05	4.01677	Down	*
HSDL2	Q6YN16	Hydroxysteroid dehydrogenase-like protein 2	-2.70968	1.14516e-05	0.000706821	3.15069	Down	*
SKP1	P63208	S-phase kinase-associated protein 1	-2.70388	6.26725e-05	0.00206251	2.6856	Down	*
PPP3R1	P63098	Calcineurin subunit B type 1	-2.69521	9.55247e-05	0.0025671	2.59056	Down	*
RHOG	P84095	Rho-related GTP-binding protein RhoG	-2.64965	6.49857e-06	0.000472068	3.326	Down	*
EZR	P15311	Ezrin	-2.61034	0.000368769	0.00569031	2.24486	Down	*
TFG	Q92734	Protein TFG	-2.58539	3.37784e-07	9.62133e-05	4.01677	Down	*
HDAC11	Q96DB2	Histone deacetylase 11	-2.57222	5.47261e-06	0.000434291	3.36222	Down	*
KCNAB2	Q13303	Voltage-gated potassium channel subunit beta-2	-2.54822	4.83633e-05	0.00185281	2.73217	Down	*
SARS	P49591	Serine--tRNA ligase, cytoplasmic	-2.53852	0.000834171	0.00970434	2.01303	Down	*
FABP5	Q01469	Fatty acid-binding protein, epidermal	-2.47802	0.0077675	0.0396767	1.40146	Down	*
TPPP3	Q9BW30	Tubulin polymerization-promoting protein family member 3	-2.47243	0.000537353	0.00730781	2.13621	Down	*
GDI2	P50395	Rab GDP dissociation inhibitor beta	-2.46905	0.000163284	0.00374038	2.42708	Down	*
PAK1	Q13153	Serine/threonine-protein kinase PAK 1	-2.4534	0.00606761	0.034748	1.45907	Down	*
PKM	P14618	Pyruvate kinase PKM	-2.42493	5.02148e-07	9.62133e-05	4.01677	Down	*
ECHS1	P30084	Enoyl-CoA hydratase, mitochondrial	-2.42067	0.000757777	0.00925097	2.03381	Down	*
ENO2	P09104	Gamma-enolase	-2.41234	0.00407695	0.0275342	1.56013	Down	*
RAC1	P63000	Ras-related C3 botulinum toxin substrate 1	-2.40243	0.0131851	0.0563407	1.24918	Down
STIP1	P31948	Stress-induced-phosphoprotein 1	-2.40197	0.000195673	0.00410175	2.38703	Down	*
AHNAK2	Q8IVF2	Protein AHNAK2	-2.39975	0.00729049	0.0384433	1.41518	Down	*
ACOT7	O00154	Cytosolic acyl coenzyme A thioester hydrolase	-2.38725	0.000242314	0.00468194	2.32957	Down	*
PLS3	P13797	Plastin-3	-2.38283	0.000298595	0.00498855	2.30203	Down	*
RIDA	P52758	Ribonuclease UK114	-2.36038	0.0023107	0.0199715	1.69959	Down	*
GLOD4	Q9HC38	Glyoxalase domain-containing protein 4	-2.32776	0.00238719	0.0202456	1.69367	Down	*
RHOA	P61586	Transforming protein RhoA	-2.32672	6.13927e-05	0.00206251	2.6856	Down	*
ASPA	P45381	Aspartoacylase	-2.31247	0.00775521	0.0396767	1.40146	Down	*
EFHD1	Q9BUP0	EF-hand domain-containing protein D1	-2.29663	0.000993879	0.011042	1.95695	Down	*
SIRT2	Q8IXJ6	NAD-dependent protein deacetylase sirtuin-2	-2.29042	1.88221e-06	0.000232348	3.63386	Down	*
DPYSL2	Q16555	Dihydropyrimidinase-related protein 2	-2.26215	0.000387471	0.0058173	2.23528	Down	*
HSPA6	P17066	Heat shock 70 kDa protein 6;Putative heat shock 70 kDa protein 7	-2.25639	0.00750899	0.0390749	1.4081	Down	*
EEA1	Q15075	Early endosome antigen 1	-2.21603	0.000191148	0.00407116	2.39028	Down	*
IPO5	O00410	Importin-5	-2.21196	0.0025401	0.0209818	1.67816	Down	*
CNDP2	Q96KP4	Cytosolic non-specific dipeptidase	-2.19737	0.00259861	0.0212284	1.67308	Down	*
GLIPR2	Q9H4G4	Golgi-associated plant pathogenesis-related protein 1	-2.19522	6.586e-06	0.000472068	3.326	Down	*
CFL2	Q9Y281	Cofilin-2	-2.19453	0.000163201	0.00374038	2.42708	Down	*
CCT8	P50990	T-complex protein 1 subunit theta	-2.19373	0.00680296	0.0369589	1.43228	Down	*
ENPP6	Q6UWR7	Ectonucleotide pyrophosphatase/phosphodiesterase family member 6	-2.18887	3.49315e-05	0.00141123	2.8504	Down	*
NCALD	P61601	Neurocalcin-delta	-2.1851	0.000102082	0.00270031	2.56859	Down	*
TPP2	P29144	Tripeptidyl-peptidase 2	-2.17867	3.01451e-05	0.00126982	2.89626	Down	*
HINT1	P49773	Histidine triad nucleotide-binding protein 1	-2.16523	0.0074728	0.0389779	1.40918	Down	*
PGM1	P36871	Phosphoglucomutase-1	-2.16156	0.000275202	0.00482563	2.31645	Down	*
PPP3CA	Q08209	Serine/threonine-protein phosphatase 2B catalytic subunit alpha isoform	-2.1602	0.000412083	0.00608549	2.2157	Down	*
DPYSL5	Q9BPU6	Dihydropyrimidinase-related protein 5	-2.15796	0.00490103	0.0305045	1.51564	Down	*
FTH1	P02794	Ferritin heavy chain;Ferritin heavy chain, N-terminally processed	-2.1556	1.69333e-05	0.00087535	3.05782	Down	*
SPAST	Q9UBP0	Spastin	-2.14618	0.0578256	0.154619	0.810737	Down
TPT1	P13693	Translationally-controlled tumor protein	-2.14326	0.000163223	0.00374038	2.42708	Down	*
PFDN2	Q9UHV9	Prefoldin subunit 2	-2.14251	4.63517e-06	0.000381458	3.41855	Down	*
OMG	P23515	Oligodendrocyte-myelin glycoprotein	-2.13044	0.000974535	0.0108815	1.96331	Down	*
WDR44	Q5JSH3	WD repeat-containing protein 44	-2.12483	0.00017814	0.00395828	2.40249	Down	*
SNCB	Q16143	Beta-synuclein	-2.10564	0.0271343	0.0931875	1.03064	Down
ALDH2	P05091	Aldehyde dehydrogenase, mitochondrial	-2.10501	0.000236788	0.00465079	2.33247	Down	*
RALA	P11233	Ras-related protein Ral-A	-2.10129	9.20776e-05	0.0025671	2.59056	Down	*
PTMA	P06454	Prothymosin alpha;Prothymosin alpha, N-terminally processed;Thymosin alpha-1	-2.09521	0.0172734	0.0676921	1.16946	Down
GRHPR	Q9UBQ7	Glyoxylate reductase/hydroxypyruvate reductase	-2.09401	1.97954e-05	0.000977454	3.0099	Down	*
HINT3	Q9NQE9	Histidine triad nucleotide-binding protein 3	-2.09167	0.00367132	0.0255783	1.59213	Down	*
PTPA	Q15257	Serine/threonine-protein phosphatase 2A activator	-2.08736	0.000892496	0.0102223	1.99045	Down	*
APEH	P13798	Acylamino-acid-releasing enzyme	-2.08339	1.25865e-05	0.000733032	3.13488	Down	*
PPP1R14A	Q96A00	Protein phosphatase 1 regulatory subunit 14A	-2.07517	0.00101294	0.0110936	1.95493	Down	*
PLEKHB1	Q9UF11	Pleckstrin homology domain-containing family B member 1	-2.07322	0.000576139	0.00753048	2.12318	Down	*
EPN1	Q9Y6I3	Epsin-1	-2.0713	0.0113296	0.0503488	1.29801	Down
MPI	P34949	Mannose-6-phosphate isomerase	-2.07027	0.00142967	0.0137521	1.86163	Down	*
CFL1	P23528	Cofilin-1	-2.06483	3.06886e-05	0.00126982	2.89626	Down	*
PLCB1	Q9NQ66	1-phosphatidylinositol 4,5-bisphosphate phosphodiesterase beta-1	-2.06107	0.08427	0.197727	0.703933	Down
CRYM	Q14894	Ketimine reductase mu-crystallin	-2.05484	0.0314282	0.102545	0.989084	Down
DAAM2	Q86T65	Disheveled-associated activator of morphogenesis 2	-2.01761	0.0114314	0.050383	1.29772	Down
BCAN	Q96GW7	Brevican core protein	-2.0114	9.42583e-05	0.0025671	2.59056	Down	*
PAK2	Q13177	Serine/threonine-protein kinase PAK 2;PAK-2p27;PAK-2p34	-2.00367	1.7415e-05	0.000879459	3.05578	Down	*
HDHD2	Q9H0R4	Haloacid dehalogenase-like hydrolase domain-containing protein 2	-2.00204	5.18355e-05	0.00191964	2.71678	Down	*
TNR	Q92752	Tenascin-R	-1.99739	0.000263132	0.00482563	2.31645	Down	*
EPN2	O95208	Epsin-2	-1.98722	0.000386766	0.0058173	2.23528	Down	*
RAP1A	P62834	Ras-related protein Rap-1A	-1.96882	0.00849218	0.0416803	1.38007	Down	*
CNP	P09543	2,3-cyclic-nucleotide 3-phosphodiesterase	-1.96872	2.56498e-06	0.00025804	3.58831	Down	*
MBP	P02686	Myelin basic protein	-1.96253	0.000153936	0.00367792	2.4344	Down	*
ALDH5A1	P51649	Succinate-semialdehyde dehydrogenase, mitochondrial	-1.95158	0.000238609	0.00465079	2.33247	Down	*
CCT4	P50991	T-complex protein 1 subunit delta	-1.95134	0.00524137	0.0312373	1.50533	Down	*
DPYSL3	Q14195	Dihydropyrimidinase-related protein 3	-1.95108	0.03448	0.109921	0.958921	Down
HIP1	O00291	Huntingtin-interacting protein 1	-1.94759	2.87394e-05	0.00125213	2.90235	Down	*
FLNB	O75369	Filamin-B	-1.94567	2.87217e-05	0.00125213	2.90235	Down	*
NAXE	Q8NCW5	NAD(P)H-hydrate epimerase	-1.93287	0.00100312	0.0110892	1.9551	Down	*
C1QBP	Q07021	Complement component 1 Q subcomponent-binding protein, mitochondrial	-1.93124	0.00622455	0.0352403	1.45296	Down	*
CACYBP	Q9HB71	Calcyclin-binding protein	-1.92551	0.00286435	0.0225695	1.64648	Down	*
ENOPH1	Q9UHY7	Enolase-phosphatase E1	-1.9192	0.00127473	0.0130527	1.8843	Down	*
CA14	Q9ULX7	Carbonic anhydrase 14	-1.91609	0.00294044	0.0226987	1.644	Down	*
PYGM	P11217	Glycogen phosphorylase, muscle form	-1.91335	0.0079003	0.0400513	1.39738	Down	*
MAG	P20916	Myelin-associated glycoprotein	-1.90845	0.000504837	0.00705501	2.1515	Down	*
ETFA	P13804	Electron transfer flavoprotein subunit alpha, mitochondrial	-1.88741	0.00105461	0.0114309	1.94192	Down	*
RACK1	P63244	Guanine nucleotide-binding protein subunit beta-2-like 1;Guanine nucleotide-binding protein subunit beta-2-like 1, N-terminally processed	-1.88707	0.000869594	0.0100637	1.99724	Down	*
GPD1L	Q8N335	Glycerol-3-phosphate dehydrogenase 1-like protein	-1.8841	0.00132074	0.0131601	1.88074	Down	*
CDC42EP1	Q00587	Cdc42 effector protein 1	-1.87915	0.00030474	0.00501579	2.29966	Down	*
S100B	P04271	Protein S100-B	-1.87815	0.00175465	0.0163131	1.78746	Down	*
ST13	P50502	Hsc70-interacting protein;Putative protein FAM10A5;Putative protein FAM10A4	-1.87506	7.95568e-05	0.0024228	2.61568	Down	*
PLP1	P60201	Myelin proteolipid protein	-1.87467	0.00232087	0.0199715	1.69959	Down	*
NUCKS1	Q9H1E3	Nuclear ubiquitous casein and cyclin-dependent kinase substrate 1	-1.87072	0.00263828	0.0213173	1.67127	Down	*
HEBP1	Q9NRV9	Heme-binding protein 1	-1.86898	0.00181545	0.0166691	1.77809	Down	*
BCAS1	O75363	Breast carcinoma-amplified sequence 1	-1.86803	0.00262204	0.0213173	1.67127	Down	*
PTPN11	Q06124	Tyrosine-protein phosphatase non-receptor type 11	-1.86673	0.000310414	0.00507161	2.29485	Down	*
RNH1	P13489	Ribonuclease inhibitor	-1.86193	0.00359906	0.0252809	1.59721	Down	*
GNA13	Q14344	Guanine nucleotide-binding protein subunit alpha-13	-1.86032	0.000290142	0.00492134	2.30792	Down	*
GLUD1	P00367	Glutamate dehydrogenase 1, mitochondrial;Glutamate dehydrogenase 2, mitochondrial	-1.85694	1.19118e-05	0.000715351	3.14548	Down	*
SUGT1	Q9Y2Z0	Suppressor of G2 allele of SKP1 homolog	-1.85636	0.00707598	0.0378863	1.42152	Down	*
THY1	P04216	Thy-1 membrane glycoprotein	-1.85265	0.0379083	0.116436	0.933913	Down
PITHD1	Q9GZP4	PITH domain-containing protein 1	-1.84883	0.000537408	0.00730781	2.13621	Down	*
PFKFB2	O60825	6-phosphofructo-2-kinase/fructose-2,6-bisphosphatase 2;6-phosphofructo-2-kinase;Fructose-2,6-bisphosphatase	-1.84266	0.000335027	0.00535561	2.27119	Down	*
CALB1	P05937	Calbindin	-1.8373	0.00730111	0.0384433	1.41518	Down	*
AQP1	P29972	Aquaporin-1	-1.82622	0.00319014	0.0236283	1.62657	Down	*
DARS	P14868	Aspartate--tRNA ligase, cytoplasmic	-1.81593	0.00256535	0.0210446	1.67686	Down	*
UCHL3	P15374	Ubiquitin carboxyl-terminal hydrolase isozyme L3	-1.81322	0.0141862	0.0593631	1.22648	Down
UBE2O	Q9C0C9	E2/E3 hybrid ubiquitin-protein ligase UBE2O	-1.79627	0.000497134	0.00699135	2.15544	Down	*
GSTM3	P21266	Glutathione S-transferase Mu 3	-1.79549	0.00540452	0.0320853	1.49369	Down	*
CNTN2	Q02246	Contactin-2	-1.78942	0.000303872	0.00501579	2.29966	Down	*
DYNC1LI2	O43237	Cytoplasmic dynein 1 light intermediate chain 2	-1.78254	0.00159879	0.015053	1.82238	Down	*
DYNC1LI1	Q9Y6G9	Cytoplasmic dynein 1 light intermediate chain 1	-1.77983	0.00162564	0.0152413	1.81698	Down	*
PRDX2	P32119	Peroxiredoxin-2	-1.77557	0.00115036	0.0120571	1.91876	Down	*
NARS	O43776	Asparagine--tRNA ligase, cytoplasmic	-1.77395	0.000274055	0.00482563	2.31645	Down	*
ACAT2	Q9BWD1	Acetyl-CoA acetyltransferase, cytosolic	-1.7669	0.00279582	0.0222664	1.65235	Down	*
ALDH9A1	P49189	4-trimethylaminobutyraldehyde dehydrogenase	-1.76538	0.000399426	0.00595654	2.22501	Down	*
CLIP2	Q9UDT6	CAP-Gly domain-containing linker protein 2	-1.76287	0.000745403	0.00920159	2.03614	Down	*
TMSB4X	P62328	Thymosin beta-4;Hematopoietic system regulatory peptide	-1.76119	0.0349262	0.111024	0.954582	Down
ELMO1	Q92556	Engulfment and cell motility protein 1	-1.76012	0.000366915	0.00569031	2.24486	Down	*
PFDN6	O15212	Prefoldin subunit 6	-1.75957	0.00088239	0.0101589	1.99315	Down	*
SELENBP1	Q13228	Selenium-binding protein 1	-1.75878	0.0033814	0.0247154	1.60703	Down	*
ATP6V1B2	P21281	V-type proton ATPase subunit B, brain isoform	-1.75734	0.000189419	0.00407116	2.39028	Down	*
FSCN1	Q16658	Fascin	-1.75658	0.00416683	0.0275677	1.5596	Down	*
MOBP	Q13875	Myelin-associated oligodendrocyte basic protein	-1.7564	0.000525522	0.00725286	2.13949	Down	*
TPP1	O14773	Tripeptidyl-peptidase 1	-1.75185	0.000786177	0.00939185	2.02725	Down	*
TPM3	P06753	Tropomyosin alpha-3 chain	-1.75121	0.000121453	0.00306669	2.51333	Down	*
PLCL1	Q15111	Inactive phospholipase C-like protein 1	-1.74239	0.00355681	0.025103	1.60027	Down	*
ETFB	P38117	Electron transfer flavoprotein subunit beta	-1.73481	0.0148427	0.0616459	1.2101	Down
PRDX5	P30044	Peroxiredoxin-5, mitochondrial	-1.73223	0.00793094	0.0400513	1.39738	Down	*
INPP1	P49441	Inositol polyphosphate 1-phosphatase	-1.7196	0.062743	0.161734	0.791198	Down
HPRT1	P00492	Hypoxanthine-guanine phosphoribosyltransferase	-1.71723	0.0286019	0.0964391	1.01575	Down
CCT5	P48643	T-complex protein 1 subunit epsilon	-1.71584	0.00023449	0.00465079	2.33247	Down	*
ATP6V1G2	O95670	V-type proton ATPase subunit G 2	-1.7136	0.0241908	0.0858351	1.06634	Down
CUTA	O60888	Protein CutA	-1.71007	0.0235762	0.0840872	1.07527	Down
RTCA	O00442	RNA 3-terminal phosphate cyclase	-1.70652	0.00176203	0.0163135	1.78745	Down	*
ABAT	P80404	4-aminobutyrate aminotransferase, mitochondrial	-1.69574	0.00766416	0.0396041	1.40226	Down	*
QDPR	P09417	Dihydropteridine reductase	-1.67914	0.00129796	0.0130582	1.88412	Down	*
HSD17B10	Q99714	3-hydroxyacyl-CoA dehydrogenase type-2	-1.66685	0.00969694	0.0457075	1.34001	Down	*
CAPZB	P47756	F-actin-capping protein subunit beta	-1.66098	0.00449852	0.0288061	1.54052	Down	*
LLGL1	Q15334	Lethal(2) giant larvae protein homolog 1	-1.65834	5.32074e-05	0.00193084	2.71425	Down	*
SERPINB6	P35237	Serpin B6	-1.65429	0.00378372	0.0262732	1.58049	Down	*
TPI1	P60174	Triosephosphate isomerase	-1.646	0.0107585	0.0486319	1.31308	Down	*
TRIM2	Q9C040	Tripartite motif-containing protein 2	-1.64532	0.0111692	0.0498592	1.30226	Down	*
ASAH1	Q13510	Acid ceramidase;Acid ceramidase subunit alpha;Acid ceramidase subunit beta	-1.63496	0.000161296	0.00374038	2.42708	Down	*
ALDOA	P04075	Fructose-bisphosphate aldolase A	-1.63179	0.0078975	0.0400513	1.39738	Down	*
FBXO2	Q9UK22	F-box only protein 2	-1.62743	0.00134359	0.0132687	1.87717	Down	*
SCRN1	Q12765	Secernin-1	-1.62682	0.000113413	0.00296475	2.52801	Down	*
KIF5A	Q12840	Kinesin heavy chain isoform 5A	-1.61983	0.00523514	0.0312373	1.50533	Down	*
NEFH	P12036	Neurofilament heavy polypeptide	-1.61819	0.00840656	0.0416022	1.38088	Down	*
GCLC	P48506	Glutamate--cysteine ligase catalytic subunit	-1.61721	0.0028375	0.0224381	1.64901	Down	*
NDUFV1	P49821	NADH dehydrogenase [ubiquinone] flavoprotein 1, mitochondrial	-1.61203	0.00838086	0.0415676	1.38125	Down	*
NSFL1C	Q9UNZ2	NSFL1 cofactor p47	-1.61137	0.0207872	0.076472	1.1165	Down
SEPT8	Q92599	Septin-8	-1.59836	0.000271245	0.00482563	2.31645	Down	*
CA2	P00918	Carbonic anhydrase 2	-1.58081	0.0713658	0.17639	0.753526	Down
PGM3	O95394	Phosphoacetylglucosamine mutase	-1.57101	0.00113596	0.0120195	1.92011	Down	*
ATP5PF	P18859	ATP synthase-coupling factor 6, mitochondrial	-1.56366	0.0568371	0.152711	0.81613	Down
RAD23B	P54727	UV excision repair protein RAD23 homolog B	-1.55655	0.0107465	0.0486319	1.31308	Down	*
PFDN5	Q99471	Prefoldin subunit 5	-1.55492	0.00128339	0.0130582	1.88412	Down	*
FASN	P49327	Fatty acid synthase;[Acyl-carrier-protein] S-acetyltransferase;[Acyl-carrier-protein] S-malonyltransferase;3-oxoacyl-[acyl-carrier-protein] synthase;3-oxoacyl-[acyl-carrier-protein] reductase;3-hydroxyacyl-[acyl-carrier-protein] dehydratase;Enoyl-[acyl-carrier-protein] reductase;Oleoyl-[acyl-carrier-protein] hydrolase	-1.55405	0.00232792	0.0199715	1.69959	Down	*
RPS18	P62269	40S ribosomal protein S18	-1.55102	0.0020685	0.0185331	1.73205	Down	*
ARRB1	P49407	Beta-arrestin-1	-1.54981	0.0065356	0.0362147	1.44111	Down	*
AHSA1	O95433	Activator of 90 kDa heat shock protein ATPase homolog 1	-1.54858	0.0462409	0.133059	0.875955	Down
MCCC2	Q9HCC0	Methylcrotonoyl-CoA carboxylase beta chain, mitochondrial	-1.54638	0.0030115	0.0226987	1.644	Down	*
FKBP4	Q02790	Peptidyl-prolyl cis-trans isomerase FKBP4;Peptidyl-prolyl cis-trans isomerase FKBP4, N-terminally processed	-1.53926	0.00658757	0.0364119	1.43876	Down	*
SEPT10	Q9P0V9	Septin-10	-1.53332	0.000222502	0.00457777	2.33935	Down	*
CRYZ	Q08257	Quinone oxidoreductase	-1.53027	0.00242153	0.0203555	1.69132	Down	*
TPM4	P67936	Tropomyosin alpha-4 chain	-1.52906	0.000191365	0.00407116	2.39028	Down	*
CSRP1	P21291	Cysteine and glycine-rich protein 1	-1.52756	0.00783743	0.0399421	1.39857	Down	*
NUDC	Q9Y266	Nuclear migration protein nudC	-1.52755	0.000765562	0.00925097	2.03381	Down	*
NDRG2	Q9UN36	Protein NDRG2	-1.5255	0.00038555	0.0058173	2.23528	Down	*
MYO1E	Q12965	Unconventional myosin-Ie	-1.51828	0.00302439	0.0226987	1.644	Down	*
DCTN3	O75935	Dynactin subunit 3	-1.51508	8.39822e-05	0.00245537	2.60988	Down	*
COPS4	Q9BT78	COP9 signalosome complex subunit 4	-1.5101	0.000730034	0.00911311	2.04033	Down	*
CAB39	Q9Y376	Calcium-binding protein 39	-1.50013	0.000426298	0.00619107	2.20823	Down	*
CUL5	Q93034	Cullin-5	-1.49597	0.00221615	0.019387	1.71249	Down	*
PICALM	Q13492	Phosphatidylinositol-binding clathrin assembly protein	-1.49443	0.0072864	0.0384433	1.41518	Down	*
NECTIN1	Q15223	Nectin-1	-1.49241	0.0302808	0.100025	0.999892	Down
LUZP1	Q86V48	Leucine zipper protein 1	-1.49179	0.00500571	0.0308775	1.51036	Down	*
YWHAQ	P27348	14-3-3 protein theta	-1.48378	0.000250008	0.00474802	2.32349	Down	*
CRYAB	P02511	Alpha-crystallin B chain	-1.47789	0.000643011	0.00830681	2.08057	Down	*
FAM177A1	Q8N128	Protein FAM177A1	-1.47758	0.000171563	0.00388994	2.41006	Down	*
MINDY1	Q8N5J2	Protein FAM63A	-1.477	0.00435971	0.028492	1.54528	Down	*
EIF3J	O75822	Eukaryotic translation initiation factor 3 subunit J	-1.4768	0.00299822	0.0226987	1.644	Down	*
PDE1C	Q14123	Calcium/calmodulin-dependent 3,5-cyclic nucleotide phosphodiesterase 1C	-1.47648	0.00092371	0.0105256	1.97775	Down	*
BIN1	O00499	Myc box-dependent-interacting protein 1	-1.47443	0.00875823	0.042557	1.37103	Down	*
ATP1A2	P50993	Sodium/potassium-transporting ATPase subunit alpha-2	-1.472	0.0919897	0.209481	0.678855	Down
VAT1	Q99536	Synaptic vesicle membrane protein VAT-1 homolog	-1.46406	0.00130126	0.0130582	1.88412	Down	*
ILF2	Q12905	Interleukin enhancer-binding factor 2	-1.46393	0.00149054	0.0142149	1.84726	Down	*
PSMA3	P25788	Proteasome subunit alpha type-3	-1.45112	0.00596967	0.0343074	1.46461	Down	*
CLIC4	Q9Y696	Chloride intracellular channel protein 4	-1.44056	0.00289503	0.0226432	1.64506	Down	*
GPHN	Q9NQX3	Gephyrin;Molybdopterin adenylyltransferase;Molybdopterin molybdenumtransferase	-1.43957	0.0114458	0.050383	1.29772	Down
GNG7	O60262	Guanine nucleotide-binding protein G(I)/G(S)/G(O) subunit gamma-7	-1.4361	0.00344887	0.0249622	1.60272	Down	*
GAS7	O60861	Growth arrest-specific protein 7	-1.42826	0.0101732	0.0471915	1.32614	Down	*
PPP1R7	Q15435	Protein phosphatase 1 regulatory subunit 7	-1.42222	0.0447711	0.130041	0.88592	Down
PEBP1	P30086	Phosphatidylethanolamine-binding protein 1;Hippocampal cholinergic neurostimulating peptide	-1.4218	0.0165977	0.0658709	1.18131	Down
CAMK4	Q16566	Calcium/calmodulin-dependent protein kinase type IV	-1.40748	0.058387	0.154649	0.810653	Down
GAMT	Q14353	Guanidinoacetate N-methyltransferase	-1.40275	0.0174058	0.0680559	1.16713	Down
NIN	Q8N4C6	Ninein	-1.40142	0.0286912	0.0965937	1.01505	Down
OPALIN	Q96PE5	Opalin	-1.4008	0.00879103	0.042557	1.37103	Down	*
EPB41L2	O43491	Band 4.1-like protein 2	-1.39695	0.000261652	0.00482563	2.31645	Down	*
PAFAH1B2	P68402	Platelet-activating factor acetylhydrolase IB subunit beta	-1.39637	0.00156341	0.0147826	1.83025	Down	*
HSPA2	P54652	Heat shock-related 70 kDa protein 2	-1.38938	0.00295871	0.0226987	1.644	Down	*
NAGK	Q9UJ70	N-acetyl-D-glucosamine kinase	-1.3877	0.000247291	0.00473689	2.32451	Down	*
IDH2	P48735	Isocitrate dehydrogenase [NADP], mitochondrial	-1.38745	0.00887901	0.0428178	1.36838	Down	*
CAPN1	P07384	Calpain-1 catalytic subunit	-1.3812	0.000826512	0.00970434	2.01303	Down	*
PEF1	Q9UBV8	Peflin	-1.38013	0.00802691	0.0400804	1.39707	Down	*
CAPNS1	P04632	Calpain small subunit 1	-1.37879	0.0118633	0.0518902	1.28491	Down
NME2	P22392	Nucleoside diphosphate kinase B;Putative nucleoside diphosphate kinase	-1.37749	0.00346179	0.0249743	1.60251	Down	*
SEPT7	Q16181	Septin-7	-1.37665	0.000331096	0.00533482	2.27288	Down	*
MYO6	Q9UM54	Unconventional myosin-VI	-1.37635	0.000432981	0.0062473	2.20431	Down	*
YWHAE	P62258	14-3-3 protein epsilon	-1.3736	0.000237371	0.00465079	2.33247	Down	*
GNG5	P63218	Guanine nucleotide-binding protein G(I)/G(S)/G(O) subunit gamma-5	-1.36579	0.0912057	0.209143	0.679558	Down
GNG12	Q9UBI6	Guanine nucleotide-binding protein G(I)/G(S)/G(O) subunit gamma-12	-1.36531	0.0513626	0.143287	0.843795	Down
NDUFS3	O75489	NADH dehydrogenase [ubiquinone] iron-sulfur protein 3, mitochondrial	-1.35715	0.0166011	0.0658709	1.18131	Down
PHYHIPL	Q96FC7	Phytanoyl-CoA hydroxylase-interacting protein-like	-1.3548	0.0342394	0.109467	0.960715	Down
LGALS3BP	Q08380	Galectin-3-binding protein	-1.35463	0.00440804	0.0285559	1.5443	Down	*
PLIN3	O60664	Perilipin-3	-1.35232	0.00850545	0.0416803	1.38007	Down	*
PCYT2	Q99447	Ethanolamine-phosphate cytidylyltransferase	-1.35159	0.0116753	0.0511687	1.291	Down
PABPC1	P11940	Polyadenylate-binding protein 1;Polyadenylate-binding protein 3	-1.34857	0.00993814	0.0464896	1.33264	Down	*
DNAJA2	O60884	DnaJ homolog subfamily A member 2	-1.34163	0.00102837	0.0112012	1.95073	Down	*
GNB2	P62879	Guanine nucleotide-binding protein G(I)/G(S)/G(T) subunit beta-2	-1.33584	0.0483211	0.137477	0.86177	Down
LDHA	P00338	L-lactate dehydrogenase A chain	-1.33294	0.00501983	0.0308775	1.51036	Down	*
DLST	P36957	Dihydrolipoyllysine-residue succinyltransferase component of 2-oxoglutarate dehydrogenase complex, mitochondrial	-1.33103	0.0115116	0.0505508	1.29627	Down
TSC22D1	Q15714	TSC22 domain family protein 1	-1.33056	0.0225641	0.0815582	1.08853	Down
ATP6V1E1	P36543	V-type proton ATPase subunit E 1	-1.3284	0.000573313	0.00753048	2.12318	Down	*
IGHG1	P0DOX5	Ig gamma-1 chain C region	-1.32266	0.0580668	0.154649	0.810653	Down
OSBPL1A	Q9BXW6	Oxysterol-binding protein-related protein 1	-1.32015	0.0300336	0.0996041	1.00172	Down
NECAB1	Q8N987	N-terminal EF-hand calcium-binding protein 1	-1.31916	0.0121733	0.0529337	1.27627	Down
CAP1	Q01518	Adenylyl cyclase-associated protein 1	-1.31844	0.00218628	0.0192013	1.71667	Down	*
HGS	O14964	Hepatocyte growth factor-regulated tyrosine kinase substrate	-1.31841	0.000804446	0.00950787	2.02192	Down	*
LDHB	P07195	L-lactate dehydrogenase B chain	-1.31378	0.00053937	0.00730781	2.13621	Down	*
AKAP12	Q02952	A-kinase anchor protein 12	-1.3057	0.016049	0.0647203	1.18896	Down
SEPT2	Q15019	Septin-2	-1.30254	0.0010135	0.0110936	1.95493	Down	*
STXBP6	Q8NFX7	Syntaxin-binding protein 6	-1.29949	0.014731	0.0612963	1.21257	Down
TPD52	P55327	Tumor protein D52	-1.29569	0.00408452	0.0275342	1.56013	Down	*
CHMP4B	Q9H444	Charged multivesicular body protein 4b	-1.29508	0.00651731	0.0362037	1.44125	Down	*
MIF	P14174	Macrophage migration inhibitory factor	-1.29155	0.0367208	0.115245	0.938377	Down
GDI1	P31150	Rab GDP dissociation inhibitor alpha	-1.28875	0.00301814	0.0226987	1.644	Down	*
DNAJC6	O75061	Putative tyrosine-protein phosphatase auxilin	-1.28668	0.00384317	0.0264481	1.57761	Down	*
PRDX1	Q06830	Peroxiredoxin-1	-1.28241	0.00115016	0.0120571	1.91876	Down	*
STAM	Q92783	Signal transducing adapter molecule 1	-1.28169	0.00303399	0.0226987	1.644	Down	*
MVP	Q14764	Major vault protein	-1.2816	0.0752881	0.182035	0.739845	Down
MDH1	P40925	Malate dehydrogenase, cytoplasmic	-1.27867	0.00188539	0.01724	1.76346	Down	*
ACTR1A	P61163	Alpha-centractin	-1.27858	0.00318005	0.0236283	1.62657	Down	*
MAT2B	Q9NZL9	Methionine adenosyltransferase 2 subunit beta	-1.27848	0.0657371	0.167287	0.776537	Down
PDHA1	P08559	Pyruvate dehydrogenase E1 component subunit alpha, somatic form, mitochondrial	-1.27825	0.0335199	0.107944	0.966802	Down
ISOC1	Q96CN7	Isochorismatase domain-containing protein 1	-1.27575	0.0224924	0.0815582	1.08853	Down
EIF4A2	Q14240	Eukaryotic initiation factor 4A-II;Eukaryotic initiation factor 4A-II, N-terminally processed	-1.27294	0.0193822	0.0736194	1.13301	Down
PEPD	P12955	Xaa-Pro dipeptidase	-1.27122	0.00384461	0.0264481	1.57761	Down	*
MAP7D2	Q96T17	MAP7 domain-containing protein 2	-1.27097	0.111102	0.23829	0.622895	Down
AGL	P35573	Glycogen debranching enzyme;4-alpha-glucanotransferase;Amylo-alpha-1,6-glucosidase	-1.2703	0.0510858	0.142963	0.844776	Down
MAT2A	P31153	S-adenosylmethionine synthase isoform type-2	-1.26961	0.00212441	0.0189576	1.72222	Down	*
PIP4K2C	Q8TBX8	Phosphatidylinositol 5-phosphate 4-kinase type-2 gamma	-1.26859	0.00594107	0.0342885	1.46485	Down	*
DNM3	Q9UQ16	Dynamin-3	-1.26636	0.00297602	0.0226987	1.644	Down	*
TPD52L2	O43399	Tumor protein D54	-1.26155	0.0518823	0.144283	0.840784	Down
DLD	P09622	Dihydrolipoyl dehydrogenase, mitochondrial	-1.26125	0.00674402	0.0367285	1.435	Down	*
TBCB	Q99426	Tubulin-folding cofactor B	-1.25989	0.0151273	0.0623614	1.20508	Down
KIF5C	O60282	Kinesin heavy chain isoform 5C	-1.2594	0.0891128	0.205403	0.687393	Down
TPM1	P09493	Tropomyosin alpha-1 chain	-1.2541	0.00874795	0.042557	1.37103	Down	*
DSTN	P60981	Destrin	-1.24515	0.0181297	0.0703039	1.15302	Down
HSPA4	P34932	Heat shock 70 kDa protein 4	-1.24468	0.032566	0.105484	0.976815	Down
ALAD	P13716	Delta-aminolevulinic acid dehydratase	-1.24136	0.0210228	0.0769567	1.11375	Down
ADD3	Q9UEY8	Gamma-adducin	-1.23974	0.00647685	0.0360691	1.44286	Down	*
MAP1A	P78559	Microtubule-associated protein 1A;MAP1A heavy chain;MAP1 light chain LC2	-1.23765	0.0242589	0.0858351	1.06634	Down
KLC1	Q07866	Kinesin light chain 1	-1.23763	0.020248	0.0754818	1.12216	Down
DCTN2	Q13561	Dynactin subunit 2	-1.2274	0.00110028	0.0117539	1.92982	Down	*
HIP1R	O75146	Huntingtin-interacting protein 1-related protein	-1.22267	0.00109814	0.0117539	1.92982	Down	*
GABARAPL2	P60520	Gamma-aminobutyric acid receptor-associated protein-like 2	-1.21487	0.0522607	0.144973	0.838713	Down
AKR1B1	P15121	Aldose reductase	-1.21346	0.139826	0.277154	0.557278	Down
YWHAB	P31946	14-3-3 protein beta/alpha;14-3-3 protein beta/alpha, N-terminally processed	-1.21108	0.0043947	0.0285527	1.54435	Down	*
HNMT	P50135	Histamine N-methyltransferase	-1.20749	0.043655	0.127802	0.893463	Down
FDPS	P14324	Farnesyl pyrophosphate synthase	-1.20245	0.0715469	0.176641	0.752908	Down
SEPT9	Q9UHD8	Septin-9	-1.19974	0.00354009	0.025103	1.60027	Down	*
UGP2	Q16851	UTP--glucose-1-phosphate uridylyltransferase	-1.19625	0.0323988	0.105095	0.978417	Down
PSMD14	O00487	26S proteasome non-ATPase regulatory subunit 14	-1.19587	0.0051329	0.031183	1.50608	Down	*
RAP1GDS1	P52306	Rap1 GTPase-GDP dissociation stimulator 1	-1.19461	0.0393417	0.118612	0.92587	Down
STMN2	Q93045	Stathmin-2	-1.19397	0.0282495	0.0958328	1.01849	Down
ADSS	P30520	Adenylosuccinate synthetase isozyme 2	-1.19298	0.0105424	0.0482402	1.31659	Down	*
CBR3	O75828	Carbonyl reductase [NADPH] 3	-1.1874	0.147691	0.28734	0.541603	Down
NAPG	Q99747	Gamma-soluble NSF attachment protein	-1.18667	0.00503639	0.0308775	1.51036	Down	*
PSMB6	P28072	Proteasome subunit beta type-6	-1.18561	0.00448114	0.0287777	1.54094	Down	*
NAXD	Q8IW45	ATP-dependent (S)-NAD(P)H-hydrate dehydratase	-1.18222	0.0583935	0.154649	0.810653	Down
CAPG	P40121	Macrophage-capping protein	-1.18059	0.0259453	0.0899382	1.04606	Down
ACAN	P16112	Aggrecan core protein;Aggrecan core protein 2	-1.18055	0.11212	0.239261	0.621128	Down
TMOD2	Q9NZR1	Tropomodulin-2	-1.17629	0.0432384	0.12706	0.89599	Down
WARS	P23381	Tryptophan--tRNA ligase, cytoplasmic;T1-TrpRS;T2-TrpRS	-1.17495	0.174359	0.320716	0.493879	Down
YWHAZ	P63104	14-3-3 protein zeta/delta	-1.17237	0.00351596	0.025103	1.60027	Down	*
PCCB	P05166	Propionyl-CoA carboxylase beta chain, mitochondrial	-1.16979	0.0143906	0.060105	1.22109	Down
BLVRA	P53004	Biliverdin reductase A	-1.16714	0.0344412	0.109921	0.958921	Down
GSN	P06396	Gelsolin	-1.16351	0.0165846	0.0658709	1.18131	Down
ACO2	Q99798	Aconitate hydratase, mitochondrial	-1.16085	0.00547009	0.0323259	1.49045	Down	*
OLA1	Q9NTK5	Obg-like ATPase 1	-1.15637	0.0372738	0.11601	0.935505	Down
RAB5B	P61020	Ras-related protein Rab-5B	-1.15555	0.0111746	0.0498592	1.30226	Down	*
HSD17B12	Q53GQ0	Very-long-chain 3-oxoacyl-CoA reductase	-1.15434	0.0516914	0.143933	0.841841	Down
MAPK8IP3	Q9UPT6	C-Jun-amino-terminal kinase-interacting protein 3	-1.15128	0.0382354	0.116863	0.932322	Down
PHLDA3	Q9Y5J5	Pleckstrin homology-like domain family A member 3	-1.1508	0.0587374	0.154882	0.809999	Down
DBNL	Q9UJU6	Drebrin-like protein	-1.14745	0.0801312	0.190838	0.719336	Down
ANXA11	P50995	Annexin A11	-1.14358	0.0317625	0.103182	0.986398	Down
GLO1	Q04760	Lactoylglutathione lyase	-1.14066	0.0334747	0.107944	0.966802	Down
RASAL1	O95294	RasGAP-activating-like protein 1	-1.1403	0.00914873	0.044001	1.35654	Down	*
TTC1	Q99614	Tetratricopeptide repeat protein 1	-1.14	0.00933129	0.0444938	1.3517	Down	*
TXN	P10599	Thioredoxin	-1.13857	0.0385439	0.117321	0.930623	Down
CPNE6	O95741	Copine-6	-1.13847	0.0531895	0.146816	0.833226	Down
PRMT5	O14744	Protein arginine N-methyltransferase 5;Protein arginine N-methyltransferase 5, N-terminally processed	-1.13781	0.0297105	0.0988275	1.00512	Down
VBP1	P61758	Prefoldin subunit 3	-1.13124	0.0230268	0.0826586	1.08271	Down
SHTN1	A0MZ66	Shootin-1	-1.12873	0.0341707	0.109405	0.960962	Down
PAICS	P22234	Multifunctional protein ADE2;Phosphoribosylaminoimidazole-succinocarboxamide synthase;Phosphoribosylaminoimidazole carboxylase	-1.1264	0.077491	0.185744	0.731084	Down
PAK3	O75914	Serine/threonine-protein kinase PAK 3	-1.12435	0.0153655	0.0628816	1.20148	Down
ECH1	Q13011	Delta(3,5)-Delta(2,4)-dienoyl-CoA isomerase, mitochondrial	-1.12381	0.0633475	0.162726	0.788542	Down
CCT3	P49368	T-complex protein 1 subunit gamma	-1.12293	0.00843089	0.0416298	1.3806	Down	*
INF2	Q27J81	Inverted formin-2	-1.12099	0.0151596	0.0623791	1.20496	Down
SYNJ1	O43426	Synaptojanin-1	-1.12094	0.0255667	0.0890425	1.0504	Down
APPL1	Q9UKG1	DCC-interacting protein 13-alpha	-1.12057	0.0334825	0.107944	0.966802	Down
CYB5R2	Q6BCY4	NADH-cytochrome b5 reductase 2	-1.11611	0.0019274	0.0174093	1.75922	Down	*
FAM49B	Q9NUQ9	Protein FAM49B	-1.11474	0.0547618	0.150038	0.823799	Down
C1orf198	Q9H425	Uncharacterized protein C1orf198	-1.11393	0.00725873	0.0384433	1.41518	Down	*
DCTN4	Q9UJW0	Dynactin subunit 4	-1.1129	0.00919633	0.0441344	1.35522	Down	*
PIP4K2A	P48426	Phosphatidylinositol 5-phosphate 4-kinase type-2 alpha	-1.1111	0.0337469	0.108361	0.965128	Down
PFDN1	O60925	Prefoldin subunit 1	-1.10949	0.0446554	0.129875	0.886475	Down
PFDN4	Q9NQP4	Prefoldin subunit 4	-1.10945	0.000945093	0.010606	1.97445	Down	*
CHMP1A	Q9HD42	Charged multivesicular body protein 1a	-1.10876	0.0082411	0.0410577	1.38661	Down	*
LZTFL1	Q9NQ48	Leucine zipper transcription factor-like protein 1	-1.10783	0.0953672	0.2134	0.670806	Down
FERMT2	Q96AC1	Fermitin family homolog 2	-1.10699	0.0237571	0.0845966	1.07265	Down
PSMA1	P25786	Proteasome subunit alpha type-1	-1.10642	0.112696	0.239626	0.620465	Down
PNMA6F	P0DP25	NA	-1.10405	0.0100942	0.0469234	1.32861	Down	*
PITPNB	P48739	Phosphatidylinositol transfer protein beta isoform	-1.10183	0.0603677	0.158181	0.800847	Down
CRAT	P43155	Carnitine O-acetyltransferase	-1.10007	0.0161516	0.0648985	1.18777	Down
FSD1	Q9BTV5	Fibronectin type III and SPRY domain-containing protein 1	-1.096	0.0622833	0.161298	0.792371	Down
RPLP1	P05386	60S acidic ribosomal protein P1	-1.09404	0.018357	0.0706474	1.1509	Down
USP8	P40818	Ubiquitin carboxyl-terminal hydrolase 8	-1.09346	0.0158472	0.0643314	1.19158	Down
SNTA1	Q13424	Alpha-1-syntrophin	-1.09206	0.138658	0.275827	0.559363	Down
GNPDA1	P46926	Glucosamine-6-phosphate isomerase 1	-1.09132	0.0790717	0.188719	0.724185	Down
ENO1	P06733	Alpha-enolase	-1.08904	0.0512749	0.143287	0.843795	Down
PEA15	Q15121	Astrocytic phosphoprotein PEA-15	-1.08761	0.00673205	0.0367285	1.435	Down	*
ALDH6A1	Q02252	Methylmalonate-semialdehyde dehydrogenase [acylating], mitochondrial	-1.08458	0.019746	0.0748234	1.12596	Down
ECHDC1	Q9NTX5	Ethylmalonyl-CoA decarboxylase	-1.08431	0.056214	0.152326	0.817225	Down
ARPC1A	Q92747	Actin-related protein 2/3 complex subunit 1A	-1.07738	0.0700093	0.174984	0.757002	Down
ACTR3	P61158	Actin-related protein 3	-1.07566	0.0181894	0.0704128	1.15235	Down
PTK2B	Q14289	Protein-tyrosine kinase 2-beta	-1.07397	0.0610561	0.159608	0.796946	Down
PSAT1	Q9Y617	Phosphoserine aminotransferase	-1.07272	0.0057764	0.0335121	1.4748	Down	*
DDAH2	O95865	N(G),N(G)-dimethylarginine dimethylaminohydrolase 2	-1.07087	0.0052437	0.0312373	1.50533	Down	*
CDC37	Q16543	Hsp90 co-chaperone Cdc37;Hsp90 co-chaperone Cdc37, N-terminally processed	-1.06713	0.0851757	0.199079	0.700974	Down
COMT	P21964	Catechol O-methyltransferase	-1.05726	0.0375553	0.116361	0.934191	Down
UQCRB	P14927	Cytochrome b-c1 complex subunit 7	-1.05574	0.112201	0.239261	0.621128	Down
TALDO1	P37837	Transaldolase	-1.04589	0.0399806	0.12005	0.920638	Down
TJP2	Q9UDY2	Tight junction protein ZO-2	-1.04331	0.100218	0.220918	0.655769	Down
GAPDH	P04406	Glyceraldehyde-3-phosphate dehydrogenase	-1.04242	0.0172638	0.0676921	1.16946	Down
MPP2	Q14168	MAGUK p55 subfamily member 2	-1.04191	0.0393021	0.118612	0.92587	Down
CADM4	Q8NFZ8	Cell adhesion molecule 4	-1.04103	0.0315948	0.102907	0.987557	Down
LANCL2	Q9NS86	LanC-like protein 2	-1.03689	0.0539628	0.148766	0.827496	Down
AGT	P01019	Angiotensinogen;Angiotensin-1;Angiotensin-2;Angiotensin-3;Angiotensin-4;Angiotensin 1-9;Angiotensin 1-7;Angiotensin 1-5;Angiotensin 1-4	-1.03637	0.12247	0.253615	0.595824	Down
PDCD6	O75340	Programmed cell death protein 6	-1.03607	0.020956	0.0768931	1.11411	Down
NAE1	Q13564	NEDD8-activating enzyme E1 regulatory subunit	-1.0298	0.00684037	0.0370715	1.43096	Down	*
RAB5C	P51148	Ras-related protein Rab-5C	-1.0294	0.0577135	0.154505	0.811056	Down
NCOA7	Q8NI08	Nuclear receptor coactivator 7	-1.02878	0.225932	0.382346	0.417543	Down
DECR1	Q16698	2,4-dienoyl-CoA reductase, mitochondrial	-1.02803	0.0955985	0.213702	0.670191	Down
GARS	P41250	Glycine--tRNA ligase	-1.02787	0.200053	0.351954	0.453514	Down
GSTO1	P78417	Glutathione S-transferase omega-1	-1.0275	0.0174275	0.0680559	1.16713	Down
TKFC	Q3LXA3	Bifunctional ATP-dependent dihydroxyacetone kinase/FAD-AMP lyase (cyclizing);ATP-dependent dihydroxyacetone kinase;FAD-AMP lyase (cyclizing)	-1.02644	0.0426256	0.12595	0.899803	Down
NAP1L1	P55209	Nucleosome assembly protein 1-like 1	-1.02403	0.0376259	0.116361	0.934191	Down
PDE1A	P54750	Calcium/calmodulin-dependent 3,5-cyclic nucleotide phosphodiesterase 1A	-1.02346	0.0647967	0.165492	0.781223	Down
PHLDB1	Q86UU1	Pleckstrin homology-like domain family B member 1	-1.02227	0.0589438	0.155182	0.80916	Down
PACSIN1	Q9BY11	Protein kinase C and casein kinase substrate in neurons protein 1	-1.02226	0.0465755	0.133193	0.875519	Down
PSMB3	P49720	Proteasome subunit beta type-3	-1.02035	0.0377933	0.116436	0.933913	Down
SBDS	Q9Y3A5	Ribosome maturation protein SBDS	-1.01981	0.062231	0.161298	0.792371	Down
HADHB	P55084	Trifunctional enzyme subunit beta, mitochondrial;3-ketoacyl-CoA thiolase	-1.01723	0.0267525	0.0925487	1.03363	Down
WNK1	Q9H4A3	Serine/threonine-protein kinase WNK1	-1.01652	0.00455605	0.0290043	1.53754	Down	*
NDUFA5	Q16718	NADH dehydrogenase [ubiquinone] 1 alpha subcomplex subunit 5	-1.01333	0.057646	0.154505	0.811056	Down
TCP1	P17987	T-complex protein 1 subunit alpha	-1.01016	0.0133229	0.0568204	1.2455	Down
LZIC	Q8WZA0	Protein LZIC	-1.00868	0.0382356	0.116863	0.932322	Down
FAM213A	Q9BRX8	Redox-regulatory protein FAM213A	-1.00623	0.0980921	0.217309	0.662923	Down
XPNPEP1	Q9NQW7	Xaa-Pro aminopeptidase 1	-1.00499	0.0204215	0.0756277	1.12132	Down
PSMD2	Q13200	26S proteasome non-ATPase regulatory subunit 2	-0.99969	0.00846673	0.0416803	1.38007	Down	*
PREPL	Q4J6C6	Prolyl endopeptidase-like	-0.99945	0.00629858	0.0354315	1.45061	Down	*
FNTA	P49354	Protein farnesyltransferase/geranylgeranyltransferase type-1 subunit alpha	-0.990222	0.084708	0.198546	0.70214	Down
GNG10	P50151	Guanine nucleotide-binding protein G(I)/G(S)/G(O) subunit gamma-10	-0.986859	0.182735	0.331189	0.479924	Down
GNB1	P62873	Guanine nucleotide-binding protein G(I)/G(S)/G(T) subunit beta-1	-0.984249	0.140965	0.278175	0.555683	Down
PSMD10	O75832	26S proteasome non-ATPase regulatory subunit 10	-0.983858	0.0250738	0.0876006	1.05749	Down
ACO1	P21399	Cytoplasmic aconitate hydratase	-0.983102	0.00242521	0.0203555	1.69132	Down	*
HSPA12A	O43301	Heat shock 70 kDa protein 12A	-0.979547	0.0126736	0.0544695	1.26385	Down
ACTR1B	P42025	Beta-centractin	-0.973469	0.00796913	0.0400804	1.39707	Down	*
CCT7	Q99832	T-complex protein 1 subunit eta	-0.970919	0.0379131	0.116436	0.933913	Down
FGF1	P05230	Fibroblast growth factor 1	-0.969274	0.352935	0.514244	0.288831	Down
PDXP	Q96GD0	Pyridoxal phosphate phosphatase	-0.968514	0.163341	0.3068	0.513144	Down
UBQLN1	Q9UMX0	Ubiquilin-1	-0.967577	0.084052	0.197486	0.704463	Down
WASL	O00401	Neural Wiskott-Aldrich syndrome protein	-0.967018	0.0188769	0.0720694	1.14225	Down
PRKCE	Q02156	Protein kinase C epsilon type	-0.966326	0.0167844	0.0663613	1.17809	Down
EFHD2	Q96C19	EF-hand domain-containing protein D2	-0.965755	0.115614	0.244197	0.61226	Down
STMN1	P16949	Stathmin	-0.964389	0.0908228	0.208695	0.680487	Down
RAB21	Q9UL25	Ras-related protein Rab-21	-0.962119	0.0943294	0.212199	0.673257	Down
NCDN	Q9UBB6	Neurochondrin	-0.960398	0.0302145	0.100025	0.999892	Down
CMPK1	P30085	UMP-CMP kinase	-0.95855	0.0268944	0.092794	1.03248	Down
OTUB1	Q96FW1	Ubiquitin thioesterase OTUB1	-0.958039	0.0223006	0.0810996	1.09098	Down
PPP3CB	P16298	Serine/threonine-protein phosphatase 2B catalytic subunit beta isoform	-0.957463	0.116025	0.244831	0.611134	Down
PAFAH1B1	P43034	Platelet-activating factor acetylhydrolase IB subunit alpha	-0.954958	0.0104752	0.0480907	1.31794	Down	*
FMNL2	Q96PY5	Formin-like protein 2	-0.954267	0.007708	0.0396463	1.4018	Down	*
MLF2	Q15773	Myeloid leukemia factor 2	-0.953581	0.111698	0.239107	0.621408	Down
ATP6V1C1	P21283	V-type proton ATPase subunit C 1	-0.944764	0.0102879	0.0475253	1.32308	Down	*
COPS2	P61201	COP9 signalosome complex subunit 2	-0.942994	0.0100608	0.0469234	1.32861	Down	*
HARS	P12081	Histidine--tRNA ligase, cytoplasmic	-0.934856	0.040745	0.121718	0.914645	Down
PFN1	P07737	Profilin-1	-0.929742	0.0246368	0.0864817	1.06308	Down
CAPZA1	P52907	F-actin-capping protein subunit alpha-1	-0.927831	0.0772198	0.185294	0.732138	Down
MAP6D1	Q9H9H5	MAP6 domain-containing protein 1	-0.927491	0.0953124	0.2134	0.670806	Down
RPS5	P46782	40S ribosomal protein S5;40S ribosomal protein S5, N-terminally processed	-0.92717	0.0273465	0.0933395	1.02993	Down
DLG1	Q12959	Disks large homolog 1	-0.926246	0.0461001	0.133016	0.876097	Down
SORT1	Q99523	Sortilin	-0.922571	0.0385043	0.117321	0.930623	Down
UCHL1	P09936	Ubiquitin carboxyl-terminal hydrolase isozyme L1	-0.918152	0.00672778	0.0367285	1.435	Down	*
AMER2	Q8N7J2	APC membrane recruitment protein 2	-0.912099	0.136141	0.271793	0.565762	Down
CBR1	P16152	Carbonyl reductase [NADPH] 1	-0.91189	0.140573	0.277727	0.556382	Down
PTPN23	Q9H3S7	Tyrosine-protein phosphatase non-receptor type 23	-0.911409	0.0547403	0.150038	0.823799	Down
G6PD	P11413	Glucose-6-phosphate 1-dehydrogenase	-0.905096	0.082505	0.195373	0.709136	Down
EIF2S1	P05198	Eukaryotic translation initiation factor 2 subunit 1	-0.89855	0.0552573	0.150838	0.82149	Down
TOM1L2	Q6ZVM7	TOM1-like protein 2	-0.898172	0.0169567	0.0668045	1.17519	Down
RUFY3	Q7L099	Protein RUFY3	-0.898004	0.00791355	0.0400513	1.39738	Down	*
PRDX3	P30048	Thioredoxin-dependent peroxide reductase, mitochondrial	-0.897443	0.0150652	0.0622866	1.20561	Down
ARPC3	O15145	Actin-related protein 2/3 complex subunit 3	-0.897389	0.0103468	0.0476538	1.3219	Down	*
PSMB7	Q99436	Proteasome subunit beta type-7	-0.8966	0.0270293	0.0929706	1.03165	Down
OSTF1	Q92882	Osteoclast-stimulating factor 1	-0.89587	0.0910473	0.208995	0.679864	Down
UQCRC2	P22695	Cytochrome b-c1 complex subunit 2, mitochondrial	-0.895397	0.0387932	0.117757	0.929012	Down
GNA11	P29992	Guanine nucleotide-binding protein subunit alpha-11	-0.894569	0.118799	0.249095	0.603635	Down
ME3	Q16798	NADP-dependent malic enzyme, mitochondrial	-0.894376	0.17162	0.317253	0.498594	Down
RHOB	P62745	Rho-related GTP-binding protein RhoB	-0.892533	0.0122518	0.0530302	1.27548	Down
RPS17	P08708	40S ribosomal protein S17	-0.889957	0.0883448	0.203844	0.690701	Down
RAB6B	Q9NRW1	Ras-related protein Rab-6B	-0.889313	0.0198548	0.0749021	1.12551	Down
USP14	P54578	Ubiquitin carboxyl-terminal hydrolase 14	-0.888844	0.0312875	0.102387	0.989755	Down
IRGQ	Q8WZA9	Immunity-related GTPase family Q protein	-0.887669	0.111696	0.239107	0.621408	Down
CCT2	P78371	T-complex protein 1 subunit beta	-0.886393	0.0183607	0.0706474	1.1509	Down
ANP32A	P39687	Acidic leucine-rich nuclear phosphoprotein 32 family member A	-0.886137	0.0206141	0.0760873	1.11869	Down
BZW1	Q7L1Q6	Basic leucine zipper and W2 domain-containing protein 1	-0.882903	0.0190297	0.0725281	1.13949	Down
MVD	P53602	Diphosphomevalonate decarboxylase	-0.881487	0.0660177	0.167456	0.7761	Down
HADHA	P40939	Trifunctional enzyme subunit alpha, mitochondrial;Long-chain enoyl-CoA hydratase;Long chain 3-hydroxyacyl-CoA dehydrogenase	-0.880904	0.0138696	0.0588136	1.23052	Down
CAMK1D	Q8IU85	Calcium/calmodulin-dependent protein kinase type 1D	-0.878208	0.0943657	0.212199	0.673257	Down
EIF2S3	P41091	Eukaryotic translation initiation factor 2 subunit 3;Putative eukaryotic translation initiation factor 2 subunit 3-like protein	-0.871081	0.126916	0.259675	0.58557	Down
API5	Q9BZZ5	Apoptosis inhibitor 5	-0.870401	0.100786	0.22173	0.654176	Down
DNM1L	O00429	Dynamin-1-like protein	-0.869969	0.0568291	0.152711	0.81613	Down
DIP2B	Q9P265	Disco-interacting protein 2 homolog B	-0.869916	0.0467571	0.13354	0.874388	Down
GAB1	Q13480	GRB2-associated-binding protein 1	-0.868381	0.0654353	0.16674	0.77796	Down
SNX2	O60749	Sorting nexin-2	-0.865371	0.185474	0.334245	0.475935	Down
HIBCH	Q6NVY1	3-hydroxyisobutyryl-CoA hydrolase, mitochondrial	-0.865315	0.0201598	0.0754631	1.12227	Down
VPS13A	Q96RL7	Vacuolar protein sorting-associated protein 13A	-0.862609	0.033581	0.107984	0.966641	Down
WBP2	Q969T9	WW domain-binding protein 2	-0.859753	0.0998663	0.220617	0.656361	Down
CSNK2A1	P68400	Casein kinase II subunit alpha;Casein kinase II subunit alpha 3	-0.854959	0.148971	0.288339	0.540097	Down
GNAI1	P63096	Guanine nucleotide-binding protein G(i) subunit alpha-1	-0.854691	0.0244346	0.0861805	1.06459	Down
ACOT13	Q9NPJ3	Acyl-coenzyme A thioesterase 13;Acyl-coenzyme A thioesterase 13, N-terminally processed	-0.853488	0.124243	0.25633	0.5912	Down
AKR1A1	P14550	Alcohol dehydrogenase [NADP(+)]	-0.848519	0.127795	0.260311	0.584507	Down
LIN7C	Q9NUP9	Protein lin-7 homolog C	-0.847309	0.0421132	0.12503	0.902987	Down
LHPP	Q9H008	Phospholysine phosphohistidine inorganic pyrophosphate phosphatase	-0.847276	0.0432874	0.12706	0.89599	Down
CEND1	Q8N111	Cell cycle exit and neuronal differentiation protein 1	-0.844014	0.0283884	0.0960138	1.01767	Down
DNM2	P50570	Dynamin-2	-0.84372	0.00643795	0.0360331	1.4433	Down	*
NDRG1	Q92597	Protein NDRG1	-0.843616	0.0245881	0.0864474	1.06325	Down
SNX6	Q9UNH7	Sorting nexin-6;Sorting nexin-6, N-terminally processed	-0.84314	0.0122359	0.0530302	1.27548	Down
PPT1	P50897	Palmitoyl-protein thioesterase 1	-0.842726	0.182253	0.330584	0.480718	Down
HSPH1	Q92598	Heat shock protein 105 kDa	-0.842439	0.093924	0.212199	0.673257	Down
CTNNA3	Q9UI47	Catenin alpha-3	-0.839897	0.122041	0.253615	0.595824	Down
ATP1B2	P14415	Sodium/potassium-transporting ATPase subunit beta-2	-0.836487	0.157839	0.299666	0.523362	Down
PXK	Q7Z7A4	PX domain-containing protein kinase-like protein	-0.833297	0.152826	0.293753	0.532017	Down
DDAH1	O94760	N(G),N(G)-dimethylarginine dimethylaminohydrolase 1	-0.830659	0.100139	0.220918	0.655769	Down
XPO1	O14980	Exportin-1	-0.830078	0.0529149	0.146605	0.833852	Down
SLC25A1	P53007	Tricarboxylate transport protein, mitochondrial	-0.829845	0.0241916	0.0858351	1.06634	Down
ACSS1	Q9NUB1	Acetyl-coenzyme A synthetase 2-like, mitochondrial	-0.826074	0.0440385	0.128755	0.890237	Down
RPA1	P27694	Replication protein A 70 kDa DNA-binding subunit;Replication protein A 70 kDa DNA-binding subunit, N-terminally processed	-0.825239	0.148733	0.288311	0.540139	Down
NEDD8	Q15843	NEDD8	-0.823635	0.050772	0.142264	0.846905	Down
DYNC1I2	Q13409	Cytoplasmic dynein 1 intermediate chain 2	-0.820269	0.00962453	0.0455015	1.34197	Down	*
SH3GL3	Q99963	Endophilin-A3	-0.819725	0.0867454	0.202042	0.694558	Down
SVIP	Q8NHG7	Small VCP/p97-interacting protein	-0.817607	0.154737	0.295637	0.529241	Down
GSTP1	P09211	Glutathione S-transferase P	-0.816518	0.025817	0.0897058	1.04718	Down
GPX4	P36969	Phospholipid hydroperoxide glutathione peroxidase, mitochondrial	-0.816072	0.0755457	0.182459	0.738834	Down
LANCL1	O43813	LanC-like protein 1	-0.814439	0.0874054	0.202941	0.69263	Down
SERPINB1	P30740	Leukocyte elastase inhibitor	-0.813407	0.340429	0.503953	0.29761	Down
PRPSAP2	O60256	Phosphoribosyl pyrophosphate synthase-associated protein 2	-0.812963	0.0211651	0.07735	1.11154	Down
SH3KBP1	Q96B97	SH3 domain-containing kinase-binding protein 1	-0.812842	0.0445646	0.12978	0.886791	Down
LRRC47	Q8N1G4	Leucine-rich repeat-containing protein 47	-0.808281	0.0303406	0.100025	0.999892	Down
ATP5F1D	P30049	ATP synthase subunit delta, mitochondrial	-0.807695	0.420864	0.580124	0.236479	Down
PARK7	Q99497	Protein deglycase DJ-1	-0.807077	0.273483	0.435275	0.361237	Down
CAMKK2	Q96RR4	Calcium/calmodulin-dependent protein kinase kinase 2	-0.806839	0.180843	0.328295	0.483736	Down
STK39	Q9UEW8	STE20/SPS1-related proline-alanine-rich protein kinase	-0.806144	0.0563886	0.152428	0.816936	Down
COPS5	Q92905	COP9 signalosome complex subunit 5	-0.805802	0.0901797	0.207432	0.683124	Down
NDUFA10	O95299	NADH dehydrogenase [ubiquinone] 1 alpha subcomplex subunit 10, mitochondrial	-0.805009	0.065074	0.16601	0.779867	Down
SSB	P05455	Lupus La protein	-0.802341	0.0502538	0.141168	0.850264	Down
ATP5F1E	P56381	ATP synthase subunit epsilon, mitochondrial;ATP synthase subunit epsilon-like protein, mitochondrial	-0.801186	0.157234	0.298873	0.524513	Down
COTL1	Q14019	Coactosin-like protein	-0.797963	0.213088	0.365673	0.436907	Down
SRGAP2	O75044	SLIT-ROBO Rho GTPase-activating protein 2;SLIT-ROBO Rho GTPase-activating protein 2B;SLIT-ROBO Rho GTPase-activating protein 2C	-0.797717	0.194543	0.34639	0.460435	Down
COPS7A	Q9UBW8	COP9 signalosome complex subunit 7a	-0.796918	0.00801736	0.0400804	1.39707	Down	*
HSP90AA1	P07900	Heat shock protein HSP 90-alpha	-0.795237	0.0943513	0.212199	0.673257	Down
NDUFA8	P51970	NADH dehydrogenase [ubiquinone] 1 alpha subcomplex subunit 8	-0.792837	0.102879	0.225218	0.647397	Down
ADD2	P35612	Beta-adducin	-0.791184	0.148357	0.287902	0.540755	Down
PPP2R2A	P63151	Serine/threonine-protein phosphatase 2A 55 kDa regulatory subunit B alpha isoform	-0.789376	0.0566744	0.152711	0.81613	Down
SH3GL1	Q99961	Endophilin-A2	-0.786437	0.126576	0.259675	0.58557	Down
MAP2K1	Q02750	Dual specificity mitogen-activated protein kinase kinase 1	-0.784391	0.0738103	0.180029	0.744657	Down
IGKC	P01834	Ig kappa chain C region	-0.781686	0.174279	0.320716	0.493879	Down
AK1	P00568	Adenylate kinase isoenzyme 1	-0.781662	0.122372	0.253615	0.595824	Down
DCTN1	Q14203	Dynactin subunit 1	-0.78134	0.0157701	0.0641779	1.19261	Down
PACSIN2	Q9UNF0	Protein kinase C and casein kinase substrate in neurons protein 2	-0.776279	0.0549768	0.15029	0.823071	Down
PSMA6	P60900	Proteasome subunit alpha type-6	-0.771873	0.225629	0.382288	0.417609	Down
YWHAH	Q04917	14-3-3 protein eta	-0.769305	0.0506279	0.142039	0.847591	Down
PTPRZ1	P23471	Receptor-type tyrosine-protein phosphatase zeta	-0.766972	0.0225447	0.0815582	1.08853	Down
CISD1	Q9NZ45	CDGSH iron-sulfur domain-containing protein 1	-0.763882	0.176519	0.322541	0.491415	Down
TSN	Q15631	Translin	-0.763733	0.0746851	0.181492	0.741143	Down
MAP4	P27816	Microtubule-associated protein 4	-0.761698	0.0456764	0.131991	0.879456	Down
IST1	P53990	IST1 homolog	-0.758737	0.0164664	0.0658064	1.18173	Down
MTPN	P58546	Myotrophin	-0.757095	0.162488	0.306328	0.513813	Down
GSR	P00390	Glutathione reductase, mitochondrial	-0.75636	0.0928093	0.210646	0.676447	Down
IQGAP1	P46940	Ras GTPase-activating-like protein IQGAP1	-0.749726	0.212286	0.365376	0.43726	Down
COPS6	Q7L5N1	COP9 signalosome complex subunit 6	-0.749379	0.202722	0.354266	0.450671	Down
CLTB	P09497	Clathrin light chain B	-0.748666	0.114776	0.242888	0.614594	Down
CPLX1	O14810	Complexin-1	-0.74826	0.191179	0.342857	0.464887	Down
LRRC40	Q9H9A6	Leucine-rich repeat-containing protein 40	-0.746467	0.088304	0.203844	0.690701	Down
PNP	P00491	Purine nucleoside phosphorylase	-0.743872	0.278564	0.440912	0.355649	Down
CCDC6	Q16204	Coiled-coil domain-containing protein 6	-0.741734	0.0249004	0.0872693	1.05914	Down
NCAN	O14594	Neurocan core protein	-0.739929	0.08812	0.203844	0.690701	Down
DCTN5	Q9BTE1	Dynactin subunit 5	-0.737289	0.11871	0.249095	0.603635	Down
CDK5	Q00535	Cyclin-dependent-like kinase 5	-0.736196	0.0580902	0.154649	0.810653	Down
RAB5A	P20339	Ras-related protein Rab-5A	-0.735911	0.108529	0.234584	0.629702	Down
PCBP1	Q15365	Poly(rC)-binding protein 1	-0.734521	0.0421455	0.12503	0.902987	Down
CHMP4A	Q9BY43	Charged multivesicular body protein 4a	-0.734002	0.0726502	0.178374	0.748668	Down
CLASP1	Q7Z460	CLIP-associating protein 1	-0.732315	0.129219	0.261895	0.581872	Down
ARPC4	P59998	Actin-related protein 2/3 complex subunit 4	-0.728803	0.0407552	0.121718	0.914645	Down
STAT1	P42224	Signal transducer and activator of transcription 1-alpha/beta	-0.727714	0.164124	0.307434	0.512249	Down
NADK2	Q4G0N4	NAD kinase 2, mitochondrial	-0.72745	0.140613	0.277727	0.556382	Down
RAD23A	P54725	UV excision repair protein RAD23 homolog A	-0.727099	0.0740328	0.180374	0.743826	Down
COPE	O14579	Coatomer subunit epsilon	-0.723041	0.293997	0.455235	0.341765	Down
ARHGAP1	Q07960	Rho GTPase-activating protein 1	-0.722799	0.162539	0.306328	0.513813	Down
MAP1B	P46821	Microtubule-associated protein 1B;MAP1B heavy chain;MAP1 light chain LC1	-0.722052	0.0625343	0.161571	0.791636	Down
ARPC5	O15511	Actin-related protein 2/3 complex subunit 5	-0.721367	0.161064	0.305102	0.515554	Down
ACTN4	O43707	Alpha-actinin-4	-0.717886	0.0463991	0.133193	0.875519	Down
GSTM2	P28161	Glutathione S-transferase Mu 2	-0.715569	0.0443913	0.129445	0.887913	Down
ABCE1	P61221	ATP-binding cassette sub-family E member 1	-0.714028	0.0736194	0.179761	0.745305	Down
SCP2	P22307	Non-specific lipid-transfer protein	-0.712512	0.0965473	0.214892	0.66778	Down
UBE2N	P61088	Ubiquitin-conjugating enzyme E2 N	-0.712234	0.0684184	0.17217	0.764044	Down
MYL6	P60660	Myosin light polypeptide 6	-0.708508	0.0486479	0.138066	0.859912	Down
CTSD	P07339	Cathepsin D;Cathepsin D light chain;Cathepsin D heavy chain	-0.708278	0.0293953	0.098478	1.00666	Down
CTBP1	Q13363	C-terminal-binding protein 1	-0.706272	0.109746	0.236524	0.626124	Down
EIF2S2	P20042	Eukaryotic translation initiation factor 2 subunit 2	-0.702274	0.11883	0.249095	0.603635	Down
PSMB5	P28074	Proteasome subunit beta type-5	-0.701331	0.0998834	0.220617	0.656361	Down
GPS1	Q13098	COP9 signalosome complex subunit 1	-0.700332	0.202845	0.354266	0.450671	Down
SH3GL2	Q99962	Endophilin-A1	-0.699639	0.0530495	0.146678	0.833636	Down
GPI	P06744	Glucose-6-phosphate isomerase	-0.69751	0.0309435	0.101411	0.993916	Down
GSK3A	P49840	Glycogen synthase kinase-3 alpha	-0.694917	0.120375	0.251621	0.599253	Down
ACAT1	P24752	Acetyl-CoA acetyltransferase, mitochondrial	-0.69454	0.0640375	0.164119	0.784841	Down
NDUFAB1	O14561	Acyl carrier protein, mitochondrial	-0.693388	0.0490375	0.138804	0.857597	Down
CYFIP2	Q96F07	Cytoplasmic FMR1-interacting protein 2	-0.692785	0.363165	0.522637	0.281799	Down
EARS2	Q5JPH6	Probable glutamate--tRNA ligase, mitochondrial	-0.690276	0.377092	0.535741	0.271045	Down
KIF5B	P33176	Kinesin-1 heavy chain	-0.688408	0.126625	0.259675	0.58557	Down
PSMD4	P55036	26S proteasome non-ATPase regulatory subunit 4	-0.68805	0.0521775	0.144923	0.838863	Down
ATP6V1D	Q9Y5K8	V-type proton ATPase subunit D	-0.685873	0.0294367	0.098478	1.00666	Down
CAPN2	P17655	Calpain-2 catalytic subunit	-0.68541	0.0670379	0.16985	0.769935	Down
PTPRD	P23468	Receptor-type tyrosine-protein phosphatase delta	-0.684902	0.0699126	0.174939	0.757113	Down
UBE2M	P61081	NEDD8-conjugating enzyme Ubc12	-0.684451	0.0452938	0.131216	0.882012	Down
DLAT	P10515	Dihydrolipoyllysine-residue acetyltransferase component of pyruvate dehydrogenase complex, mitochondrial	-0.681314	0.103952	0.226898	0.64417	Down
EXOC2	Q96KP1	Exocyst complex component 2	-0.680323	0.0359578	0.113331	0.945652	Down
EPB41L3	Q9Y2J2	Band 4.1-like protein 3;Band 4.1-like protein 3, N-terminally processed	-0.678458	0.0816732	0.194094	0.711988	Down
UBA6	A0AVT1	Ubiquitin-like modifier-activating enzyme 6	-0.678003	0.154186	0.295582	0.529321	Down
HADH	Q16836	Hydroxyacyl-coenzyme A dehydrogenase, mitochondrial	-0.672098	0.0711358	0.176214	0.75396	Down
COPS3	Q9UNS2	COP9 signalosome complex subunit 3	-0.67115	0.0961238	0.214445	0.668684	Down
SF3B2	Q13435	Splicing factor 3B subunit 2	-0.669978	0.140074	0.277154	0.557278	Down
CHMP2A	O43633	Charged multivesicular body protein 2a	-0.668578	0.0627385	0.161734	0.791198	Down
APRT	P07741	Adenine phosphoribosyltransferase	-0.668082	0.334664	0.498074	0.302706	Down
CAND1	Q86VP6	Cullin-associated NEDD8-dissociated protein 1	-0.666447	0.0354707	0.112433	0.949104	Down
MAP2K2	P36507	Dual specificity mitogen-activated protein kinase kinase 2	-0.665787	0.0698128	0.174886	0.757244	Down
GNAQ	P50148	Guanine nucleotide-binding protein G(q) subunit alpha	-0.661751	0.0582974	0.154649	0.810653	Down
FYN	P06241	Tyrosine-protein kinase Fyn	-0.661647	0.148336	0.287902	0.540755	Down
BCL2L13	Q9BXK5	Bcl-2-like protein 13	-0.660243	0.0621814	0.161298	0.792371	Down
ACAA2	P42765	3-ketoacyl-CoA thiolase, mitochondrial	-0.657171	0.0378986	0.116436	0.933913	Down
ARL8B	Q9NVJ2	ADP-ribosylation factor-like protein 8B	-0.656355	0.0979199	0.217144	0.663253	Down
CDK18	Q07002	Cyclin-dependent kinase 18	-0.65555	0.0628435	0.161806	0.791007	Down
CUL1	Q13616	Cullin-1	-0.654836	0.0530733	0.146678	0.833636	Down
AK3	Q9UIJ7	GTP:AMP phosphotransferase AK3, mitochondrial	-0.652947	0.0852844	0.199079	0.700974	Down
SNCA	P37840	Alpha-synuclein	-0.651947	0.198636	0.350572	0.455223	Down
EEF1D	P29692	Elongation factor 1-delta	-0.651658	0.0487147	0.138066	0.859912	Down
CAMK2G	Q13555	Calcium/calmodulin-dependent protein kinase type II subunit gamma	-0.650545	0.0758782	0.182865	0.73787	Down
PRKCA	P17252	Protein kinase C alpha type	-0.650495	0.443642	0.599983	0.221861	Down
MAP7D1	Q3KQU3	MAP7 domain-containing protein 1	-0.649035	0.345581	0.507895	0.294226	Down
CAST	P20810	Calpastatin	-0.648717	0.267371	0.429261	0.367278	Down
NDUFA4	O00483	Cytochrome c oxidase subunit NDUFA4	-0.648591	0.268221	0.42974	0.366794	Down
PLCD1	P51178	1-phosphatidylinositol 4,5-bisphosphate phosphodiesterase delta-1	-0.647567	0.285609	0.447029	0.349664	Down
NPEPPS	P55786	Puromycin-sensitive aminopeptidase	-0.646484	0.0288019	0.0968196	1.01404	Down
DBT	P11182	Lipoamide acyltransferase component of branched-chain alpha-keto acid dehydrogenase complex, mitochondrial	-0.643265	0.225726	0.382288	0.417609	Down
RABGGTA	Q92696	Geranylgeranyl transferase type-2 subunit alpha	-0.642946	0.212611	0.365651	0.436933	Down
NDUFA9	Q16795	NADH dehydrogenase [ubiquinone] 1 alpha subcomplex subunit 9, mitochondrial	-0.64285	0.223758	0.380406	0.419753	Down
WASHC3	Q9Y3C0	WASH complex subunit CCDC53	-0.642067	0.112665	0.239626	0.620465	Down
NTM	Q9P121	Neurotrimin	-0.639899	0.198863	0.350694	0.455072	Down
LIMCH1	Q9UPQ0	LIM and calponin homology domains-containing protein 1	-0.639458	0.156234	0.297773	0.526114	Down
STAMBP	O95630	STAM-binding protein	-0.638314	0.343522	0.506825	0.295142	Down
VAMP3	Q15836	Vesicle-associated membrane protein 3	-0.637721	0.257191	0.419327	0.377447	Down
EPS15L1	Q9UBC2	Epidermal growth factor receptor substrate 15-like 1	-0.632124	0.291593	0.453091	0.343814	Down
PITPNA	Q00169	Phosphatidylinositol transfer protein alpha isoform	-0.63184	0.133103	0.266927	0.573607	Down
SUCLG2	Q96I99	Succinyl-CoA ligase [GDP-forming] subunit beta, mitochondrial	-0.628677	0.215603	0.36795	0.434211	Down
AP2M1	Q96CW1	AP-2 complex subunit mu	-0.628668	0.197777	0.34989	0.456069	Down
FTL	P02792	Ferritin light chain	-0.626424	0.213117	0.365673	0.436907	Down
ATP5MF	P56134	ATP synthase subunit f, mitochondrial	-0.62607	0.253075	0.415926	0.380984	Down
ATXN10	Q9UBB4	Ataxin-10	-0.62481	0.116526	0.245344	0.610225	Down
ANKFY1	Q9P2R3	Rabankyrin-5	-0.624354	0.197659	0.34989	0.456069	Down
ZYX	Q15942	Zyxin	-0.621223	0.14204	0.279304	0.553922	Down
FAF2	Q96CS3	FAS-associated factor 2	-0.620591	0.27267	0.435253	0.361258	Down
EPS15	P42566	Epidermal growth factor receptor substrate 15	-0.620356	0.0680951	0.17155	0.765609	Down
PGK1	P00558	Phosphoglycerate kinase 1	-0.619429	0.145417	0.284685	0.545636	Down
MOG	Q16653	Myelin-oligodendrocyte glycoprotein	-0.619162	0.10094	0.221847	0.653946	Down
VPS4A	Q9UN37	Vacuolar protein sorting-associated protein 4A	-0.618625	0.184607	0.333764	0.47656	Down
USP7	Q93009	Ubiquitin carboxyl-terminal hydrolase 7	-0.615539	0.125496	0.258435	0.587649	Down
PPP1CB	P62140	Serine/threonine-protein phosphatase PP1-beta catalytic subunit	-0.614429	0.339818	0.503384	0.298101	Down
NEFM	P07197	Neurofilament medium polypeptide	-0.611355	0.176641	0.322541	0.491415	Down
ARPC2	O15144	Actin-related protein 2/3 complex subunit 2	-0.609937	0.140067	0.277154	0.557278	Down
KIF3A	Q9Y496	Kinesin-like protein KIF3A	-0.607795	0.163091	0.306588	0.513445	Down
LTA4H	P09960	Leukotriene A-4 hydrolase	-0.607382	0.111918	0.239117	0.62139	Down
CKB	P12277	Creatine kinase B-type	-0.606149	0.209463	0.361919	0.441389	Down
ACLY	P53396	ATP-citrate synthase	-0.605375	0.104217	0.227253	0.64349	Down
DUSP3	P51452	Dual specificity protein phosphatase 3	-0.60525	0.393516	0.552227	0.257882	Down
FOLH1	Q04609	Glutamate carboxypeptidase 2;Putative N-acetylated-alpha-linked acidic dipeptidase	-0.604514	0.28568	0.447029	0.349664	Down
NECAB2	Q7Z6G3	N-terminal EF-hand calcium-binding protein 2	-0.601165	0.225179	0.381944	0.418	Down
PC	P11498	Pyruvate carboxylase, mitochondrial	-0.599395	0.0830265	0.195844	0.70809	Down
UBA5	Q9GZZ9	Ubiquitin-like modifier-activating enzyme 5	-0.597676	0.581304	0.719988	0.142675	Down
CKAP5	Q14008	Cytoskeleton-associated protein 5	-0.596396	0.12793	0.260311	0.584507	Down
STRAP	Q9Y3F4	Serine-threonine kinase receptor-associated protein	-0.596112	0.10945	0.236114	0.626878	Down
PLCG1	P19174	1-phosphatidylinositol 4,5-bisphosphate phosphodiesterase gamma-1	-0.595412	0.0868764	0.202135	0.694358	Down
DNAJA1	P31689	DnaJ homolog subfamily A member 1	-0.594822	0.193027	0.345096	0.46206	Down
UBA3	Q8TBC4	NEDD8-activating enzyme E1 catalytic subunit	-0.59441	0.240148	0.400307	0.397606	Down
FKBP8	Q14318	Peptidyl-prolyl cis-trans isomerase FKBP8	-0.592085	0.183952	0.332851	0.477751	Down
IMPDH2	P12268	Inosine-5-monophosphate dehydrogenase 2	-0.590497	0.0802329	0.190875	0.71925	Down
CUL2	Q13617	Cullin-2	-0.590076	0.104752	0.227972	0.642118	Down
TAGLN3	Q9UI15	Transgelin-3	-0.589526	0.168834	0.313933	0.503163	Down
RPLP2	P05387	60S acidic ribosomal protein P2	-0.588329	0.146339	0.285846	0.543868	Down
UBXN6	Q9BZV1	UBX domain-containing protein 6	-0.586314	0.103395	0.225904	0.646076	Down
CTNNA2	P26232	Catenin alpha-2	-0.584855	0.452445	0.608555	0.2157	Down
CARS	P49589	Cysteine--tRNA ligase, cytoplasmic	-0.58064	0.096842	0.215183	0.667192	Down
TKT	P29401	Transketolase	-0.580447	0.088311	0.203844	0.690701	Down
MBLAC2	Q68D91	Metallo-beta-lactamase domain-containing protein 2	-0.580111	0.078369	0.187561	0.726858	Down
RASGRF2	O14827	Ras-specific guanine nucleotide-releasing factor 2	-0.57896	0.304257	0.466669	0.330991	Down
DDX1	Q92499	ATP-dependent RNA helicase DDX1	-0.578099	0.152583	0.293541	0.532331	Down
RAB6A	P20340	Ras-related protein Rab-6A	-0.572689	0.105705	0.229201	0.639783	Down
STUB1	Q9UNE7	E3 ubiquitin-protein ligase CHIP	-0.568754	0.285834	0.447029	0.349664	Down
TXNRD1	Q16881	Thioredoxin reductase 1, cytoplasmic	-0.568651	0.176948	0.322541	0.491415	Down
PPM1F	P49593	Protein phosphatase 1F	-0.567487	0.319495	0.481626	0.31729	Down
GOT1	P17174	Aspartate aminotransferase, cytoplasmic	-0.565686	0.194784	0.346526	0.460265	Down
ATP6V1A	P38606	V-type proton ATPase catalytic subunit A	-0.562385	0.097571	0.216586	0.664369	Down
COPS8	Q99627	COP9 signalosome complex subunit 8	-0.561988	0.0581107	0.154649	0.810653	Down
NDUFV2	P19404	NADH dehydrogenase [ubiquinone] flavoprotein 2, mitochondrial	-0.561669	0.207282	0.359267	0.444583	Down
PPA1	Q15181	Inorganic pyrophosphatase	-0.561643	0.344234	0.506884	0.295092	Down
SUCLG1	P53597	Succinyl-CoA ligase [ADP/GDP-forming] subunit alpha, mitochondrial	-0.561112	0.37333	0.531415	0.274566	Down
VAT1L	Q9HCJ6	Synaptic vesicle membrane protein VAT-1 homolog-like	-0.560877	0.213869	0.366397	0.436048	Down
RPLP0	P05388	60S acidic ribosomal protein P0;60S acidic ribosomal protein P0-like	-0.560438	0.167226	0.311987	0.505863	Down
LGI1	O95970	Leucine-rich glioma-inactivated protein 1	-0.558627	0.13713	0.273129	0.563632	Down
PSMD1	Q99460	26S proteasome non-ATPase regulatory subunit 1	-0.553234	0.130163	0.262733	0.580485	Down
DYNC1I1	O14576	Cytoplasmic dynein 1 intermediate chain 1	-0.55037	0.13629	0.271847	0.565676	Down
SLC44A1	Q8WWI5	Choline transporter-like protein 1	-0.548446	0.355011	0.515242	0.287989	Down
CNN3	Q15417	Calponin-3	-0.545211	0.203759	0.354266	0.450671	Down
CRKL	P46109	Crk-like protein	-0.542967	0.176834	0.322541	0.491415	Down
DDX6	P26196	Probable ATP-dependent RNA helicase DDX6	-0.539635	0.154351	0.295582	0.529321	Down
AP1G1	O43747	AP-1 complex subunit gamma-1	-0.537174	0.228	0.385552	0.413917	Down
OAT	P04181	Ornithine aminotransferase, mitochondrial;Ornithine aminotransferase, hepatic form;Ornithine aminotransferase, renal form	-0.537105	0.170255	0.316046	0.50025	Down
GYS1	P13807	Glycogen [starch] synthase, muscle	-0.532815	0.454507	0.61022	0.214514	Down
RABGAP1	Q9Y3P9	Rab GTPase-activating protein 1	-0.532624	0.252918	0.415926	0.380984	Down
VPS13C	Q709C8	Vacuolar protein sorting-associated protein 13C	-0.529669	0.150423	0.290643	0.536641	Down
HTATIP2	Q9BUP3	Oxidoreductase HTATIP2	-0.529514	0.252493	0.415585	0.38134	Down
ME2	P23368	NAD-dependent malic enzyme, mitochondrial	-0.5277	0.312835	0.476435	0.321996	Down
SNX1	Q13596	Sorting nexin-1	-0.526786	0.126694	0.259675	0.58557	Down
PSMD13	Q9UNM6	26S proteasome non-ATPase regulatory subunit 13	-0.526673	0.0758659	0.182865	0.73787	Down
LAMP1	P11279	Lysosome-associated membrane glycoprotein 1	-0.525922	0.248848	0.410716	0.386459	Down
EIF1	P41567	Eukaryotic translation initiation factor 1;Eukaryotic translation initiation factor 1b	-0.523477	0.274614	0.436163	0.360351	Down
GALC	P54803	Galactocerebrosidase	-0.523346	0.24898	0.410716	0.386459	Down
RAP1GAP	P47736	Rap1 GTPase-activating protein 1	-0.52327	0.22989	0.38757	0.41165	Down
NAPEPLD	Q6IQ20	N-acyl-phosphatidylethanolamine-hydrolyzing phospholipase D	-0.522516	0.332568	0.496283	0.304271	Down
TRIM3	O75382	Tripartite motif-containing protein 3	-0.51875	0.213342	0.365776	0.436785	Down
RTKN	Q9BST9	Rhotekin	-0.518236	0.244097	0.405066	0.392474	Down
CSE1L	P55060	Exportin-2	-0.516558	0.410539	0.570135	0.244022	Down
SNAP91	O60641	Clathrin coat assembly protein AP180	-0.515983	0.397891	0.556397	0.254615	Down
KIF21A	Q7Z4S6	Kinesin-like protein KIF21A	-0.515703	0.268805	0.43032	0.366209	Down
CCT6A	P40227	T-complex protein 1 subunit zeta	-0.513905	0.146312	0.285846	0.543868	Down
GMPR2	Q9P2T1	GMP reductase 2	-0.513712	0.179607	0.326853	0.485648	Down
TRIM36	Q9NQ86	E3 ubiquitin-protein ligase TRIM36	-0.513268	0.290235	0.451929	0.34493	Down
CAPZA2	P47755	F-actin-capping protein subunit alpha-2	-0.512024	0.407963	0.567978	0.245668	Down
MAP1LC3A	Q9H492	Microtubule-associated proteins 1A/1B light chain 3A	-0.511765	0.416396	0.575893	0.239658	Down
BROX	Q5VW32	BRO1 domain-containing protein BROX	-0.511518	0.341906	0.505118	0.296607	Down
PTGES3	Q15185	Prostaglandin E synthase 3	-0.51128	0.117263	0.246508	0.608169	Down
PPP2R5D	Q14738	Serine/threonine-protein phosphatase 2A 56 kDa regulatory subunit delta isoform	-0.508875	0.296877	0.458153	0.33899	Down
GLRX3	O76003	Glutaredoxin-3	-0.505967	0.236197	0.395593	0.402752	Down
SEPT11	Q9NVA2	Septin-11	-0.505393	0.185041	0.334245	0.475935	Down
SPAG9	O60271	C-Jun-amino-terminal kinase-interacting protein 4	-0.505124	0.393333	0.552227	0.257882	Down
PHACTR1	Q9C0D0	Phosphatase and actin regulator 1	-0.503098	0.359733	0.520056	0.28395	Down
ATIC	P31939	Bifunctional purine biosynthesis protein PURH;Phosphoribosylaminoimidazolecarboxamide formyltransferase;IMP cyclohydrolase	-0.501308	0.329971	0.493403	0.306798	Down
RAP1B	P61224	Ras-related protein Rap-1b;Ras-related protein Rap-1b-like protein	-0.500845	0.320062	0.481828	0.317108	Down
CSDE1	O75534	Cold shock domain-containing protein E1	-0.500044	0.162189	0.306328	0.513813	Down
CAB39L	Q9H9S4	Calcium-binding protein 39-like	-0.49825	0.203655	0.354266	0.450671	Down
HDLBP	Q00341	Vigilin	-0.497073	0.190395	0.341727	0.466321	Down
PSMB4	P28070	Proteasome subunit beta type-4	-0.496564	0.174237	0.320716	0.493879	Down
PELO	Q9BRX2	Protein pelota homolog	-0.495487	0.154474	0.295582	0.529321	Down
UGT8	Q16880	2-hydroxyacylsphingosine 1-beta-galactosyltransferase	-0.492751	0.263044	0.424771	0.371845	Down
VAPA	Q9P0L0	Vesicle-associated membrane protein-associated protein A	-0.488632	0.512792	0.657866	0.181863	Down
H2AFX	P16104	Histone H2AX	-0.488248	0.45741	0.612637	0.212797	Down
EIF4B	P23588	Eukaryotic translation initiation factor 4B	-0.485677	0.256887	0.419327	0.377447	Down
COX5A	P20674	Cytochrome c oxidase subunit 5A, mitochondrial	-0.485585	0.290687	0.452166	0.344702	Down
SYNE1	Q8NF91	Nesprin-1	-0.481759	0.513709	0.658662	0.181337	Down
EHD1	Q9H4M9	EH domain-containing protein 1	-0.479937	0.0837238	0.19707	0.705379	Down
CLASP2	O75122	CLIP-associating protein 2	-0.475852	0.185757	0.334483	0.475626	Down
ADD1	P35611	Alpha-adducin	-0.47455	0.130604	0.263341	0.579481	Down
PSMD6	Q15008	26S proteasome non-ATPase regulatory subunit 6	-0.470515	0.180353	0.327674	0.484558	Down
NDRG3	Q9UGV2	Protein NDRG3	-0.469477	0.128317	0.260623	0.583988	Down
HSPD1	P10809	60 kDa heat shock protein, mitochondrial	-0.467795	0.122437	0.253615	0.595824	Down
ILVBL	A1L0T0	Acetolactate synthase-like protein	-0.467327	0.269809	0.431616	0.364903	Down
PGRMC2	O15173	Membrane-associated progesterone receptor component 2	-0.467232	0.364851	0.523359	0.281201	Down
OGA	O60502	Protein O-GlcNAcase	-0.465884	0.215542	0.36795	0.434211	Down
ETF1	P62495	Eukaryotic peptide chain release factor subunit 1	-0.459062	0.260448	0.423333	0.373318	Down
RAPGEF2	Q9Y4G8	Rap guanine nucleotide exchange factor 2	-0.456787	0.362393	0.522334	0.282052	Down
NRGN	Q92686	Neurogranin;NEUG(55-78)	-0.454905	0.498538	0.646229	0.189613	Down
LAP3	P28838	Cytosol aminopeptidase	-0.454248	0.516275	0.660808	0.179925	Down
AP2B1	P63010	AP-2 complex subunit beta	-0.452981	0.315621	0.478709	0.319928	Down
HDGF	P51858	Hepatoma-derived growth factor	-0.452413	0.324723	0.486537	0.312884	Down
ACOT9	Q9Y305	Acyl-coenzyme A thioesterase 9, mitochondrial	-0.451969	0.1669	0.311641	0.506346	Down
KIF2A	O00139	Kinesin-like protein KIF2A	-0.45133	0.176184	0.322541	0.491415	Down
FARP1	Q9Y4F1	FERM, RhoGEF and pleckstrin domain-containing protein 1	-0.445215	0.296132	0.457902	0.339227	Down
IMPA1	P29218	Inositol monophosphatase 1	-0.444785	0.345286	0.507895	0.294226	Down
TRAPPC3	O43617	Trafficking protein particle complex subunit 3	-0.44435	0.281601	0.443771	0.352841	Down
ARMT1	Q9H993	Protein-glutamate O-methyltransferase	-0.441678	0.376367	0.535053	0.271604	Down
TNC	P24821	Tenascin	-0.438683	0.56819	0.708484	0.14967	Down
DDX19A	Q9NUU7	ATP-dependent RNA helicase DDX19A;ATP-dependent RNA helicase DDX19B	-0.438373	0.210639	0.363384	0.439634	Down
UBA1	P22314	Ubiquitin-like modifier-activating enzyme 1	-0.434861	0.214717	0.367001	0.435333	Down
PGD	P52209	6-phosphogluconate dehydrogenase, decarboxylating	-0.433436	0.35388	0.514446	0.28866	Down
TOLLIP	Q9H0E2	Toll-interacting protein	-0.432865	0.182906	0.331228	0.479873	Down
PACS1	Q6VY07	Phosphofurin acidic cluster sorting protein 1	-0.432446	0.479746	0.632638	0.198845	Down
NIPSNAP3A	Q9UFN0	Protein NipSnap homolog 3A	-0.429172	0.400538	0.559394	0.252282	Down
OGT	O15294	UDP-N-acetylglucosamine--peptide N-acetylglucosaminyltransferase 110 kDa subunit	-0.424539	0.45704	0.612511	0.212886	Down
ANXA6	P08133	Annexin A6	-0.424225	0.192199	0.344131	0.463277	Down
SRP14	P37108	Signal recognition particle 14 kDa protein	-0.4232	0.393283	0.552227	0.257882	Down
MAPK3	P27361	Mitogen-activated protein kinase 3	-0.421922	0.155955	0.297707	0.526211	Down
RAP2A	P10114	Ras-related protein Rap-2a	-0.419962	0.389931	0.549853	0.259754	Down
KPNA6	O60684	Importin subunit alpha-7	-0.418995	0.32361	0.485197	0.314082	Down
TUBB3	Q13509	Tubulin beta-3 chain	-0.416793	0.200954	0.352702	0.452592	Down
STXBP3	O00186	Syntaxin-binding protein 3	-0.416324	0.267645	0.429392	0.367146	Down
CRBN	Q96SW2	Protein cereblon	-0.416014	0.328501	0.491535	0.308445	Down
RUVBL1	Q9Y265	RuvB-like 1	-0.415879	0.265352	0.427565	0.368998	Down
VCP	P55072	Transitional endoplasmic reticulum ATPase	-0.415315	0.204906	0.355981	0.448573	Down
WDR47	O94967	WD repeat-containing protein 47	-0.414046	0.288609	0.450661	0.34615	Down
MTCH1	Q9NZJ7	Mitochondrial carrier homolog 1	-0.412643	0.520694	0.664169	0.177721	Down
NRBP2	Q9NSY0	Nuclear receptor-binding protein 2	-0.41184	0.436237	0.593945	0.226254	Down
PPP1R21	Q6ZMI0	Protein phosphatase 1 regulatory subunit 21	-0.408923	0.468046	0.622753	0.205684	Down
SOD2	P04179	Superoxide dismutase [Mn], mitochondrial	-0.408093	0.298706	0.46028	0.336978	Down
PCBP2	Q15366	Poly(rC)-binding protein 2	-0.40757	0.44067	0.597632	0.223566	Down
MAP2K4	P45985	Dual specificity mitogen-activated protein kinase kinase 4	-0.40724	0.395749	0.554447	0.25614	Down
ABHD10	Q9NUJ1	Mycophenolic acid acyl-glucuronide esterase, mitochondrial	-0.40359	0.492677	0.642768	0.191946	Down
UBE2K	P61086	Ubiquitin-conjugating enzyme E2 K	-0.399443	0.442664	0.599025	0.222555	Down
NDUFS1	P28331	NADH-ubiquinone oxidoreductase 75 kDa subunit, mitochondrial	-0.396866	0.261615	0.423694	0.372948	Down
TUBA4A	P68366	Tubulin alpha-4A chain	-0.395274	0.221975	0.378242	0.42223	Down
WASF2	Q9Y6W5	Wiskott-Aldrich syndrome protein family member 2	-0.394738	0.259152	0.421858	0.374833	Down
RARS	P54136	Arginine--tRNA ligase, cytoplasmic	-0.393061	0.279375	0.44183	0.354744	Down
PRKAR1A	P10644	cAMP-dependent protein kinase type I-alpha regulatory subunit;cAMP-dependent protein kinase type I-alpha regulatory subunit, N-terminally processed	-0.392614	0.247935	0.409599	0.387641	Down
DMTN	Q08495	Dematin	-0.39211	0.301932	0.463965	0.333515	Down
HSPA4L	O95757	Heat shock 70 kDa protein 4L	-0.389703	0.51559	0.660692	0.180001	Down
CYB5R1	Q9UHQ9	NADH-cytochrome b5 reductase 1	-0.389331	0.441097	0.597632	0.223566	Down
UBXN1	Q04323	UBX domain-containing protein 1	-0.387941	0.519977	0.663635	0.17807	Down
KIF1A	Q12756	Kinesin-like protein KIF1A	-0.387549	0.341821	0.505118	0.296607	Down
SGTA	O43765	Small glutamine-rich tetratricopeptide repeat-containing protein alpha	-0.387085	0.437019	0.594282	0.226008	Down
CD9	P21926	CD9 antigen	-0.386204	0.373103	0.531415	0.274566	Down
GRB2	P62993	Growth factor receptor-bound protein 2	-0.385053	0.384226	0.544136	0.264292	Down
GPRC5B	Q9NZH0	G-protein coupled receptor family C group 5 member B	-0.384279	0.494774	0.643293	0.191591	Down
PDHB	P11177	Pyruvate dehydrogenase E1 component subunit beta, mitochondrial	-0.383511	0.279763	0.442129	0.354451	Down
MAPK1	P28482	Mitogen-activated protein kinase 1	-0.382904	0.193541	0.345421	0.461652	Down
CD99L2	Q8TCZ2	CD99 antigen-like protein 2	-0.382742	0.357491	0.517199	0.286342	Down
MAPRE3	Q9UPY8	Microtubule-associated protein RP/EB family member 3	-0.382134	0.296379	0.457965	0.339168	Down
MAPRE1	Q15691	Microtubule-associated protein RP/EB family member 1	-0.381176	0.305088	0.467521	0.330199	Down
PSMD5	Q16401	26S proteasome non-ATPase regulatory subunit 5	-0.380943	0.273978	0.435464	0.361048	Down
EPDR1	Q9UM22	Mammalian ependymin-related protein 1	-0.380603	0.38753	0.547419	0.26168	Down
GMFB	P60983	Glia maturation factor beta	-0.380569	0.354744	0.51519	0.288032	Down
NFASC	O94856	Neurofascin	-0.379218	0.283352	0.445267	0.35138	Down
PFKL	P17858	ATP-dependent 6-phosphofructokinase, liver type	-0.378919	0.285881	0.447029	0.349664	Down
DBN1	Q16643	Drebrin	-0.377358	0.393667	0.552227	0.257882	Down
NUDCD2	Q8WVJ2	NudC domain-containing protein 2	-0.377001	0.391156	0.550791	0.259013	Down
TUBA8	Q9NY65	Tubulin alpha-8 chain	-0.374152	0.289532	0.451627	0.34522	Down
GSTT1	P30711	Glutathione S-transferase theta-1	-0.37387	0.368399	0.526419	0.278668	Down
AIF1L	Q9BQI0	Allograft inflammatory factor 1-like	-0.373012	0.490327	0.642195	0.192333	Down
PDCD10	Q9BUL8	Programmed cell death protein 10	-0.372405	0.317861	0.48145	0.317449	Down
NDRG4	Q9ULP0	Protein NDRG4	-0.37166	0.389417	0.549736	0.259846	Down
C4B	P0C0L5	Complement C4-B;Complement C4 beta chain;Complement C4-B alpha chain;C4a anaphylatoxin;C4b-B;C4d-B;Complement C4 gamma chain;Complement C4-A;Complement C4 beta chain;Complement C4-A alpha chain;C4a anaphylatoxin;C4b-A;C4d-A;Complement C4 gamma chain	-0.371327	0.590621	0.726567	0.138724	Down
IQSEC1	Q6DN90	IQ motif and SEC7 domain-containing protein 1	-0.371301	0.517714	0.662269	0.178966	Down
SLC25A20	O43772	Mitochondrial carnitine/acylcarnitine carrier protein	-0.370649	0.504437	0.652421	0.185472	Down
HEPACAM	Q14CZ8	Hepatocyte cell adhesion molecule	-0.370509	0.552333	0.692598	0.159519	Down
PRKCG	P05129	Protein kinase C gamma type	-0.367023	0.671414	0.786804	0.104134	Down
CFAP36	Q96G28	Cilia- and flagella-associated protein 36	-0.362617	0.400358	0.559394	0.252282	Down
ARPC5L	Q9BPX5	Actin-related protein 2/3 complex subunit 5-like protein	-0.361699	0.506107	0.65355	0.184721	Down
KPNA3	O00505	Importin subunit alpha-4	-0.361477	0.284843	0.446663	0.35002	Down
GATM	P50440	Glycine amidinotransferase, mitochondrial	-0.361104	0.308755	0.472582	0.325523	Down
ILF3	Q12906	Interleukin enhancer-binding factor 3	-0.354586	0.461671	0.616856	0.209816	Down
NAP1L4	Q99733	Nucleosome assembly protein 1-like 4	-0.351052	0.209239	0.361919	0.441389	Down
PCYOX1	Q9UHG3	Prenylcysteine oxidase 1	-0.350943	0.311901	0.47557	0.322785	Down
CNTN1	Q12860	Contactin-1	-0.350939	0.284	0.44597	0.350694	Down
FN3KRP	Q9HA64	Ketosamine-3-kinase	-0.349511	0.556396	0.696122	0.157315	Down
CTTN	Q14247	Src substrate cortactin	-0.348837	0.262281	0.424154	0.372477	Down
TIAM2	Q8IVF5	T-lymphoma invasion and metastasis-inducing protein 2	-0.347223	0.493161	0.642768	0.191946	Down
PPME1	Q9Y570	Protein phosphatase methylesterase 1	-0.346182	0.407328	0.567719	0.245866	Down
RPS15A	P62244	40S ribosomal protein S15a	-0.344014	0.271134	0.433425	0.363086	Down
SNX9	Q9Y5X1	Sorting nexin-9	-0.34199	0.293385	0.455114	0.34188	Down
RTCB	Q9Y3I0	tRNA-splicing ligase RtcB homolog	-0.341554	0.262627	0.424405	0.37222	Down
NDUFS2	O75306	NADH dehydrogenase [ubiquinone] iron-sulfur protein 2, mitochondrial	-0.339418	0.353365	0.514446	0.28866	Down
PDCD6IP	Q8WUM4	Programmed cell death 6-interacting protein	-0.337628	0.348171	0.510315	0.292162	Down
CYB5R3	P00387	NADH-cytochrome b5 reductase 3;NADH-cytochrome b5 reductase 3 membrane-bound form;NADH-cytochrome b5 reductase 3 soluble form	-0.337176	0.649556	0.770781	0.113069	Down
EXOC7	Q9UPT5	Exocyst complex component 7	-0.335666	0.335358	0.498641	0.302212	Down
PSMA2	P25787	Proteasome subunit alpha type-2	-0.335236	0.467108	0.621877	0.206295	Down
CORO1C	Q9ULV4	Coronin-1C	-0.333771	0.416068	0.575893	0.239658	Down
VTA1	Q9NP79	Vacuolar protein sorting-associated protein VTA1 homolog	-0.330156	0.363806	0.522943	0.281546	Down
SPTAN1	Q13813	Spectrin alpha chain, non-erythrocytic 1	-0.329716	0.293509	0.455114	0.34188	Down
ACADS	P16219	Short-chain specific acyl-CoA dehydrogenase, mitochondrial	-0.326125	0.693324	0.803344	0.0950985	Down
ACADM	P11310	Medium-chain specific acyl-CoA dehydrogenase, mitochondrial	-0.325759	0.38522	0.545196	0.263447	Down
NTPCR	Q9BSD7	Cancer-related nucleoside-triphosphatase	-0.323378	0.351844	0.513102	0.289796	Down
EXOC1	Q9NV70	Exocyst complex component 1	-0.322819	0.495226	0.643504	0.191449	Down
MRPL12	P52815	39S ribosomal protein L12, mitochondrial	-0.322406	0.363848	0.522943	0.281546	Down
ATP5O	P48047	ATP synthase subunit O, mitochondrial	-0.319727	0.424932	0.582838	0.234452	Down
NFU1	Q9UMS0	NFU1 iron-sulfur cluster scaffold homolog, mitochondrial	-0.319336	0.47856	0.631663	0.199515	Down
PSAP	P07602	Prosaposin;Saposin-A;Saposin-B-Val;Saposin-B;Saposin-C;Saposin-D	-0.319099	0.622056	0.751201	0.124244	Down
A2M	P01023	Alpha-2-macroglobulin	-0.318515	0.716711	0.821003	0.0856551	Down
GSK3B	P49841	Glycogen synthase kinase-3 beta	-0.317355	0.547956	0.689444	0.161501	Down
WDR1	O75083	WD repeat-containing protein 1	-0.317008	0.347993	0.510315	0.292162	Down
ITCH	Q96J02	E3 ubiquitin-protein ligase Itchy homolog;NEDD4-like E3 ubiquitin-protein ligase WWP1	-0.316729	0.484573	0.637868	0.195269	Down
MAPRE2	Q15555	Microtubule-associated protein RP/EB family member 2	-0.316614	0.296913	0.458153	0.33899	Down
ATP1B1	P05026	Sodium/potassium-transporting ATPase subunit beta-1	-0.316053	0.363105	0.522637	0.281799	Down
RBP1	P09455	Retinol-binding protein 1	-0.314938	0.472622	0.627339	0.202497	Down
EIF3B	P55884	Eukaryotic translation initiation factor 3 subunit B	-0.314729	0.493791	0.642768	0.191946	Down
FH	P07954	Fumarate hydratase, mitochondrial	-0.314419	0.361124	0.521389	0.282838	Down
ANXA7	P20073	Annexin A7	-0.314002	0.407521	0.567719	0.245866	Down
SLK	Q9H2G2	STE20-like serine/threonine-protein kinase	-0.313911	0.512387	0.657726	0.181955	Down
ARHGAP26	Q9UNA1	Rho GTPase-activating protein 26	-0.312392	0.422135	0.580974	0.235843	Down
TMED4	Q7Z7H5	Transmembrane emp24 domain-containing protein 4	-0.30966	0.541636	0.684622	0.164549	Down
DPYSL4	O14531	Dihydropyrimidinase-related protein 4	-0.306967	0.508066	0.655588	0.183369	Down
ADH5	P11766	Alcohol dehydrogenase class-3	-0.306629	0.414339	0.573978	0.241105	Down
AMPH	P49418	Amphiphysin	-0.302236	0.493369	0.642768	0.191946	Down
CYCS	P99999	Cytochrome c	-0.301918	0.553833	0.694087	0.158586	Down
FNBP1	Q96RU3	Formin-binding protein 1	-0.297697	0.612016	0.744334	0.128232	Down
NFS1	Q9Y697	Cysteine desulfurase, mitochondrial	-0.296187	0.424675	0.582838	0.234452	Down
PYGB	P11216	Glycogen phosphorylase, brain form	-0.2954	0.2928	0.454649	0.342324	Down
ERLIN2	O94905	Erlin-2	-0.295201	0.481702	0.634841	0.197335	Down
BLVRB	P30043	Flavin reductase (NADPH)	-0.29503	0.549063	0.690055	0.161116	Down
ABR	Q12979	Active breakpoint cluster region-related protein	-0.294169	0.506181	0.65355	0.184721	Down
QKI	Q96PU8	Protein quaking	-0.29366	0.518157	0.662454	0.178844	Down
BPNT1	O95861	3(2),5-bisphosphate nucleotidase 1	-0.293283	0.597069	0.731764	0.135629	Down
CHMP5	Q9NZZ3	Charged multivesicular body protein 5	-0.292078	0.332556	0.496283	0.304271	Down
BDH2	Q9BUT1	3-hydroxybutyrate dehydrogenase type 2	-0.291896	0.439482	0.596535	0.224364	Down
RPS10	P46783	40S ribosomal protein S10	-0.29113	0.519144	0.662953	0.178517	Down
ATG7	O95352	Ubiquitin-like modifier-activating enzyme ATG7	-0.288801	0.51086	0.657111	0.182361	Down
MYO18A	Q92614	Unconventional myosin-XVIIIa	-0.287583	0.35192	0.513102	0.289796	Down
MADD	Q8WXG6	MAP kinase-activating death domain protein	-0.28384	0.676664	0.790093	0.102322	Down
SGTB	Q96EQ0	Small glutamine-rich tetratricopeptide repeat-containing protein beta	-0.282671	0.53151	0.674481	0.171031	Down
GNB4	Q9HAV0	Guanine nucleotide-binding protein subunit beta-4	-0.282245	0.702216	0.81098	0.09099	Down
NAPA	P54920	Alpha-soluble NSF attachment protein	-0.280588	0.313999	0.47752	0.321008	Down
STAM2	O75886	Signal transducing adapter molecule 2	-0.280465	0.498642	0.646229	0.189613	Down
NCKAP1	Q9Y2A7	Nck-associated protein 1	-0.28034	0.546174	0.687981	0.162423	Down
TSG101	Q99816	Tumor susceptibility gene 101 protein	-0.280077	0.466209	0.621425	0.206611	Down
PPP2R1A	P30153	Serine/threonine-protein phosphatase 2A 65 kDa regulatory subunit A alpha isoform	-0.27871	0.357524	0.517199	0.286342	Down
OPTN	Q96CV9	Optineurin	-0.278704	0.416499	0.575893	0.239658	Down
RBX1	P62877	E3 ubiquitin-protein ligase RBX1;E3 ubiquitin-protein ligase RBX1, N-terminally processed	-0.277919	0.437591	0.594696	0.225705	Down
HIBADH	P31937	3-hydroxyisobutyrate dehydrogenase, mitochondrial	-0.277912	0.63452	0.76211	0.117982	Down
JAM3	Q9BX67	Junctional adhesion molecule C	-0.274094	0.578879	0.718586	0.143521	Down
PRPSAP1	Q14558	Phosphoribosyl pyrophosphate synthase-associated protein 1	-0.272492	0.472541	0.627339	0.202497	Down
GNAS	Q5JWF2	Guanine nucleotide-binding protein G(s) subunit alpha isoforms XLas;Guanine nucleotide-binding protein G(s) subunit alpha isoforms short	-0.272245	0.477638	0.631581	0.199571	Down
AKR1D1	P51857	3-oxo-5-beta-steroid 4-dehydrogenase	-0.271833	0.682407	0.795127	0.0995633	Down
RECQL	P46063	ATP-dependent DNA helicase Q1	-0.271063	0.614753	0.746438	0.127006	Down
PMVK	Q15126	Phosphomevalonate kinase	-0.26946	0.510733	0.657111	0.182361	Down
ARL8A	Q96BM9	ADP-ribosylation factor-like protein 8A	-0.269305	0.601689	0.736208	0.132999	Down
RPL10A	P62906	60S ribosomal protein L10a	-0.267097	0.655993	0.77574	0.110284	Down
TWF1	Q12792	Twinfilin-1	-0.266332	0.486576	0.63995	0.193854	Down
ISOC2	Q96AB3	Isochorismatase domain-containing protein 2, mitochondrial	-0.265506	0.649384	0.770781	0.113069	Down
LRRC57	Q8N9N7	Leucine-rich repeat-containing protein 57	-0.265494	0.541658	0.684622	0.164549	Down
SORD	Q00796	Sorbitol dehydrogenase	-0.262918	0.618891	0.749414	0.125278	Down
APLP1	P51693	Amyloid-like protein 1;C30	-0.262458	0.639424	0.763871	0.11698	Down
CLTA	P09496	Clathrin light chain A	-0.261457	0.478722	0.631663	0.199515	Down
SPTBN1	Q01082	Spectrin beta chain, non-erythrocytic 1	-0.261236	0.41815	0.577817	0.23821	Down
MAP1S	Q66K74	Microtubule-associated protein 1S;MAP1S heavy chain;MAP1S light chain	-0.259773	0.540458	0.683882	0.165019	Down
EIF3L	Q9Y262	Eukaryotic translation initiation factor 3 subunit L	-0.258956	0.551317	0.692105	0.159828	Down
GIPC1	O14908	PDZ domain-containing protein GIPC1	-0.258557	0.608997	0.741882	0.129665	Down
APMAP	Q9HDC9	Adipocyte plasma membrane-associated protein	-0.253664	0.618393	0.74922	0.125391	Down
CHMP3	Q9Y3E7	Charged multivesicular body protein 3	-0.253493	0.539189	0.683054	0.165545	Down
MRAS	O14807	Ras-related protein M-Ras	-0.253009	0.551767	0.692279	0.159719	Down
NDUFA11	Q86Y39	NADH dehydrogenase [ubiquinone] 1 alpha subcomplex subunit 11	-0.252393	0.573845	0.714333	0.146099	Down
PTGES2	Q9H7Z7	Prostaglandin E synthase 2;Prostaglandin E synthase 2 truncated form	-0.252299	0.640697	0.764981	0.11635	Down
SDHA	P31040	Succinate dehydrogenase [ubiquinone] flavoprotein subunit, mitochondrial	-0.250559	0.45822	0.613353	0.21229	Down
AP2A2	O94973	AP-2 complex subunit alpha-2	-0.247981	0.498222	0.646229	0.189613	Down
PIP5K1C	O60331	Phosphatidylinositol 4-phosphate 5-kinase type-1 gamma	-0.245936	0.636992	0.763428	0.117232	Down
TSC22D4	Q9Y3Q8	TSC22 domain family protein 4	-0.2445	0.613198	0.745364	0.127632	Down
FIS1	Q9Y3D6	Mitochondrial fission 1 protein	-0.24442	0.452995	0.608558	0.215698	Down
PSMD8	P48556	26S proteasome non-ATPase regulatory subunit 8	-0.24303	0.579548	0.719015	0.143262	Down
SNAP23	O00161	Synaptosomal-associated protein 23	-0.242599	0.477808	0.631581	0.199571	Down
ATP6V1H	Q9UI12	V-type proton ATPase subunit H	-0.241966	0.544728	0.686938	0.163082	Down
PHGDH	O43175	D-3-phosphoglycerate dehydrogenase	-0.240724	0.671732	0.786804	0.104134	Down
DPP3	Q9NY33	Dipeptidyl peptidase 3	-0.237654	0.705224	0.813607	0.0895853	Down
OGDHL	Q9ULD0	2-oxoglutarate dehydrogenase-like, mitochondrial	-0.237177	0.506192	0.65355	0.184721	Down
HNRNPDL	O14979	Heterogeneous nuclear ribonucleoprotein D-like	-0.236678	0.483445	0.63676	0.196024	Down
ABLIM1	O14639	Actin-binding LIM protein 1	-0.23588	0.587482	0.724812	0.139775	Down
H2AFY2	Q9P0M6	Core histone macro-H2A.2	-0.233327	0.620217	0.749996	0.124941	Down
MTMR10	Q9NXD2	Myotubularin-related protein 10	-0.232053	0.537072	0.680761	0.167005	Down
VPS50	Q96JG6	Coiled-coil domain-containing protein 132	-0.231348	0.50955	0.656837	0.182542	Down
RIC8A	Q9NPQ8	Synembryn-A	-0.230398	0.604414	0.738278	0.13178	Down
CCDC88A	Q3V6T2	Girdin	-0.229999	0.518608	0.662649	0.178717	Down
GNAI2	P04899	Guanine nucleotide-binding protein G(i) subunit alpha-2	-0.229749	0.432325	0.590428	0.228833	Down
RTRAF	Q9Y224	UPF0568 protein C14orf166	-0.227957	0.693435	0.803344	0.0950985	Down
ANXA4	P09525	Annexin A4	-0.225375	0.629522	0.758156	0.120242	Down
GALK1	P51570	Galactokinase	-0.224241	0.730958	0.834998	0.0783144	Down
PSMA7	O14818	Proteasome subunit alpha type-7	-0.223809	0.668858	0.785934	0.104614	Down
USP5	P45974	Ubiquitin carboxyl-terminal hydrolase 5	-0.223715	0.473705	0.628026	0.202022	Down
AHNAK	Q09666	Neuroblast differentiation-associated protein AHNAK	-0.223023	0.797642	0.882649	0.0542117	Down
FAM98B	Q52LJ0	Protein FAM98B	-0.221714	0.645784	0.768577	0.114313	Down
SDHB	P21912	Succinate dehydrogenase [ubiquinone] iron-sulfur subunit, mitochondrial	-0.221322	0.617999	0.749151	0.12543	Down
PREP	P48147	Prolyl endopeptidase	-0.21857	0.594968	0.730397	0.136441	Down
DDX39B	Q13838	Spliceosome RNA helicase DDX39B	-0.216884	0.5603	0.700611	0.154523	Down
GOLGA7	Q7Z5G4	Golgin subfamily A member 7	-0.215706	0.632335	0.760307	0.119011	Down
MPP1	Q00013	55 kDa erythrocyte membrane protein	-0.212151	0.547486	0.689242	0.161628	Down
PRKAR1B	P31321	cAMP-dependent protein kinase type I-beta regulatory subunit	-0.211749	0.643658	0.76728	0.115046	Down
PSMD12	O00232	26S proteasome non-ATPase regulatory subunit 12	-0.207107	0.66729	0.784591	0.105357	Down
HUWE1	Q7Z6Z7	E3 ubiquitin-protein ligase HUWE1	-0.206801	0.663926	0.781793	0.106908	Down
VPS37A	Q8NEZ2	Vacuolar protein sorting-associated protein 37A	-0.206381	0.685044	0.796946	0.0985709	Down
RRAGA	Q7L523	Ras-related GTP-binding protein A;Ras-related GTP-binding protein B	-0.203987	0.636302	0.763013	0.117468	Down
RAB3GAP2	Q9H2M9	Rab3 GTPase-activating protein non-catalytic subunit	-0.203383	0.672076	0.786804	0.104134	Down
PFN2	P35080	Profilin-2	-0.203302	0.574528	0.714782	0.145826	Down
UFM1	P61960	Ubiquitin-fold modifier 1	-0.202782	0.675827	0.789531	0.102631	Down
VAPB	O95292	Vesicle-associated membrane protein-associated protein B/C	-0.201682	0.602812	0.73677	0.132668	Down
NUCB1	Q02818	Nucleobindin-1	-0.200939	0.67207	0.786804	0.104134	Down
GNL1	P36915	Guanine nucleotide-binding protein-like 1	-0.197891	0.63843	0.763505	0.117188	Down
G3BP1	Q13283	Ras GTPase-activating protein-binding protein 1	-0.193324	0.695083	0.803994	0.094747	Down
EDIL3	O43854	EGF-like repeat and discoidin I-like domain-containing protein 3	-0.193131	0.581683	0.720056	0.142634	Down
GNAI3	P08754	Guanine nucleotide-binding protein G(k) subunit alpha	-0.192783	0.589166	0.725679	0.139255	Down
PFKM	P08237	ATP-dependent 6-phosphofructokinase, muscle type	-0.192222	0.63188	0.760172	0.119088	Down
SNAPIN	O95295	SNARE-associated protein Snapin	-0.192016	0.62539	0.754406	0.122395	Down
USO1	O60763	General vesicular transport factor p115	-0.190273	0.610701	0.743142	0.128928	Down
CRMP1	Q14194	Dihydropyrimidinase-related protein 1	-0.185803	0.742287	0.843663	0.0738308	Down
MARS	P56192	Methionine--tRNA ligase, cytoplasmic	-0.183824	0.638281	0.763505	0.117188	Down
FAM162A	Q96A26	Protein FAM162A	-0.18337	0.607153	0.74004	0.130745	Down
PDK3	Q15120	[Pyruvate dehydrogenase (acetyl-transferring)] kinase isozyme 3, mitochondrial	-0.181777	0.650393	0.77117	0.11285	Down
CAPRIN1	Q14444	Caprin-1	-0.179326	0.654207	0.774453	0.111005	Down
ATP5PB	P24539	ATP synthase F(0) complex subunit B1, mitochondrial	-0.178904	0.758506	0.856403	0.067322	Down
HMOX2	P30519	Heme oxygenase 2	-0.176303	0.576157	0.715987	0.145095	Down
XPO7	Q9UIA9	Exportin-7	-0.175722	0.604782	0.738278	0.13178	Down
CD47	Q08722	Leukocyte surface antigen CD47	-0.174893	0.84647	0.916563	0.0378378	Down
ASNA1	O43681	ATPase ASNA1	-0.174097	0.706487	0.813962	0.089396	Down
DCXR	Q7Z4W1	L-xylulose reductase	-0.172697	0.716607	0.821003	0.0856551	Down
FN3K	Q9H479	Fructosamine-3-kinase	-0.171196	0.740441	0.841996	0.07469	Down
APOO	Q9BUR5	Apolipoprotein O	-0.171145	0.694668	0.803934	0.0947796	Down
SCYL1	Q96KG9	N-terminal kinase-like protein	-0.170461	0.585785	0.72447	0.13998	Down
HSPA1B	P0DMV9	Heat shock 70 kDa protein 1B;Heat shock 70 kDa protein 1A	-0.168194	0.592805	0.728547	0.137543	Down
MYLK	Q15746	Myosin light chain kinase, smooth muscle;Myosin light chain kinase, smooth muscle, deglutamylated form	-0.166957	0.727466	0.831925	0.079916	Down
THOP1	P52888	Thimet oligopeptidase	-0.165169	0.694142	0.803743	0.0948825	Down
PRKCSH	P14314	Glucosidase 2 subunit beta	-0.164887	0.641746	0.76541	0.116106	Down
GSPT1	P15170	Eukaryotic peptide chain release factor GTP-binding subunit ERF3A;Eukaryotic peptide chain release factor GTP-binding subunit ERF3B	-0.163653	0.646136	0.768584	0.114309	Down
NOMO3	P69849	Nodal modulator 3;Nodal modulator 1;Nodal modulator 2	-0.16071	0.729877	0.834252	0.0787026	Down
ADAM23	O75077	Disintegrin and metalloproteinase domain-containing protein 23	-0.15953	0.772085	0.864268	0.0633516	Down
GCA	P28676	Grancalcin	-0.157433	0.649386	0.770781	0.113069	Down
EEF2	P13639	Elongation factor 2	-0.157042	0.660977	0.77956	0.10815	Down
PARP1	P09874	Poly [ADP-ribose] polymerase 1	-0.156999	0.648466	0.770781	0.113069	Down
CLIP1	P30622	CAP-Gly domain-containing linker protein 1	-0.156673	0.586625	0.724558	0.139927	Down
RAB35	Q15286	Ras-related protein Rab-35	-0.155837	0.773701	0.865152	0.0629076	Down
OCIAD1	Q9NX40	OCIA domain-containing protein 1	-0.155458	0.73801	0.840315	0.0755576	Down
PDHX	O00330	Pyruvate dehydrogenase protein X component, mitochondrial	-0.155318	0.776	0.865598	0.0626836	Down
RHEB	Q15382	GTP-binding protein Rheb	-0.154312	0.684038	0.79661	0.0987543	Down
FAM49A	Q9H0Q0	Protein FAM49A	-0.153876	0.706471	0.813962	0.089396	Down
COX5B	P10606	Cytochrome c oxidase subunit 5B, mitochondrial	-0.152968	0.703742	0.81232	0.090273	Down
MAP1LC3B	Q9GZQ8	Microtubule-associated proteins 1A/1B light chain 3B;Microtubule-associated proteins 1A/1B light chain 3 beta 2	-0.15234	0.808026	0.891477	0.0498898	Down
KCTD12	Q96CX2	BTB/POZ domain-containing protein KCTD12	-0.151265	0.651776	0.771986	0.112391	Down
PRKACB	P22694	cAMP-dependent protein kinase catalytic subunit beta	-0.148259	0.767995	0.861861	0.0645628	Down
NAPB	Q9H115	Beta-soluble NSF attachment protein	-0.146734	0.590084	0.726408	0.138819	Down
PBXIP1	Q96AQ6	Pre-B-cell leukemia transcription factor-interacting protein 1	-0.146208	0.83044	0.906751	0.0425119	Down
HBS1L	Q9Y450	HBS1-like protein	-0.144117	0.68152	0.79451	0.0999006	Down
NDUFB10	O96000	NADH dehydrogenase [ubiquinone] 1 beta subcomplex subunit 10	-0.143511	0.767937	0.861861	0.0645628	Down
PTRHD1	Q6GMV3	Putative peptidyl-tRNA hydrolase PTRHD1	-0.141891	0.781138	0.869128	0.0609161	Down
CUL3	Q13618	Cullin-3	-0.140463	0.690731	0.801883	0.0958888	Down
CHN1	P15882	N-chimaerin	-0.139354	0.69723	0.806059	0.0936332	Down
NDUFA6	P56556	NADH dehydrogenase [ubiquinone] 1 alpha subcomplex subunit 6	-0.138521	0.709952	0.816941	0.0878093	Down
SRCIN1	Q9C0H9	SRC kinase signaling inhibitor 1	-0.137915	0.63777	0.763505	0.117188	Down
AK4	P27144	Adenylate kinase 4, mitochondrial	-0.137271	0.745118	0.84534	0.0729686	Down
CS	O75390	Citrate synthase, mitochondrial	-0.128318	0.675136	0.789138	0.102847	Down
TARS	P26639	Threonine--tRNA ligase, cytoplasmic	-0.128187	0.645553	0.768577	0.114313	Down
SBF1	O95248	Myotubularin-related protein 5	-0.127556	0.755297	0.853646	0.0687219	Down
RPS4X	P62701	40S ribosomal protein S4, X isoform	-0.126202	0.70663	0.813962	0.089396	Down
SET	Q01105	Protein SET;Protein SETSIP	-0.123741	0.767859	0.861861	0.0645628	Down
CPT2	P23786	Carnitine O-palmitoyltransferase 2, mitochondrial	-0.119931	0.754487	0.853166	0.0689666	Down
EEF1G	P26641	Elongation factor 1-gamma	-0.119643	0.686232	0.797427	0.0983092	Down
DYNC1H1	Q14204	Cytoplasmic dynein 1 heavy chain 1	-0.117794	0.66587	0.783667	0.105868	Down
STOML2	Q9UJZ1	Stomatin-like protein 2, mitochondrial	-0.115268	0.787667	0.873787	0.0585944	Down
NUDT5	Q9UKK9	ADP-sugar pyrophosphatase	-0.112719	0.833697	0.908967	0.041452	Down
MYH15	Q9Y2K3	Myosin-15	-0.106214	0.880654	0.936437	0.0285214	Down
ARHGDIA	P52565	Rho GDP-dissociation inhibitor 1	-0.106101	0.87572	0.934157	0.0295801	Down
TAGLN	Q01995	Transgelin	-0.106075	0.910954	0.951626	0.0215336	Down
RAD21	O60216	Double-strand-break repair protein rad21 homolog	-0.105204	0.837663	0.911502	0.0402425	Down
EXOC8	Q8IYI6	Exocyst complex component 8	-0.104465	0.792891	0.877829	0.0565899	Down
PCCA	P05165	Propionyl-CoA carboxylase alpha chain, mitochondrial	-0.102107	0.842566	0.914478	0.0388265	Down
XRCC5	P13010	X-ray repair cross-complementing protein 5	-0.101191	0.744068	0.844824	0.073234	Down
CSK	P41240	Tyrosine-protein kinase CSK	-0.100786	0.805645	0.889724	0.0507448	Down
TXNDC17	Q9BRA2	Thioredoxin domain-containing protein 17	-0.0990415	0.855918	0.920101	0.0361643	Down
CMAS	Q8NFW8	N-acylneuraminate cytidylyltransferase	-0.0980547	0.817434	0.898287	0.0465847	Down
XRCC6	P12956	X-ray repair cross-complementing protein 6	-0.0940367	0.738247	0.840315	0.0755576	Down
PSMA4	P25789	Proteasome subunit alpha type-4	-0.0927286	0.811196	0.893217	0.049043	Down
PGLS	O95336	6-phosphogluconolactonase	-0.0923573	0.846625	0.916563	0.0378378	Down
AIP	O00170	AH receptor-interacting protein	-0.0918793	0.821415	0.900437	0.0455469	Down
TUBB	P07437	Tubulin beta chain	-0.0916707	0.774821	0.865152	0.0629076	Down
TJP1	Q07157	Tight junction protein ZO-1	-0.0907694	0.781164	0.869128	0.0609161	Down
NCS1	P62166	Neuronal calcium sensor 1	-0.090399	0.809558	0.89228	0.0494987	Down
RRBP1	Q9P2E9	Ribosome-binding protein 1	-0.0898591	0.83754	0.911502	0.0402425	Down
DIRAS1	O95057	GTP-binding protein Di-Ras1	-0.089487	0.845502	0.916563	0.0378378	Down
ATG4B	Q9Y4P1	Cysteine protease ATG4B	-0.0893084	0.820916	0.900437	0.0455469	Down
TWF2	Q6IBS0	Twinfilin-2	-0.0882215	0.858833	0.922021	0.0352593	Down
TLN1	Q9Y490	Talin-1	-0.087487	0.878447	0.935719	0.0288546	Down
NACA	E9PAV3	Nascent polypeptide-associated complex subunit alpha, muscle-specific form;Nascent polypeptide-associated complex subunit alpha	-0.0874184	0.775576	0.86556	0.0627031	Down
ADRM1	Q16186	Proteasomal ubiquitin receptor ADRM1	-0.0871007	0.765722	0.861486	0.0647517	Down
HP	P00738	Haptoglobin;Haptoglobin alpha chain;Haptoglobin beta chain	-0.0863392	0.923322	0.959599	0.0179103	Down
KLC2	Q9H0B6	Kinesin light chain 2	-0.0857925	0.851857	0.917512	0.0373884	Down
BTBD8	Q9UPP5	Uncharacterized protein KIAA1107	-0.0839949	0.86133	0.924131	0.0342664	Down
PSMA5	P28066	Proteasome subunit alpha type-5	-0.0837643	0.823833	0.902478	0.0445633	Down
PPIA	P62937	Peptidyl-prolyl cis-trans isomerase A;Peptidyl-prolyl cis-trans isomerase A, N-terminally processed	-0.0833603	0.897256	0.943236	0.0253795	Down
HSPA8	P11142	Heat shock cognate 71 kDa protein	-0.0826416	0.809348	0.89228	0.0494987	Down
P4HB	P07237	Protein disulfide-isomerase	-0.0818927	0.811211	0.893217	0.049043	Down
PFKP	Q01813	ATP-dependent 6-phosphofructokinase, platelet type	-0.0804339	0.848151	0.9168	0.0377255	Down
CORO1B	Q9BR76	Coronin-1B	-0.0795577	0.825266	0.90279	0.0444134	Down
DMXL2	Q8TDJ6	DmX-like protein 2	-0.0787943	0.915211	0.954741	0.0201143	Down
COX7C	P15954	Cytochrome c oxidase subunit 7C, mitochondrial	-0.0785479	0.833063	0.908721	0.0415693	Down
CALR	P27797	Calreticulin	-0.0780827	0.840547	0.913299	0.0393871	Down
NEFL	P07196	Neurofilament light polypeptide	-0.0760794	0.84847	0.9168	0.0377255	Down
RCAN1	P53805	Calcipressin-1	-0.075809	0.840097	0.913256	0.0394076	Down
KTN1	Q86UP2	Kinectin	-0.0746135	0.815472	0.897464	0.046983	Down
AQP4	P55087	Aquaporin-4	-0.0741791	0.932488	0.963335	0.0162228	Down
LARS2	Q15031	Probable leucine--tRNA ligase, mitochondrial	-0.073111	0.851076	0.917115	0.0375761	Down
MCCC1	Q96RQ3	Methylcrotonoyl-CoA carboxylase subunit alpha, mitochondrial	-0.0721706	0.850049	0.916936	0.037661	Down
COX4I1	P13073	Cytochrome c oxidase subunit 4 isoform 1, mitochondrial	-0.0714477	0.867933	0.928078	0.0324155	Down
MAP4K4	O95819	Mitogen-activated protein kinase kinase kinase kinase 4	-0.0713598	0.888644	0.94027	0.0267474	Down
HPCAL4	Q9UM19	Hippocalcin-like protein 4	-0.0713154	0.865852	0.926724	0.0330496	Down
BAG6	P46379	Large proline-rich protein BAG6	-0.0710518	0.853901	0.918377	0.0369788	Down
YKT6	O15498	Synaptobrevin homolog YKT6	-0.0705496	0.88735	0.939348	0.0271737	Down
VPS37C	A5D8V6	Vacuolar protein sorting-associated protein 37C	-0.0684408	0.821114	0.900437	0.0455469	Down
KBTBD11	O94819	Kelch repeat and BTB domain-containing protein 11	-0.0677626	0.83254	0.908598	0.0416284	Down
ARHGAP5	Q13017	Rho GTPase-activating protein 5	-0.0632076	0.897053	0.943236	0.0253795	Down
RNPEP	Q9H4A4	Aminopeptidase B	-0.0631314	0.846851	0.916563	0.0378378	Down
TNPO1	Q92973	Transportin-1	-0.0629126	0.876344	0.934375	0.029479	Down
NCAM1	P13591	Neural cell adhesion molecule 1	-0.0619888	0.885038	0.937794	0.0278925	Down
LRPPRC	P42704	Leucine-rich PPR motif-containing protein, mitochondrial	-0.0616236	0.849289	0.916936	0.037661	Down
PTGR1	Q14914	Prostaglandin reductase 1	-0.0603783	0.918935	0.956829	0.0191656	Down
CKMT1A	P12532	Creatine kinase U-type, mitochondrial	-0.0603268	0.865412	0.926721	0.0330512	Down
CCDC22	O60826	Coiled-coil domain-containing protein 22	-0.0598768	0.866249	0.926724	0.0330496	Down
PRMT1	Q99873	Protein arginine N-methyltransferase 1	-0.0597322	0.910475	0.951588	0.0215511	Down
APOA2	P02652	Apolipoprotein A-II;Proapolipoprotein A-II;Truncated apolipoprotein A-II	-0.0596009	0.936482	0.964255	0.015808	Down
NDUFB9	Q9Y6M9	NADH dehydrogenase [ubiquinone] 1 beta subcomplex subunit 9	-0.0580759	0.896504	0.943236	0.0253795	Down
AIDA	Q96BJ3	Axin interactor, dorsalization-associated protein	-0.0574873	0.929847	0.963335	0.0162228	Down
ACBD5	Q5T8D3	Acyl-CoA-binding domain-containing protein 5	-0.0551882	0.890162	0.941428	0.0262131	Down
UBL4A	P11441	Ubiquitin-like protein 4A	-0.0521742	0.896617	0.943236	0.0253795	Down
SEC14L2	O76054	SEC14-like protein 2	-0.0509192	0.929954	0.963335	0.0162228	Down
TLN2	Q9Y4G6	Talin-2	-0.0501778	0.916431	0.955117	0.0199433	Down
PPP5C	P53041	Serine/threonine-protein phosphatase 5	-0.0489866	0.916379	0.955117	0.0199433	Down
EEF1A2	Q05639	Elongation factor 1-alpha 2	-0.0476739	0.891988	0.941567	0.0261489	Down
EIF3A	Q14152	Eukaryotic translation initiation factor 3 subunit A	-0.0463404	0.901618	0.945611	0.0242876	Down
SYAP1	Q96A49	Synapse-associated protein 1	-0.0461912	0.884892	0.937794	0.0278925	Down
RALB	P11234	Ras-related protein Ral-B	-0.0461154	0.908939	0.951169	0.0217425	Down
APOOL	Q6UXV4	MICOS complex subunit MIC27	-0.0458991	0.939875	0.967136	0.0145124	Down
UTRN	P46939	Utrophin	-0.045825	0.933655	0.963335	0.0162228	Down
MTHFD1	P11586	C-1-tetrahydrofolate synthase, cytoplasmic;Methylenetetrahydrofolate dehydrogenase;Methenyltetrahydrofolate cyclohydrolase;Formyltetrahydrofolate synthetase;C-1-tetrahydrofolate synthase, cytoplasmic, N-terminally processed	-0.0455992	0.877425	0.935078	0.029152	Down
MINK1	Q8N4C8	Misshapen-like kinase 1	-0.0455136	0.911797	0.951626	0.0215336	Down
AHCYL2	Q96HN2	Putative adenosylhomocysteinase 3	-0.0453559	0.943406	0.969588	0.0134129	Down
RAB23	Q9ULC3	Ras-related protein Rab-23	-0.0452443	0.905584	0.948708	0.0228676	Down
RUFY2	Q8WXA3	RUN and FYVE domain-containing protein 2	-0.0450825	0.932033	0.963335	0.0162228	Down
EEF1B2	P24534	Elongation factor 1-beta	-0.0433094	0.890965	0.941567	0.0261489	Down
ARL3	P36405	ADP-ribosylation factor-like protein 3	-0.0430203	0.925917	0.961396	0.0170976	Down
CLU	P10909	Clusterin;Clusterin beta chain;Clusterin alpha chain	-0.0413725	0.926891	0.961958	0.0168439	Down
CCDC43	Q96MW1	Coiled-coil domain-containing protein 43	-0.040341	0.910331	0.951588	0.0215511	Down
YARS	P54577	Tyrosine--tRNA ligase, cytoplasmic;Tyrosine--tRNA ligase, cytoplasmic, N-terminally processed	-0.0385768	0.931145	0.963335	0.0162228	Down
TUBB4A	P04350	Tubulin beta-4A chain	-0.0378116	0.908157	0.950954	0.0218406	Down
NDUFB7	P17568	NADH dehydrogenase [ubiquinone] 1 beta subcomplex subunit 7	-0.0374268	0.933716	0.963335	0.0162228	Down
NEK7	Q8TDX7	Serine/threonine-protein kinase Nek7	-0.0339041	0.929586	0.963335	0.0162228	Down
NAA15	Q9BXJ9	N-alpha-acetyltransferase 15, NatA auxiliary subunit	-0.0338647	0.933149	0.963335	0.0162228	Down
MSN	P26038	Moesin	-0.0316255	0.94792	0.973326	0.0117415	Down
RUVBL2	Q9Y230	RuvB-like 2	-0.0309	0.936074	0.964255	0.015808	Down
CADPS	Q9ULU8	Calcium-dependent secretion activator 1	-0.0294237	0.953765	0.976573	0.0102952	Down
PGM2L1	Q6PCE3	Glucose 1,6-bisphosphate synthase	-0.0292687	0.957578	0.977821	0.00974054	Down
KIAA1211L	Q6NV74	Uncharacterized protein KIAA1211-like	-0.0291474	0.956478	0.977146	0.0100404	Down
RTN4	Q9NQC3	Reticulon-4	-0.0227894	0.943985	0.969734	0.0133474	Down
PSMD11	O00231	26S proteasome non-ATPase regulatory subunit 11	-0.0198148	0.950425	0.97463	0.0111602	Down
SRPRB	Q9Y5M8	Signal recognition particle receptor subunit beta	-0.0170798	0.965655	0.981856	0.007952	Down
NDUFA7	O95182	NADH dehydrogenase [ubiquinone] 1 alpha subcomplex subunit 7	-0.0161486	0.972566	0.984978	0.00657358	Down
AP3M2	P53677	AP-3 complex subunit mu-2	-0.015119	0.973618	0.985145	0.00649988	Down
HNRNPL	P14866	Heterogeneous nuclear ribonucleoprotein L	-0.0146217	0.971779	0.98495	0.00658571	Down
TBC1D10B	Q4KMP7	TBC1 domain family member 10B	-0.0143976	0.975303	0.985952	0.00614406	Down
CSNK2B	P67870	Casein kinase II subunit beta	-0.0137378	0.979888	0.987891	0.00529105	Down
HSD17B4	P51659	Peroxisomal multifunctional enzyme type 2;(3R)-hydroxyacyl-CoA dehydrogenase;Enoyl-CoA hydratase 2	-0.0132939	0.962718	0.980816	0.00841248	Down
EIF4A1	P60842	Eukaryotic initiation factor 4A-I	-0.0124299	0.974897	0.985952	0.00614406	Down
UFL1	O94874	E3 UFM1-protein ligase 1	-0.0119935	0.97985	0.987891	0.00529105	Down
APOL2	Q9BQE5	Apolipoprotein L2	-0.0118109	0.982527	0.989348	0.0046509	Down
MTM1	Q13496	Myotubularin	-0.00781235	0.984991	0.990339	0.00421611	Down
ANK3	Q12955	Ankyrin-3	-0.00654391	0.984911	0.990339	0.00421611	Down
ACSL6	Q9UKU0	Long-chain-fatty-acid--CoA ligase 6	-0.00560851	0.989593	0.994516	0.00238809	Down
TOM1	O60784	Target of Myb protein 1	-0.0036066	0.990512	0.99454	0.00237754	Down
TOMM34	Q15785	Mitochondrial import receptor subunit TOM34	-0.00315172	0.995552	0.996527	0.00151113	Down
PMM1	Q92871	Phosphomannomutase 1	-0.00229682	0.99563	0.996527	0.00151113	Down
LAMTOR1	Q6IAA8	Ragulator complex protein LAMTOR1	0.0006536	0.998963	0.998963	0.000450387	Up
SERPING1	P05155	Plasma protease C1 inhibitor	0.00202887	0.997352	0.997801	0.000956094	Up
DYNLL1	P63167	Dynein light chain 1, cytoplasmic	0.00305586	0.994719	0.996527	0.00151113	Up
ACAA1	P09110	3-ketoacyl-CoA thiolase, peroxisomal	0.00340666	0.994799	0.996527	0.00151113	Up
AP2A1	O95782	AP-2 complex subunit alpha-1	0.00354818	0.991318	0.9949	0.00222064	Up
GPX1	P07203	Glutathione peroxidase 1	0.00392762	0.990211	0.99454	0.00237754	Up
CBS	P0DN79	Cystathionine beta-synthase	0.00474808	0.992873	0.996011	0.00173602	Up
APOA1	P02647	Apolipoprotein A-I;Proapolipoprotein A-I;Truncated apolipoprotein A-I	0.00555116	0.995434	0.996527	0.00151113	Up
EHD3	Q9NZN3	EH domain-containing protein 3	0.00678363	0.984066	0.990305	0.00423097	Up
PSMC4	P43686	26S protease regulatory subunit 6B	0.00866455	0.981577	0.989145	0.00474023	Up
MYL12A	P19105	Myosin regulatory light chain 12A;Myosin regulatory light chain 12B	0.00870019	0.976195	0.986405	0.00594462	Up
IVD	P26440	Isovaleryl-CoA dehydrogenase, mitochondrial	0.00881503	0.979848	0.987891	0.00529105	Up
BCAP31	P51572	B-cell receptor-associated protein 31	0.00917109	0.982669	0.989348	0.0046509	Up
ITGA2	P17301	Integrin alpha-2	0.0110272	0.977139	0.98691	0.00572236	Up
CHMP2B	Q9UQN3	Charged multivesicular body protein 2b	0.0111215	0.978338	0.987673	0.00538696	Up
DOCK9	Q9BZ29	Dedicator of cytokinesis protein 9	0.0127579	0.970672	0.984406	0.00682569	Up
GET4	Q7L5D6	Golgi to ER traffic protein 4 homolog	0.012961	0.969767	0.984091	0.00696464	Up
ATP5F1B	P06576	ATP synthase subunit beta, mitochondrial	0.0129953	0.965929	0.981856	0.007952	Up
CHMP6	Q96FZ7	Charged multivesicular body protein 6	0.0132072	0.966391	0.981856	0.007952	Up
CDC42BPB	Q9Y5S2	Serine/threonine-protein kinase MRCK beta	0.0143866	0.968776	0.98383	0.00707977	Up
RANGAP1	P46060	Ran GTPase-activating protein 1	0.0148211	0.972095	0.98495	0.00658571	Up
BDH1	Q02338	D-beta-hydroxybutyrate dehydrogenase, mitochondrial	0.0151312	0.973224	0.985145	0.00649988	Up
EIF3F	O00303	Eukaryotic translation initiation factor 3 subunit F	0.0192039	0.966004	0.981856	0.007952	Up
CLSTN1	O94985	Calsyntenin-1;Soluble Alc-alpha;CTF1-alpha	0.0197916	0.954159	0.976573	0.0102952	Up
ARL2	P36404	ADP-ribosylation factor-like protein 2	0.0201407	0.949045	0.974031	0.0114272	Up
ARHGEF7	Q14155	Rho guanine nucleotide exchange factor 7	0.0202074	0.964985	0.981856	0.007952	Up
WASH3P	C4AMC7	Putative WAS protein family homolog 3;WAS protein family homolog 2;WAS protein family homolog 6;WAS protein family homolog 1	0.0208751	0.963801	0.98147	0.00812317	Up
UBAP2L	Q14157	Ubiquitin-associated protein 2-like	0.0214583	0.953666	0.976573	0.0102952	Up
NANS	Q9NR45	Sialic acid synthase	0.0231411	0.960803	0.979839	0.0088452	Up
PPID	Q08752	Peptidyl-prolyl cis-trans isomerase D	0.0244886	0.95573	0.976973	0.0101172	Up
ASPH	Q12797	Aspartyl/asparaginyl beta-hydroxylase	0.024878	0.955869	0.976973	0.0101172	Up
ALDH1L1	O75891	Cytosolic 10-formyltetrahydrofolate dehydrogenase	0.0254908	0.960877	0.979839	0.0088452	Up
SRM	P19623	Spermidine synthase	0.0263706	0.958266	0.978074	0.00962832	Up
SAMM50	Q9Y512	Sorting and assembly machinery component 50 homolog	0.0286536	0.933012	0.963335	0.0162228	Up
TBK1	Q9UHD2	Serine/threonine-protein kinase TBK1	0.028901	0.962115	0.980651	0.00848567	Up
WDR7	Q9Y4E6	WD repeat-containing protein 7	0.0290043	0.955778	0.976973	0.0101172	Up
RPL24	P83731	60S ribosomal protein L24	0.0299631	0.952767	0.976499	0.0103283	Up
CAP2	P40123	Adenylyl cyclase-associated protein 2	0.0314029	0.936013	0.964255	0.015808	Up
KPNB1	Q14974	Importin subunit beta-1	0.0315751	0.924052	0.959908	0.0177705	Up
PSMD3	O43242	26S proteasome non-ATPase regulatory subunit 3	0.0317999	0.911531	0.951626	0.0215336	Up
PPM1H	Q9ULR3	Protein phosphatase 1H	0.0318357	0.932058	0.963335	0.0162228	Up
RAB10	P61026	Ras-related protein Rab-10	0.0332181	0.950505	0.97463	0.0111602	Up
TROVE2	P10155	60 kDa SS-A/Ro ribonucleoprotein	0.0345297	0.920072	0.957292	0.0189556	Up
PUF60	Q9UHX1	Poly(U)-binding-splicing factor PUF60	0.0357077	0.940586	0.967136	0.0145124	Up
CAMK2A	Q9UQM7	Calcium/calmodulin-dependent protein kinase type II subunit alpha	0.0364591	0.933854	0.963335	0.0162228	Up
ARHGAP35	Q9NRY4	Rho GTPase-activating protein 35	0.0373343	0.934461	0.963514	0.0161419	Up
SERPINA1	P01009	Alpha-1-antitrypsin;Short peptide from AAT	0.0393303	0.969919	0.984091	0.00696464	Up
UQCRC1	P31930	Cytochrome b-c1 complex subunit 1, mitochondrial	0.040882	0.901862	0.945611	0.0242876	Up
NSF	P46459	Vesicle-fusing ATPase	0.0424281	0.8914	0.941567	0.0261489	Up
CNTNAP2	Q9UHC6	Contactin-associated protein-like 2	0.0438705	0.921459	0.95811	0.0185844	Up
SNX18	Q96RF0	Sorting nexin-18	0.0444335	0.887044	0.939348	0.0271737	Up
XPOT	O43592	Exportin-T	0.0478412	0.920241	0.957292	0.0189556	Up
AMPD2	Q01433	AMP deaminase 2	0.0481931	0.884642	0.937794	0.0278925	Up
EIF2AK2	P19525	Interferon-induced, double-stranded RNA-activated protein kinase	0.0484028	0.902203	0.945611	0.0242876	Up
MAPK10	P53779	Mitogen-activated protein kinase 10	0.0496734	0.880201	0.936437	0.0285214	Up
AARS	P49588	Alanine--tRNA ligase, cytoplasmic	0.0509892	0.865302	0.926721	0.0330512	Up
BRSK2	Q8IWQ3	Serine/threonine-protein kinase BRSK2	0.0516614	0.850267	0.916936	0.037661	Up
USP9X	Q93008	Probable ubiquitin carboxyl-terminal hydrolase FAF-X	0.0521005	0.895507	0.943236	0.0253795	Up
PDE12	Q6L8Q7	2,5-phosphodiesterase 12	0.0525084	0.870845	0.929849	0.0315874	Up
DNAJC7	Q99615	DnaJ homolog subfamily C member 7	0.0527699	0.864504	0.926641	0.0330883	Up
PEX19	P40855	Peroxisomal biogenesis factor 19	0.0529398	0.899942	0.945024	0.0245573	Up
GAP43	P17677	Neuromodulin	0.0554572	0.900838	0.945518	0.02433	Up
L3HYPDH	Q96EM0	Trans-3-hydroxy-L-proline dehydratase	0.0555632	0.928541	0.96322	0.0162745	Up
ATPAF1	Q5TC12	ATP synthase mitochondrial F1 complex assembly factor 1	0.0560577	0.870362	0.929848	0.031588	Up
ABCF1	Q8NE71	ATP-binding cassette sub-family F member 1	0.0565807	0.881816	0.936437	0.0285214	Up
TXNL1	O43396	Thioredoxin-like protein 1	0.0578025	0.909218	0.951169	0.0217425	Up
ASAP1	Q9ULH1	Arf-GAP with SH3 domain, ANK repeat and PH domain-containing protein 1	0.0630888	0.917445	0.955726	0.0196668	Up
CADM3	Q8N126	Cell adhesion molecule 3	0.0634143	0.881869	0.936437	0.0285214	Up
ACADVL	P49748	Very long-chain specific acyl-CoA dehydrogenase, mitochondrial	0.0650956	0.882007	0.936437	0.0285214	Up
CANX	P27824	Calnexin	0.0667419	0.853533	0.918377	0.0369788	Up
NLN	Q9BYT8	Neurolysin, mitochondrial	0.0702819	0.872937	0.931636	0.0307535	Up
PKP4	Q99569	Plakophilin-4	0.0707673	0.870425	0.929848	0.031588	Up
TACC1	O75410	Transforming acidic coiled-coil-containing protein 1	0.0726899	0.856834	0.920641	0.0359096	Up
IGHA1	P01876	Ig alpha-1 chain C region;Ig alpha-2 chain C region	0.0729757	0.893888	0.942676	0.0256376	Up
DTNA	Q9Y4J8	Dystrobrevin alpha	0.0735418	0.893035	0.942224	0.0258457	Up
RPS25	P62851	40S ribosomal protein S25	0.0742895	0.940234	0.967136	0.0145124	Up
NDUFB1	O75438	NADH dehydrogenase [ubiquinone] 1 beta subcomplex subunit 1	0.0788159	0.806037	0.889724	0.0507448	Up
TPR	P12270	Nucleoprotein TPR	0.0793672	0.89739	0.943236	0.0253795	Up
SLC25A3	Q00325	Phosphate carrier protein, mitochondrial	0.0814101	0.817192	0.898287	0.0465847	Up
MAP6	Q96JE9	Microtubule-associated protein 6	0.0814367	0.883332	0.937328	0.0281084	Up
RDH14	Q9HBH5	Retinol dehydrogenase 14	0.0828482	0.846536	0.916563	0.0378378	Up
OXCT1	P55809	Succinyl-CoA:3-ketoacid coenzyme A transferase 1, mitochondrial	0.0833101	0.816292	0.897921	0.0467619	Up
SNX12	Q9UMY4	Sorting nexin-12	0.0848342	0.827254	0.903716	0.0439682	Up
VPS52	Q8N1B4	Vacuolar protein sorting-associated protein 52 homolog	0.0856743	0.825593	0.90279	0.0444134	Up
ACYP2	P14621	Acylphosphatase-2	0.0909865	0.824747	0.902753	0.0444312	Up
ARCN1	P48444	Coatomer subunit delta	0.0910709	0.792683	0.877829	0.0565899	Up
ACTR3B	Q9P1U1	Actin-related protein 3B	0.0916709	0.894596	0.942976	0.0254994	Up
CAMK2D	Q13557	Calcium/calmodulin-dependent protein kinase type II subunit delta	0.0921958	0.781903	0.869128	0.0609161	Up
CTNND2	Q9UQB3	Catenin delta-2	0.0931445	0.879652	0.936437	0.0285214	Up
STARD10	Q9Y365	PCTP-like protein	0.0933751	0.842868	0.914478	0.0388265	Up
RAB1A	P62820	Ras-related protein Rab-1A	0.0934363	0.804895	0.889347	0.0509289	Up
AUH	Q13825	Methylglutaconyl-CoA hydratase, mitochondrial	0.0952561	0.780736	0.869128	0.0609161	Up
MARK2	Q7KZI7	Serine/threonine-protein kinase MARK2	0.0962313	0.818735	0.899273	0.0461082	Up
VPS11	Q9H270	Vacuolar protein sorting-associated protein 11 homolog	0.0968009	0.841398	0.913777	0.0391599	Up
GRPEL1	Q9HAV7	GrpE protein homolog 1, mitochondrial	0.0984906	0.848721	0.9168	0.0377255	Up
TBCD	Q9BTW9	Tubulin-specific chaperone D	0.0988913	0.716122	0.821003	0.0856551	Up
RDH11	Q8TC12	Retinol dehydrogenase 11	0.0988958	0.826203	0.903011	0.0443067	Up
DNAJA4	Q8WW22	DnaJ homolog subfamily A member 4	0.0989793	0.83749	0.911502	0.0402425	Up
AP1B1	Q10567	AP-1 complex subunit beta-1	0.0994405	0.765137	0.861264	0.064864	Up
SNAP25	P60880	Synaptosomal-associated protein 25	0.0999507	0.774664	0.865152	0.0629076	Up
ENDOD1	O94919	Endonuclease domain-containing 1 protein	0.10215	0.791393	0.877045	0.0569782	Up
SNRPE	P62304	Small nuclear ribonucleoprotein E	0.102178	0.891667	0.941567	0.0261489	Up
CYC1	P08574	Cytochrome c1, heme protein, mitochondrial	0.102541	0.850497	0.916936	0.037661	Up
FKBP3	Q00688	Peptidyl-prolyl cis-trans isomerase FKBP3	0.104444	0.820919	0.900437	0.0455469	Up
FUNDC2	Q9BWH2	FUN14 domain-containing protein 2	0.105899	0.747961	0.847079	0.0720763	Up
RASA1	P20936	Ras GTPase-activating protein 1	0.106552	0.78238	0.869224	0.0608682	Up
ERP44	Q9BS26	Endoplasmic reticulum resident protein 44	0.106676	0.738585	0.840315	0.0755576	Up
KHSRP	Q92945	Far upstream element-binding protein 2	0.107221	0.80114	0.886079	0.0525275	Up
MTMR2	Q13614	Myotubularin-related protein 2	0.108622	0.765137	0.861264	0.064864	Up
HNRNPD	Q14103	Heterogeneous nuclear ribonucleoprotein D0	0.109383	0.781807	0.869128	0.0609161	Up
PGAM1	P18669	Phosphoglycerate mutase 1	0.1095	0.839252	0.912784	0.0396319	Up
ATG3	Q9NT62	Ubiquitin-like-conjugating enzyme ATG3	0.111451	0.733792	0.836363	0.0776051	Up
GFAP	P14136	Glial fibrillary acidic protein	0.113681	0.899737	0.945024	0.0245573	Up
ADAM22	Q9P0K1	Disintegrin and metalloproteinase domain-containing protein 22	0.114	0.78708	0.873573	0.0587009	Up
DNAJB4	Q9UDY4	DnaJ homolog subfamily B member 4	0.114477	0.82409	0.902478	0.0445633	Up
SEC23A	Q15436	Protein transport protein Sec23A	0.115755	0.780727	0.869128	0.0609161	Up
SORBS1	Q9BX66	Sorbin and SH3 domain-containing protein 1	0.116718	0.852456	0.917712	0.0372934	Up
RAN	P62826	GTP-binding nuclear protein Ran	0.11764	0.862155	0.924569	0.0340605	Up
SLC25A4	P12235	ADP/ATP translocase 1	0.118635	0.713486	0.819734	0.0863272	Up
NUDCD3	Q8IVD9	NudC domain-containing protein 3	0.118775	0.77439	0.865152	0.0629076	Up
ARHGDIB	P52566	Rho GDP-dissociation inhibitor 2	0.120085	0.858948	0.922021	0.0352593	Up
ACTR2	P61160	Actin-related protein 2	0.120977	0.686533	0.797427	0.0983092	Up
VCPIP1	Q96JH7	Deubiquitinating protein VCIP135	0.121368	0.767413	0.861861	0.0645628	Up
GSS	P48637	Glutathione synthetase	0.12209	0.848497	0.9168	0.0377255	Up
CTNNB1	P35222	Catenin beta-1	0.123152	0.753109	0.852041	0.0695394	Up
CPLX2	Q6PUV4	Complexin-2	0.123672	0.764829	0.861264	0.064864	Up
POR	P16435	NADPH--cytochrome P450 reductase	0.123875	0.747516	0.847007	0.0721128	Up
PRKACA	P17612	cAMP-dependent protein kinase catalytic subunit alpha	0.124186	0.835448	0.91043	0.0407535	Up
UGGT1	Q9NYU2	UDP-glucose:glycoprotein glucosyltransferase 1	0.124219	0.716807	0.821003	0.0856551	Up
SMS	P52788	Spermine synthase	0.124757	0.777488	0.866823	0.0620694	Up
TUFM	P49411	Elongation factor Tu, mitochondrial	0.126087	0.686488	0.797427	0.0983092	Up
PIK3R1	P27986	Phosphatidylinositol 3-kinase regulatory subunit alpha	0.126138	0.716172	0.821003	0.0856551	Up
HSBP1	O75506	Heat shock factor-binding protein 1	0.128224	0.757299	0.855475	0.0677928	Up
HAX1	O00165	HCLS1-associated protein X-1	0.12908	0.743934	0.844824	0.073234	Up
SUCLA2	Q9P2R7	Succinyl-CoA ligase [ADP-forming] subunit beta, mitochondrial	0.129288	0.745284	0.84534	0.0729686	Up
MUT	P22033	Methylmalonyl-CoA mutase, mitochondrial	0.12974	0.769946	0.863179	0.0638991	Up
LSM2	Q9Y333	U6 snRNA-associated Sm-like protein LSm2	0.129919	0.801568	0.886111	0.0525119	Up
RILPL1	Q5EBL4	RILP-like protein 1	0.130647	0.773019	0.864879	0.0630447	Up
IGBP1	P78318	Immunoglobulin-binding protein 1	0.130806	0.659458	0.779009	0.108457	Up
C1QB	P02746	Complement C1q subcomponent subunit B	0.131053	0.770713	0.863602	0.0636861	Up
COPB1	P53618	Coatomer subunit beta	0.13378	0.75897	0.856492	0.0672769	Up
ASMTL	O95671	N-acetylserotonin O-methyltransferase-like protein	0.136289	0.662608	0.780905	0.107402	Up
AASDHPPT	Q9NRN7	L-aminoadipate-semialdehyde dehydrogenase-phosphopantetheinyl transferase	0.140389	0.713408	0.819734	0.0863272	Up
TARDBP	Q13148	TAR DNA-binding protein 43	0.142535	0.692658	0.803281	0.0951323	Up
UQCRFS1	P47985	Cytochrome b-c1 complex subunit Rieske, mitochondrial;Cytochrome b-c1 complex subunit 11;Putative cytochrome b-c1 complex subunit Rieske-like protein 1	0.145316	0.760315	0.857574	0.0667285	Up
LCP1	P13796	Plastin-2	0.145809	0.767314	0.861861	0.0645628	Up
OGDH	Q02218	2-oxoglutarate dehydrogenase, mitochondrial	0.146168	0.639336	0.763871	0.11698	Up
SEC24C	P53992	Protein transport protein Sec24C	0.147279	0.74982	0.848752	0.0712194	Up
TAB1	Q15750	TGF-beta-activated kinase 1 and MAP3K7-binding protein 1	0.148605	0.7315	0.834998	0.0783144	Up
PSMC3	P17980	26S protease regulatory subunit 6A	0.148636	0.670319	0.786804	0.104134	Up
ATP5PD	O75947	ATP synthase subunit d, mitochondrial	0.148694	0.636194	0.763013	0.117468	Up
NDUFS7	O75251	NADH dehydrogenase [ubiquinone] iron-sulfur protein 7, mitochondrial	0.150899	0.596963	0.731764	0.135629	Up
IARS2	Q9NSE4	Isoleucine--tRNA ligase, mitochondrial	0.151468	0.763837	0.861109	0.0649417	Up
GSTK1	Q9Y2Q3	Glutathione S-transferase kappa 1	0.151678	0.65099	0.771467	0.112683	Up
ME1	P48163	NADP-dependent malic enzyme	0.153597	0.723039	0.827713	0.08212	Up
ETFDH	Q16134	Electron transfer flavoprotein-ubiquinone oxidoreductase, mitochondrial	0.154421	0.655718	0.77574	0.110284	Up
EXOC4	Q96A65	Exocyst complex component 4	0.156064	0.789304	0.875166	0.0579094	Up
GANAB	Q14697	Neutral alpha-glucosidase AB	0.160432	0.595903	0.731141	0.135999	Up
C19orf70	Q5XKP0	Protein QIL1	0.163243	0.670072	0.786804	0.104134	Up
ATXN2L	Q8WWM7	Ataxin-2-like protein	0.163913	0.600799	0.735523	0.133403	Up
AIFM1	O95831	Apoptosis-inducing factor 1, mitochondrial	0.165359	0.594279	0.729955	0.136704	Up
HACD3	Q9P035	Very-long-chain (3R)-3-hydroxyacyl-CoA dehydratase 3	0.166156	0.66282	0.780905	0.107402	Up
BBOX1	O75936	Gamma-butyrobetaine dioxygenase	0.167218	0.882071	0.936437	0.0285214	Up
SAMHD1	Q9Y3Z3	Deoxynucleoside triphosphate triphosphohydrolase SAMHD1	0.167448	0.711004	0.817728	0.0873909	Up
TRNT1	Q96Q11	CCA tRNA nucleotidyltransferase 1, mitochondrial	0.169426	0.671932	0.786804	0.104134	Up
ACSBG1	Q96GR2	Long-chain-fatty-acid--CoA ligase ACSBG1	0.169859	0.649718	0.770781	0.113069	Up
VTN	P04004	Vitronectin;Vitronectin V65 subunit;Vitronectin V10 subunit;Somatomedin-B	0.170538	0.768913	0.862455	0.0642634	Up
EIF4H	Q15056	Eukaryotic translation initiation factor 4H	0.171288	0.658437	0.778216	0.1089	Up
SART3	Q15020	Squamous cell carcinoma antigen recognized by T-cells 3	0.172409	0.733982	0.836363	0.0776051	Up
CST3	P01034	Cystatin-C	0.175154	0.786338	0.873185	0.0588936	Up
SEC31A	O94979	Protein transport protein Sec31A	0.177369	0.667361	0.784591	0.105357	Up
AAK1	Q2M2I8	AP2-associated protein kinase 1	0.177373	0.621577	0.75103	0.124343	Up
EIF4G1	Q04637	Eukaryotic translation initiation factor 4 gamma 1	0.177927	0.674653	0.788988	0.102929	Up
SPTBN4	Q9H254	Spectrin beta chain, non-erythrocytic 4	0.178455	0.66093	0.77956	0.10815	Up
RCN2	Q14257	Reticulocalbin-2	0.181441	0.731913	0.834998	0.0783144	Up
ARPIN	Q7Z6K5	Arpin	0.181464	0.634003	0.761901	0.118102	Up
PTK2	Q05397	Focal adhesion kinase 1	0.182554	0.580013	0.71919	0.143156	Up
WIPI2	Q9Y4P8	WD repeat domain phosphoinositide-interacting protein 2	0.186723	0.581015	0.719988	0.142675	Up
AP1M1	Q9BXS5	AP-1 complex subunit mu-1	0.187721	0.575272	0.715307	0.145508	Up
ASS1	P00966	Argininosuccinate synthase	0.190021	0.684573	0.796815	0.0986423	Up
RPS3	P23396	40S ribosomal protein S3	0.190119	0.727131	0.831925	0.079916	Up
ESYT1	Q9BSJ8	Extended synaptotagmin-1	0.195628	0.488967	0.641751	0.192633	Up
TMED10	P49755	Transmembrane emp24 domain-containing protein 10	0.197345	0.61599	0.747531	0.126371	Up
CDK5RAP3	Q96JB5	CDK5 regulatory subunit-associated protein 3	0.201371	0.548786	0.690055	0.161116	Up
DEK	P35659	Protein DEK	0.203577	0.602776	0.73677	0.132668	Up
VPS51	Q9UID3	Vacuolar protein sorting-associated protein 51 homolog	0.204251	0.576463	0.715987	0.145095	Up
RAP1GAP2	Q684P5	Rap1 GTPase-activating protein 2	0.20635	0.617089	0.748457	0.125833	Up
RPL5	P46777	60S ribosomal protein L5	0.206636	0.614081	0.74603	0.127244	Up
HSP90AB1	P08238	Heat shock protein HSP 90-beta	0.208177	0.624435	0.753663	0.122823	Up
ROCK2	O75116	Rho-associated protein kinase 2	0.214273	0.542015	0.684683	0.16451	Up
UBQLN2	Q9UHD9	Ubiquilin-2	0.215135	0.587865	0.724881	0.139733	Up
LARP1	Q6PKG0	La-related protein 1	0.215146	0.645573	0.768577	0.114313	Up
SFXN5	Q8TD22	Sideroflexin-5	0.217435	0.679241	0.792685	0.100899	Up
RANBP1	P43487	Ran-specific GTPase-activating protein	0.218445	0.746357	0.846125	0.0725654	Up
LCMT1	Q9UIC8	Leucine carboxyl methyltransferase 1	0.22044	0.567888	0.708484	0.14967	Up
SPART	Q8N0X7	Spartin	0.22258	0.586217	0.72447	0.13998	Up
IDH3B	O43837	Isocitrate dehydrogenase [NAD] subunit beta, mitochondrial	0.224611	0.590867	0.726567	0.138724	Up
IPO7	O95373	Importin-7	0.226741	0.605043	0.738278	0.13178	Up
TSFM	P43897	Elongation factor Ts, mitochondrial	0.22676	0.610691	0.743142	0.128928	Up
PGRMC1	O00264	Membrane-associated progesterone receptor component 1	0.22897	0.586227	0.72447	0.13998	Up
SLC1A3	P43003	Excitatory amino acid transporter 1	0.232544	0.771346	0.863877	0.0635481	Up
KYAT1	Q16773	Kynurenine--oxoglutarate transaminase 1	0.233891	0.571065	0.71167	0.147722	Up
NDUFA12	Q9UI09	NADH dehydrogenase [ubiquinone] 1 alpha subcomplex subunit 12	0.235081	0.489862	0.642195	0.192333	Up
HTRA2	O43464	Serine protease HTRA2, mitochondrial	0.235102	0.431087	0.589099	0.229812	Up
SRSF1	Q07955	Serine/arginine-rich splicing factor 1	0.237692	0.708417	0.815598	0.0885241	Up
IDH3A	P50213	Isocitrate dehydrogenase [NAD] subunit alpha, mitochondrial	0.239146	0.491215	0.642195	0.192333	Up
LGALS3	P17931	Galectin-3	0.241982	0.631081	0.759622	0.119403	Up
DTD1	Q8TEA8	D-tyrosyl-tRNA(Tyr) deacylase 1	0.242375	0.691616	0.802491	0.0955596	Up
CADM2	Q8N3J6	Cell adhesion molecule 2	0.244274	0.424554	0.582838	0.234452	Up
PDIA6	Q15084	Protein disulfide-isomerase A6	0.245508	0.434345	0.592095	0.227609	Up
NOL3	O60936	Nucleolar protein 3	0.246633	0.64143	0.76541	0.116106	Up
SRP54	P61011	Signal recognition particle 54 kDa protein	0.247655	0.527549	0.670603	0.173534	Up
IGSF8	Q969P0	Immunoglobulin superfamily member 8	0.247952	0.43107	0.589099	0.229812	Up
PBDC1	Q9BVG4	Protein PBDC1	0.249858	0.477347	0.631581	0.199571	Up
MTCH2	Q9Y6C9	Mitochondrial carrier homolog 2	0.251925	0.539555	0.683129	0.165497	Up
NOVA2	Q9UNW9	RNA-binding protein Nova-2	0.253786	0.62604	0.75478	0.12218	Up
IDH1	O75874	Isocitrate dehydrogenase [NADP] cytoplasmic	0.253827	0.498777	0.646229	0.189613	Up
RPS14	P62263	40S ribosomal protein S14	0.254923	0.620384	0.749996	0.124941	Up
DNAJC8	O75937	DnaJ homolog subfamily C member 8	0.255354	0.564251	0.704759	0.15196	Up
INA	Q16352	Alpha-internexin	0.25821	0.528751	0.671362	0.173043	Up
RSU1	Q15404	Ras suppressor protein 1	0.261024	0.477231	0.631581	0.199571	Up
RAB3GAP1	Q15042	Rab3 GTPase-activating protein catalytic subunit	0.261136	0.528265	0.67113	0.173194	Up
RAB7A	P51149	Ras-related protein Rab-7a	0.261298	0.343913	0.506825	0.295142	Up
DES	P17661	Desmin	0.26357	0.700227	0.809103	0.0919963	Up
ERP29	P30040	Endoplasmic reticulum resident protein 29	0.2657	0.586957	0.724566	0.139922	Up
AGFG1	P52594	Arf-GAP domain and FG repeat-containing protein 1	0.265914	0.393343	0.552227	0.257882	Up
SCARB2	Q14108	Lysosome membrane protein 2	0.2661	0.573242	0.713982	0.146313	Up
ATL1	Q8WXF7	Atlastin-1	0.27114	0.45677	0.612511	0.212886	Up
BRSK1	Q8TDC3	Serine/threonine-protein kinase BRSK1	0.272247	0.679961	0.793109	0.100667	Up
WASF3	Q9UPY6	Wiskott-Aldrich syndrome protein family member 3	0.272812	0.492257	0.642708	0.191987	Up
CRK	P46108	Adapter molecule crk	0.27317	0.450101	0.606503	0.217167	Up
EPRS	P07814	Bifunctional glutamate/proline--tRNA ligase;Glutamate--tRNA ligase;Proline--tRNA ligase	0.273595	0.504109	0.652376	0.185502	Up
PDIA3	P30101	Protein disulfide-isomerase A3	0.275456	0.409238	0.569397	0.244585	Up
STX5	Q13190	Syntaxin-5	0.275701	0.462741	0.617915	0.209071	Up
BRAF	P15056	Serine/threonine-protein kinase B-raf	0.276387	0.449306	0.605823	0.217654	Up
NDUFS5	O43920	NADH dehydrogenase [ubiquinone] iron-sulfur protein 5	0.277501	0.425959	0.583887	0.233671	Up
SLC12A2	P55011	Solute carrier family 12 member 2	0.27764	0.501286	0.649101	0.187688	Up
MACF1	Q9UPN3	Microtubule-actin cross-linking factor 1, isoforms 1/2/3/5	0.277664	0.473108	0.627609	0.202311	Up
PTPRS	Q13332	Receptor-type tyrosine-protein phosphatase S	0.278362	0.674401	0.788988	0.102929	Up
MTDH	Q86UE4	Protein LYRIC	0.279673	0.5666	0.707296	0.150399	Up
COPB1	P35606	Coatomer subunit beta	0.279873	0.509921	0.656837	0.182542	Up
SPTLC2	O15270	Serine palmitoyltransferase 2	0.280798	0.405338	0.565741	0.247382	Up
SIRT5	Q9NXA8	NAD-dependent protein deacylase sirtuin-5, mitochondrial	0.281624	0.54281	0.685062	0.16427	Up
PHYHIP	Q92561	Phytanoyl-CoA hydroxylase-interacting protein	0.284645	0.732033	0.834998	0.0783144	Up
PSMC6	P62333	26S protease regulatory subunit 10B	0.286761	0.366293	0.524423	0.280319	Up
EIF5	P55010	Eukaryotic translation initiation factor 5	0.289008	0.478545	0.631663	0.199515	Up
EIF3K	Q9UBQ5	Eukaryotic translation initiation factor 3 subunit K	0.289266	0.442145	0.598687	0.2228	Up
ATP6V1F	Q16864	V-type proton ATPase subunit F	0.289561	0.42135	0.580434	0.236247	Up
PLXNB1	O43157	Plexin-B1	0.289703	0.60697	0.74004	0.130745	Up
CORO2B	Q9UQ03	Coronin-2B	0.290152	0.472001	0.627264	0.202549	Up
PLEC	Q15149	Plectin	0.292384	0.466023	0.621425	0.206611	Up
PLCD3	Q8N3E9	1-phosphatidylinositol 4,5-bisphosphate phosphodiesterase delta-3	0.294469	0.63593	0.763013	0.117468	Up
VPS36	Q86VN1	Vacuolar protein-sorting-associated protein 36	0.295366	0.410878	0.570251	0.243934	Up
RAB14	P61106	Ras-related protein Rab-14	0.296833	0.390013	0.549853	0.259754	Up
ACTC1	P68032	Actin, alpha cardiac muscle 1;Actin, gamma-enteric smooth muscle;Actin, aortic smooth muscle;Actin, alpha skeletal muscle	0.297526	0.716684	0.821003	0.0856551	Up
VASP	P50552	Vasodilator-stimulated phosphoprotein	0.298635	0.411629	0.570581	0.243683	Up
YWHAG	P61981	14-3-3 protein gamma;14-3-3 protein gamma, N-terminally processed	0.298744	0.335653	0.498641	0.302212	Up
EIF1AX	P47813	Eukaryotic translation initiation factor 1A, X-chromosomal;Eukaryotic translation initiation factor 1A, Y-chromosomal	0.299202	0.448303	0.60555	0.21785	Up
ADPRHL2	Q9NX46	Poly(ADP-ribose) glycohydrolase ARH3	0.299742	0.516	0.660808	0.179925	Up
MLEC	Q14165	Malectin	0.299924	0.542931	0.685062	0.16427	Up
GRK2	P25098	Beta-adrenergic receptor kinase 1	0.302399	0.338416	0.501976	0.299317	Up
GART	P22102	Trifunctional purine biosynthetic protein adenosine-3;Phosphoribosylamine--glycine ligase;Phosphoribosylformylglycinamidine cyclo-ligase;Phosphoribosylglycinamide formyltransferase	0.302698	0.555664	0.695597	0.157642	Up
LRSAM1	Q6UWE0	E3 ubiquitin-protein ligase LRSAM1	0.302804	0.452316	0.608555	0.2157	Up
AK5	Q9Y6K8	Adenylate kinase isoenzyme 5	0.302977	0.509691	0.656837	0.182542	Up
RPL18A	Q02543	60S ribosomal protein L18a	0.307553	0.555581	0.695597	0.157642	Up
RPSA	P08865	40S ribosomal protein SA	0.309488	0.468766	0.623338	0.205276	Up
TIMM44	O43615	Mitochondrial import inner membrane translocase subunit TIM44	0.311792	0.396329	0.55491	0.255777	Up
SNPH	O15079	Syntaphilin	0.313042	0.367596	0.525948	0.279057	Up
APP	P05067	Amyloid beta A4 protein;N-APP;Soluble APP-alpha;Soluble APP-beta;C99;Beta-amyloid protein 42;Beta-amyloid protein 40;C83;P3(42);P3(40);C80;Gamma-secretase C-terminal fragment 59;Gamma-secretase C-terminal fragment 57;Gamma-secretase C-terminal fragment 50;C31	0.313779	0.459224	0.614326	0.211601	Up
SH3BGRL3	Q9H299	SH3 domain-binding glutamic acid-rich-like protein 3	0.314576	0.523489	0.666969	0.175894	Up
RAB2A	P61019	Ras-related protein Rab-2A	0.315613	0.365079	0.523359	0.281201	Up
STXBP1	P61764	Syntaxin-binding protein 1	0.316993	0.345606	0.507895	0.294226	Up
MYO5A	Q9Y4I1	Unconventional myosin-Va	0.318574	0.350615	0.51267	0.290162	Up
KARS	Q15046	Lysine--tRNA ligase	0.319916	0.394782	0.553442	0.256928	Up
SNX27	Q96L92	Sorting nexin-27	0.320077	0.380556	0.539972	0.267629	Up
PSME1	Q06323	Proteasome activator complex subunit 1	0.320674	0.52135	0.664624	0.177424	Up
PDIA4	P13667	Protein disulfide-isomerase A4	0.32077	0.420466	0.579935	0.23662	Up
SND1	Q7KZF4	Staphylococcal nuclease domain-containing protein 1	0.322584	0.527042	0.670342	0.173703	Up
FKBP2	P26885	Peptidyl-prolyl cis-trans isomerase FKBP2	0.322634	0.619407	0.749631	0.125152	Up
C9orf64	Q5T6V5	UPF0553 protein C9orf64	0.323271	0.492299	0.642708	0.191987	Up
PURA	Q00577	Transcriptional activator protein Pur-alpha	0.324006	0.397268	0.555874	0.255023	Up
DHX15	O43143	Pre-mRNA-splicing factor ATP-dependent RNA helicase DHX15	0.325021	0.456373	0.612356	0.212996	Up
MAPT	P10636	Microtubule-associated protein tau	0.325784	0.449246	0.605823	0.217654	Up
SLC25A13	Q9UJS0	Calcium-binding mitochondrial carrier protein Aralar2	0.326501	0.323131	0.484806	0.314432	Up
RANBP2	P49792	E3 SUMO-protein ligase RanBP2	0.327094	0.564214	0.704759	0.15196	Up
SH3GLB2	Q9NR46	Endophilin-B2	0.328953	0.26063	0.423333	0.373318	Up
VCL	P18206	Vinculin	0.330339	0.424286	0.582838	0.234452	Up
ERLEC1	Q96DZ1	Endoplasmic reticulum lectin 1	0.330686	0.422567	0.581029	0.235802	Up
RRM2B	Q7LG56	Ribonucleoside-diphosphate reductase subunit M2 B	0.330949	0.273663	0.435275	0.361237	Up
PABPC4	Q13310	Polyadenylate-binding protein 4	0.332529	0.493756	0.642768	0.191946	Up
APPL2	Q8NEU8	DCC-interacting protein 13-beta	0.332955	0.536343	0.680225	0.167348	Up
OXSR1	O95747	Serine/threonine-protein kinase OSR1	0.333092	0.272966	0.435275	0.361237	Up
NACAD	O15069	NAC-alpha domain-containing protein 1	0.336228	0.380072	0.539629	0.267905	Up
HNRNPUL2	Q1KMD3	Heterogeneous nuclear ribonucleoprotein U-like protein 2	0.338778	0.309135	0.472744	0.325374	Up
PSMC2	P35998	26S protease regulatory subunit 7	0.339384	0.300381	0.462541	0.33485	Up
NF1	P21359	Neurofibromin;Neurofibromin truncated	0.339764	0.524553	0.667941	0.175262	Up
RPS21	P63220	40S ribosomal protein S21	0.340269	0.588782	0.725609	0.139297	Up
CBX3	Q13185	Chromobox protein homolog 3	0.341608	0.511388	0.657111	0.182361	Up
SCCPDH	Q8NBX0	Saccharopine dehydrogenase-like oxidoreductase	0.342455	0.311806	0.47557	0.322785	Up
CCDC96	Q2M329	Coiled-coil domain-containing protein 96	0.343034	0.498464	0.646229	0.189613	Up
CLTC	Q00610	Clathrin heavy chain 1	0.344854	0.250115	0.411976	0.385128	Up
STRN	O43815	Striatin	0.34809	0.355554	0.515693	0.287609	Up
SSBP1	Q04837	Single-stranded DNA-binding protein, mitochondrial	0.351697	0.422265	0.580974	0.235843	Up
DFFA	O00273	DNA fragmentation factor subunit alpha	0.354473	0.491329	0.642195	0.192333	Up
ELOB	Q15370	Transcription elongation factor B polypeptide 2	0.356169	0.380997	0.540252	0.267404	Up
FUBP3	Q96I24	Far upstream element-binding protein 3	0.357143	0.599353	0.734158	0.134211	Up
U2AF2	P26368	Splicing factor U2AF 65 kDa subunit	0.357374	0.304322	0.466669	0.330991	Up
SQSTM1	Q13501	Sequestosome-1	0.360009	0.321693	0.483628	0.315489	Up
BAIAP2	Q9UQB8	Brain-specific angiogenesis inhibitor 1-associated protein 2	0.361244	0.660373	0.77956	0.10815	Up
ITGAV	P06756	Integrin alpha-V;Integrin alpha-V heavy chain;Integrin alpha-V light chain	0.361598	0.48794	0.640782	0.19329	Up
SF3A1	Q15459	Splicing factor 3A subunit 1	0.36388	0.420126	0.579827	0.236702	Up
ABI1	Q8IZP0	Abl interactor 1	0.364783	0.511612	0.657111	0.182361	Up
CDC42EP2	O14613	Cdc42 effector protein 2	0.366013	0.433433	0.591438	0.228091	Up
RBM14	Q96PK6	RNA-binding protein 14	0.366068	0.48673	0.63995	0.193854	Up
NIPSNAP2	O75323	Protein NipSnap homolog 2	0.366483	0.439192	0.596506	0.224385	Up
CCDC93	Q567U6	Coiled-coil domain-containing protein 93	0.367119	0.545609	0.687659	0.162627	Up
UBASH3B	Q8TF42	Ubiquitin-associated and SH3 domain-containing protein B	0.367738	0.550952	0.692038	0.15987	Up
DCUN1D1	Q96GG9	DCN1-like protein 1	0.370958	0.491275	0.642195	0.192333	Up
RPL13A	P40429	60S ribosomal protein L13a	0.371645	0.374835	0.533215	0.273097	Up
ABCF3	Q9NUQ8	ATP-binding cassette sub-family F member 3	0.374027	0.494544	0.643293	0.191591	Up
WDR48	Q8TAF3	WD repeat-containing protein 48	0.374109	0.452929	0.608558	0.215698	Up
YES1	P07947	Tyrosine-protein kinase Yes	0.374254	0.368072	0.52629	0.278775	Up
SF3B3	Q15393	Splicing factor 3B subunit 3	0.374546	0.293954	0.455235	0.341765	Up
VPS35	Q96QK1	Vacuolar protein sorting-associated protein 35	0.374551	0.203128	0.354266	0.450671	Up
EIF4A3	P38919	Eukaryotic initiation factor 4A-III;Eukaryotic initiation factor 4A-III, N-terminally processed	0.376567	0.319105	0.481626	0.31729	Up
DNM1	Q05193	Dynamin-1	0.377692	0.310624	0.474368	0.323884	Up
BCAS3	Q9H6U6	Breast carcinoma-amplified sequence 3	0.377938	0.238995	0.398683	0.399372	Up
PIK3R4	Q99570	Phosphoinositide 3-kinase regulatory subunit 4	0.379993	0.409959	0.570043	0.244093	Up
CNTNAP1	P78357	Contactin-associated protein 1	0.381002	0.290794	0.452166	0.344702	Up
TPPP	O94811	Tubulin polymerization-promoting protein	0.381218	0.314192	0.47752	0.321008	Up
PRKAA1	Q13131	5-AMP-activated protein kinase catalytic subunit alpha-1	0.382573	0.274921	0.436339	0.360176	Up
OSBP	P22059	Oxysterol-binding protein 1	0.383929	0.330313	0.493582	0.306641	Up
OSBPL2	Q9H1P3	Oxysterol-binding protein-related protein 2	0.384518	0.210325	0.363125	0.439944	Up
PSMC1	P62191	26S protease regulatory subunit 4	0.384567	0.212863	0.365673	0.436907	Up
RMDN3	Q96TC7	Regulator of microtubule dynamics protein 3	0.389383	0.383429	0.543355	0.264917	Up
RRAS	P10301	Ras-related protein R-Ras	0.390188	0.273591	0.435275	0.361237	Up
EEF1A1	P68104	Elongation factor 1-alpha 1;Putative elongation factor 1-alpha-like 3	0.394511	0.328056	0.4912	0.308742	Up
ARMCX3	Q9UH62	Armadillo repeat-containing X-linked protein 3	0.394766	0.386043	0.545666	0.263073	Up
SEPT5	Q99719	Septin-5	0.394907	0.350585	0.51267	0.290162	Up
ADAP1	O75689	Arf-GAP with dual PH domain-containing protein 1	0.396683	0.264499	0.426499	0.370082	Up
ARL6IP5	O75915	PRA1 family protein 3	0.398164	0.272491	0.435253	0.361258	Up
CSNK2A2	P19784	Casein kinase II subunit alpha	0.400938	0.164858	0.308345	0.510963	Up
PPP2R5E	Q16537	Serine/threonine-protein phosphatase 2A 56 kDa regulatory subunit epsilon isoform	0.406742	0.487394	0.640443	0.19352	Up
RPS3A	P61247	40S ribosomal protein S3a	0.407446	0.341648	0.505118	0.296607	Up
PRKAR2B	P31323	cAMP-dependent protein kinase type II-beta regulatory subunit	0.407766	0.628978	0.757912	0.120381	Up
MYH14	Q7Z406	Myosin-14	0.408263	0.170639	0.316424	0.499731	Up
RPL17	P18621	60S ribosomal protein L17	0.410366	0.314758	0.478054	0.320523	Up
EIF4G3	O43432	Eukaryotic translation initiation factor 4 gamma 3	0.410865	0.419437	0.579235	0.237145	Up
AP2S1	P53680	AP-2 complex subunit sigma	0.410942	0.228516	0.385976	0.41344	Up
CNPY2	Q9Y2B0	Protein canopy homolog 2	0.41101	0.174905	0.321122	0.49333	Up
AP3D1	O14617	AP-3 complex subunit delta-1	0.412544	0.362484	0.522334	0.282052	Up
SNX5	Q9Y5X3	Sorting nexin-5	0.41571	0.260865	0.423405	0.373244	Up
DNAJC19	Q96DA6	Mitochondrial import inner membrane translocase subunit TIM14	0.416644	0.428415	0.58653	0.23171	Up
DHRS7	Q9Y394	Dehydrogenase/reductase SDR family member 7	0.419599	0.134837	0.269675	0.56916	Up
SRP72	O76094	Signal recognition particle subunit SRP72	0.420123	0.428735	0.586606	0.231653	Up
SLC25A11	Q02978	Mitochondrial 2-oxoglutarate/malate carrier protein	0.421806	0.259504	0.422121	0.374563	Up
ATP5F1C	P36542	ATP synthase subunit gamma, mitochondrial	0.422163	0.253692	0.416632	0.380248	Up
BANF1	O75531	Barrier-to-autointegration factor;Barrier-to-autointegration factor, N-terminally processed	0.422909	0.491157	0.642195	0.192333	Up
GNAZ	P19086	Guanine nucleotide-binding protein G(z) subunit alpha	0.423304	0.312053	0.47557	0.322785	Up
TBC1D17	Q9HA65	TBC1 domain family member 17	0.423312	0.146525	0.285846	0.543868	Up
HNRNPAB	Q99729	Heterogeneous nuclear ribonucleoprotein A/B	0.424008	0.36583	0.524096	0.280589	Up
MATR3	P43243	Matrin-3	0.424094	0.354	0.514446	0.28866	Up
CORO7	P57737	Coronin-7	0.424121	0.247153	0.408916	0.388366	Up
CUL4B	Q13620	Cullin-4B	0.424598	0.288533	0.450661	0.34615	Up
OTUD7B	Q6GQQ9	OTU domain-containing protein 7B	0.42476	0.393058	0.552227	0.257882	Up
HSP90B1	P14625	Endoplasmin	0.424831	0.322659	0.484425	0.314773	Up
RPS2	P15880	40S ribosomal protein S2	0.424838	0.249573	0.411389	0.385748	Up
SWAP70	Q9UH65	Switch-associated protein 70	0.425397	0.411317	0.570503	0.243742	Up
AGAP3	Q96P47	Arf-GAP with GTPase, ANK repeat and PH domain-containing protein 3	0.426727	0.373054	0.531415	0.274566	Up
ALCAM	Q13740	CD166 antigen	0.427089	0.209418	0.361919	0.441389	Up
PIP4K2B	P78356	Phosphatidylinositol 5-phosphate 4-kinase type-2 beta	0.427495	0.16164	0.305933	0.514374	Up
VPS45	Q9NRW7	Vacuolar protein sorting-associated protein 45	0.427982	0.244034	0.405066	0.392474	Up
CYFIP1	Q7L576	Cytoplasmic FMR1-interacting protein 1	0.429156	0.49072	0.642195	0.192333	Up
EIF2B4	Q9UI10	Translation initiation factor eIF-2B subunit delta	0.429621	0.199893	0.351951	0.453517	Up
YBX1	P67809	Nuclease-sensitive element-binding protein 1	0.429685	0.461184	0.616577	0.210013	Up
UBA2	Q9UBT2	SUMO-activating enzyme subunit 2	0.431135	0.525661	0.668968	0.174595	Up
SEPT3	Q9UH03	Neuronal-specific septin-3	0.431312	0.278596	0.440912	0.355649	Up
SF3B1	O75533	Splicing factor 3B subunit 1	0.432813	0.238943	0.398683	0.399372	Up
NAPRT	Q6XQN6	Nicotinate phosphoribosyltransferase	0.433461	0.360805	0.521267	0.282939	Up
PLAA	Q9Y263	Phospholipase A-2-activating protein	0.433995	0.349166	0.511435	0.29121	Up
LYRM4	Q9HD34	LYR motif-containing protein 4	0.434442	0.289829	0.451627	0.34522	Up
PDE1B	Q01064	Calcium/calmodulin-dependent 3,5-cyclic nucleotide phosphodiesterase 1B	0.439778	0.339535	0.5033	0.298173	Up
ITGB1	P05556	Integrin beta-1	0.44102	0.466805	0.621847	0.206317	Up
ARFGEF3	Q5TH69	Brefeldin A-inhibited guanine nucleotide-exchange protein 3	0.44106	0.301655	0.46386	0.333613	Up
WASHC5	Q12768	WASH complex subunit strumpellin	0.445499	0.436128	0.593945	0.226254	Up
SH3GLB1	Q9Y371	Endophilin-B1	0.448018	0.16306	0.306588	0.513445	Up
MYH11	P35749	Myosin-11	0.450498	0.464107	0.619367	0.208052	Up
RHOC	P08134	Rho-related GTP-binding protein RhoC	0.453079	0.385637	0.54544	0.263253	Up
RPS16	P62249	40S ribosomal protein S16	0.4539	0.26621	0.428016	0.36854	Up
COQ9	O75208	Ubiquinone biosynthesis protein COQ9, mitochondrial	0.454517	0.254568	0.417762	0.379071	Up
SPECC1	Q5M775	Cytospin-B	0.454668	0.351891	0.513102	0.289796	Up
EFTUD2	Q15029	116 kDa U5 small nuclear ribonucleoprotein component	0.455005	0.317035	0.480526	0.318283	Up
SCFD1	Q8WVM8	Sec1 family domain-containing protein 1	0.457215	0.190095	0.341464	0.466656	Up
PDPK2P	Q6A1A2	Putative 3-phosphoinositide-dependent protein kinase 2;3-phosphoinositide-dependent protein kinase 1	0.457812	0.237322	0.396786	0.401444	Up
RALBP1	Q15311	RalA-binding protein 1	0.458994	0.319725	0.481647	0.317271	Up
DLG2	Q15700	Disks large homolog 2	0.461096	0.281319	0.443642	0.352967	Up
OSBPL6	Q9BZF3	Oxysterol-binding protein-related protein 6	0.463396	0.157925	0.299666	0.523362	Up
SF3B6	Q9Y3B4	Splicing factor 3B subunit 6	0.465132	0.298397	0.460124	0.337125	Up
RPL3	P39023	60S ribosomal protein L3	0.465658	0.320703	0.482466	0.316533	Up
VDAC2	P45880	Voltage-dependent anion-selective channel protein 2	0.465707	0.233376	0.391648	0.407104	Up
RBM39	Q14498	RNA-binding protein 39	0.468501	0.166813	0.311641	0.506346	Up
SMAP2	Q8WU79	Stromal membrane-associated protein 2	0.469467	0.3705	0.528742	0.276756	Up
DDX3X	O00571	ATP-dependent RNA helicase DDX3X	0.471275	0.372101	0.530686	0.275162	Up
BCS1L	Q9Y276	Mitochondrial chaperone BCS1	0.471675	0.334115	0.497992	0.302778	Up
RAB18	Q9NP72	Ras-related protein Rab-18	0.472842	0.126439	0.259675	0.58557	Up
GFM1	Q96RP9	Elongation factor G, mitochondrial	0.47361	0.222716	0.379214	0.421116	Up
ARMC10	Q8N2F6	Armadillo repeat-containing protein 10	0.475948	0.310245	0.474116	0.324116	Up
INPP4A	Q96PE3	Type I inositol 3,4-bisphosphate 4-phosphatase	0.475958	0.282988	0.445085	0.351557	Up
TIMM50	Q3ZCQ8	Mitochondrial import inner membrane translocase subunit TIM50	0.476268	0.124852	0.257348	0.589479	Up
PLD3	Q8IV08	Phospholipase D3	0.478918	0.20683	0.359044	0.444853	Up
ATAT1	Q5SQI0	Alpha-tubulin N-acetyltransferase 1	0.483856	0.141869	0.279214	0.554064	Up
SLC4A4	Q9Y6R1	Electrogenic sodium bicarbonate cotransporter 1	0.484739	0.281312	0.443642	0.352967	Up
CNRIP1	Q96F85	CB1 cannabinoid receptor-interacting protein 1	0.486528	0.44102	0.597632	0.223566	Up
TOMM70	O94826	Mitochondrial import receptor subunit TOM70	0.486902	0.164063	0.307434	0.512249	Up
CASK	O14936	Peripheral plasma membrane protein CASK	0.487845	0.256787	0.419327	0.377447	Up
PABPN1	Q86U42	Polyadenylate-binding protein 2	0.489005	0.3512	0.513061	0.289831	Up
RPL10	P27635	60S ribosomal protein L10;60S ribosomal protein L10-like	0.490525	0.237534	0.396842	0.401382	Up
ACTB	P60709	Actin, cytoplasmic 1;Actin, cytoplasmic 1, N-terminally processed	0.4906	0.63829	0.763505	0.117188	Up
ITPA	Q9BY32	Inosine triphosphate pyrophosphatase	0.490948	0.233048	0.391466	0.407306	Up
PANK4	Q9NVE7	Pantothenate kinase 4	0.491886	0.219919	0.375027	0.425937	Up
SNAP29	O95721	Synaptosomal-associated protein 29	0.49734	0.17461	0.320913	0.493612	Up
CHP1	Q99653	Calcineurin B homologous protein 1	0.497899	0.241603	0.402129	0.395635	Up
RPL23	P62829	60S ribosomal protein L23	0.498096	0.346888	0.509442	0.292905	Up
RABEP1	Q15276	Rab GTPase-binding effector protein 1	0.500104	0.243765	0.405066	0.392474	Up
HSPA13	P48723	Heat shock 70 kDa protein 13	0.504228	0.17283	0.318959	0.496265	Up
GORASP2	Q9H8Y8	Golgi reassembly-stacking protein 2	0.504578	0.185458	0.334245	0.475935	Up
GOT2	P00505	Aspartate aminotransferase, mitochondrial	0.505099	0.105528	0.229201	0.639783	Up
ZNF326	Q5BKZ1	DBIRD complex subunit ZNF326	0.509036	0.284302	0.44613	0.350539	Up
ANXA5	P08758	Annexin A5	0.509151	0.273544	0.435275	0.361237	Up
GNAO1	P09471	Guanine nucleotide-binding protein G(o) subunit alpha	0.51002	0.176729	0.322541	0.491415	Up
RPRD1B	Q9NQG5	Regulation of nuclear pre-mRNA domain-containing protein 1B	0.510488	0.195415	0.34737	0.459208	Up
RPS24	P62847	40S ribosomal protein S24	0.510575	0.308816	0.472582	0.325523	Up
FNTB	P49356	Protein farnesyltransferase subunit beta	0.512006	0.319467	0.481626	0.31729	Up
HOOK3	Q86VS8	Protein Hook homolog 3	0.51288	0.410506	0.570135	0.244022	Up
ANKMY2	Q8IV38	Ankyrin repeat and MYND domain-containing protein 2	0.513443	0.156391	0.297773	0.526114	Up
ITFG1	Q8TB96	T-cell immunomodulatory protein	0.513471	0.197393	0.34989	0.456069	Up
SSRP1	Q08945	FACT complex subunit SSRP1	0.51545	0.357343	0.517199	0.286342	Up
H2AFY	O75367	Core histone macro-H2A.1	0.515889	0.245911	0.407417	0.389961	Up
CA1	P00915	Carbonic anhydrase 1	0.516504	0.476545	0.631415	0.199685	Up
SEPT6	Q14141	Septin-6	0.521234	0.451677	0.608259	0.215911	Up
NRBP1	Q9UHY1	Nuclear receptor-binding protein	0.521284	0.370304	0.528742	0.276756	Up
HMGB1	P09429	High mobility group protein B1	0.524446	0.334504	0.498074	0.302706	Up
RAB11B	Q15907	Ras-related protein Rab-11B;Ras-related protein Rab-11A	0.525578	0.091898	0.209481	0.678855	Up
KYAT3	Q6YP21	Kynurenine--oxoglutarate transaminase 3	0.525616	0.44781	0.605252	0.218064	Up
DNAJB2	P25686	DnaJ homolog subfamily B member 2	0.528012	0.169427	0.314771	0.502005	Up
CAMK2B	Q13554	Calcium/calmodulin-dependent protein kinase type II subunit beta	0.528895	0.126914	0.259675	0.58557	Up
TRAPPC5	Q8IUR0	Trafficking protein particle complex subunit 5	0.529032	0.281199	0.443642	0.352967	Up
AP1S1	P61966	AP-1 complex subunit sigma-1A	0.529067	0.319154	0.481626	0.31729	Up
CDH2	P19022	Cadherin-2	0.530498	0.319413	0.481626	0.31729	Up
PRKDC	P78527	DNA-dependent protein kinase catalytic subunit	0.530662	0.203024	0.354266	0.450671	Up
NPLOC4	Q8TAT6	Nuclear protein localization protein 4 homolog	0.530752	0.198557	0.350572	0.455223	Up
UQCC2	Q9BRT2	Ubiquinol-cytochrome-c reductase complex assembly factor 2	0.53219	0.362133	0.522334	0.282052	Up
RP2	O75695	Protein XRP2	0.533009	0.265622	0.427691	0.36887	Up
USP15	Q9Y4E8	Ubiquitin carboxyl-terminal hydrolase 15	0.534223	0.127848	0.260311	0.584507	Up
RTN1	Q16799	Reticulon-1	0.535033	0.176534	0.322541	0.491415	Up
OGFRL1	Q5TC84	Opioid growth factor receptor-like protein 1	0.536188	0.261839	0.423748	0.372893	Up
VDAC1	P21796	Voltage-dependent anion-selective channel protein 1	0.537036	0.159651	0.302683	0.519012	Up
GDAP1	Q8TB36	Ganglioside-induced differentiation-associated protein 1	0.537286	0.10107	0.221915	0.653814	Up
CHGB	P05060	Secretogranin-1;PE-11;GAWK peptide;CCB peptide	0.538177	0.337687	0.501229	0.299964	Up
ATP1A3	P13637	Sodium/potassium-transporting ATPase subunit alpha-3	0.539137	0.139891	0.277154	0.557278	Up
LSM3	P62310	U6 snRNA-associated Sm-like protein LSm3	0.539178	0.335719	0.498641	0.302212	Up
ACAD8	Q9UKU7	Isobutyryl-CoA dehydrogenase, mitochondrial	0.539939	0.193541	0.345421	0.461652	Up
ASNS	P08243	Asparagine synthetase [glutamine-hydrolyzing]	0.539957	0.303341	0.465808	0.331793	Up
SNX30	Q5VWJ9	Sorting nexin-30	0.540181	0.147733	0.28734	0.541603	Up
RPL4	P36578	60S ribosomal protein L4	0.540377	0.202006	0.353432	0.451694	Up
OPA1	O60313	Dynamin-like 120 kDa protein, mitochondrial;Dynamin-like 120 kDa protein, form S1	0.544531	0.0944485	0.212199	0.673257	Up
CLIC1	O00299	Chloride intracellular channel protein 1	0.545339	0.200227	0.351981	0.45348	Up
PEX5L	Q8IYB4	PEX5-related protein	0.545441	0.364937	0.523359	0.281201	Up
MYH10	P35580	Myosin-10	0.545522	0.0994897	0.220185	0.657212	Up
MIEN1	Q9BRT3	Migration and invasion enhancer 1	0.547717	0.100735	0.22173	0.654176	Up
SRSF10	O75494	Serine/arginine-rich splicing factor 10;Serine/arginine-rich splicing factor 12	0.55031	0.289838	0.451627	0.34522	Up
HSPA9	P38646	Stress-70 protein, mitochondrial	0.550385	0.0959964	0.214376	0.668824	Up
VPS33A	Q96AX1	Vacuolar protein sorting-associated protein 33A	0.551788	0.255427	0.418554	0.378248	Up
PIN1	Q13526	Peptidyl-prolyl cis-trans isomerase NIMA-interacting 1	0.551948	0.132777	0.266637	0.574079	Up
MT-CO2	P00403	Cytochrome c oxidase subunit 2	0.55276	0.106574	0.230807	0.636751	Up
SCG3	Q8WXD2	Secretogranin-3	0.555078	0.20362	0.354266	0.450671	Up
SH3BGRL	O75368	SH3 domain-binding glutamic acid-rich-like protein	0.555304	0.449323	0.605823	0.217654	Up
NBEA	Q8NFP9	Neurobeachin	0.555943	0.390242	0.549853	0.259754	Up
AARSD1	Q9BTE6	Alanyl-tRNA editing protein Aarsd1	0.558087	0.135755	0.271265	0.566605	Up
HNRNPH3	P31942	Heterogeneous nuclear ribonucleoprotein H3	0.560431	0.350702	0.51267	0.290162	Up
SNRPD1	P62314	Small nuclear ribonucleoprotein Sm D1	0.561679	0.315062	0.478189	0.320401	Up
ANXA3	P12429	Annexin A3	0.563036	0.433597	0.591438	0.228091	Up
SERPINF1	P36955	Pigment epithelium-derived factor	0.563792	0.364855	0.523359	0.281201	Up
AP3B2	Q13367	AP-3 complex subunit beta-2	0.564589	0.0951027	0.213237	0.671137	Up
UBLCP1	Q8WVY7	Ubiquitin-like domain-containing CTD phosphatase 1	0.565557	0.254861	0.417935	0.378892	Up
CD81	P60033	CD81 antigen	0.566812	0.162518	0.306328	0.513813	Up
STXBP5	Q5T5C0	Syntaxin-binding protein 5	0.567335	0.214432	0.366796	0.435576	Up
MOSPD2	Q8NHP6	Motile sperm domain-containing protein 2	0.569489	0.318337	0.481515	0.31739	Up
RPL8	P62917	60S ribosomal protein L8	0.570944	0.232229	0.390919	0.407913	Up
BLMH	Q13867	Bleomycin hydrolase	0.571508	0.120921	0.252383	0.597941	Up
PPIB	P23284	Peptidyl-prolyl cis-trans isomerase B	0.574292	0.436689	0.594196	0.22607	Up
GLS	O94925	Glutaminase kidney isoform, mitochondrial	0.576698	0.150619	0.290769	0.536451	Up
DNAJA3	Q96EY1	DnaJ homolog subfamily A member 3, mitochondrial	0.577042	0.191579	0.343298	0.464329	Up
COASY	Q13057	Bifunctional coenzyme A synthase;Phosphopantetheine adenylyltransferase;Dephospho-CoA kinase	0.578463	0.247353	0.408942	0.388338	Up
C3	P01024	Complement C3;Complement C3 beta chain;C3-beta-c;Complement C3 alpha chain;C3a anaphylatoxin;Acylation stimulating protein;Complement C3b alpha chain;Complement C3c alpha chain fragment 1;Complement C3dg fragment;Complement C3g fragment;Complement C3d fragment;Complement C3f fragment;Complement C3c alpha chain fragment 2	0.583136	0.426429	0.584171	0.23346	Up
NAP1L5	Q96NT1	Nucleosome assembly protein 1-like 5	0.583149	0.257038	0.419327	0.377447	Up
TBCA	O75347	Tubulin-specific chaperone A	0.585428	0.199635	0.351776	0.453734	Up
EIF3D	O15371	Eukaryotic translation initiation factor 3 subunit D	0.586013	0.193792	0.345591	0.461437	Up
ABHD14B	Q96IU4	Alpha/beta hydrolase domain-containing protein 14B	0.58678	0.283036	0.445085	0.351557	Up
UCHL5	Q9Y5K5	Ubiquitin carboxyl-terminal hydrolase isozyme L5	0.588373	0.211052	0.363816	0.439119	Up
CHL1	O00533	Neural cell adhesion molecule L1-like protein;Processed neural cell adhesion molecule L1-like protein	0.588601	0.2242	0.380866	0.419228	Up
ATP5MG	O75964	ATP synthase subunit g, mitochondrial	0.588983	0.137179	0.273129	0.563632	Up
ACAD9	Q9H845	Acyl-CoA dehydrogenase family member 9, mitochondrial	0.593263	0.318117	0.48151	0.317395	Up
AFG3L2	Q9Y4W6	AFG3-like protein 2	0.593442	0.12233	0.253615	0.595824	Up
TRA2B	P62995	Transformer-2 protein homolog beta	0.594549	0.342126	0.505118	0.296607	Up
SACM1L	Q9NTJ5	Phosphatidylinositide phosphatase SAC1	0.595328	0.082563	0.195373	0.709136	Up
FSD1L	Q9BXM9	FSD1-like protein	0.59694	0.256902	0.419327	0.377447	Up
EIF3H	O15372	Eukaryotic translation initiation factor 3 subunit H	0.597787	0.119338	0.249687	0.602603	Up
TBC1D15	Q8TC07	TBC1 domain family member 15	0.600154	0.116373	0.245333	0.610245	Up
LAMP2	P13473	Lysosome-associated membrane glycoprotein 2	0.600697	0.185266	0.334245	0.475935	Up
REEP5	Q00765	Receptor expression-enhancing protein 5	0.600717	0.143278	0.280992	0.551306	Up
HNRNPF	P52597	Heterogeneous nuclear ribonucleoprotein F;Heterogeneous nuclear ribonucleoprotein F, N-terminally processed	0.600787	0.20347	0.354266	0.450671	Up
HP1BP3	Q5SSJ5	Heterochromatin protein 1-binding protein 3	0.602545	0.176191	0.322541	0.491415	Up
EVL	Q9UI08	Ena/VASP-like protein	0.602689	0.347344	0.509774	0.292623	Up
PARVA	Q9NVD7	Alpha-parvin	0.603694	0.188239	0.338603	0.470309	Up
CEP170B	Q9Y4F5	Centrosomal protein of 170 kDa protein B	0.60372	0.355857	0.515795	0.287522	Up
CDR2L	Q86X02	Cerebellar degeneration-related protein 2-like	0.60559	0.245396	0.406917	0.390494	Up
TIMM13	Q9Y5L4	Mitochondrial import inner membrane translocase subunit Tim13	0.605888	0.198492	0.350572	0.455223	Up
FKBP15	Q5T1M5	FK506-binding protein 15	0.606684	0.10573	0.229201	0.639783	Up
VWA5A	O00534	von Willebrand factor A domain-containing protein 5A	0.607227	0.170814	0.316424	0.499731	Up
LSAMP	Q13449	Limbic system-associated membrane protein	0.607546	0.511139	0.657111	0.182361	Up
DDOST	P39656	Dolichyl-diphosphooligosaccharide--protein glycosyltransferase 48 kDa subunit	0.610336	0.201694	0.353432	0.451694	Up
LETM1	O95202	LETM1 and EF-hand domain-containing protein 1, mitochondrial	0.610404	0.0567552	0.152711	0.81613	Up
SAE1	Q9UBE0	SUMO-activating enzyme subunit 1;SUMO-activating enzyme subunit 1, N-terminally processed	0.612253	0.0914951	0.209374	0.679077	Up
SPTBN2	O15020	Spectrin beta chain, non-erythrocytic 2	0.612357	0.0660029	0.167456	0.7761	Up
MSI2	Q96DH6	RNA-binding protein Musashi homolog 2	0.613756	0.200671	0.352483	0.452862	Up
PSMB2	P49721	Proteasome subunit beta type-2	0.613812	0.171028	0.316424	0.499731	Up
HNRNPK	P61978	Heterogeneous nuclear ribonucleoprotein K	0.614342	0.0819092	0.1944	0.711303	Up
EMC2	Q15006	ER membrane protein complex subunit 2	0.614547	0.0784177	0.187561	0.726858	Up
ARHGAP23	Q9P227	Rho GTPase-activating protein 23	0.615046	0.197097	0.349801	0.456179	Up
EPB41L1	Q9H4G0	Band 4.1-like protein 1	0.615319	0.0542942	0.149309	0.825914	Up
ATP5F1A	P25705	ATP synthase subunit alpha, mitochondrial	0.616229	0.0464902	0.133193	0.875519	Up
PI4KA	P42356	Phosphatidylinositol 4-kinase alpha	0.617764	0.196948	0.349801	0.456179	Up
LNPK	Q9C0E8	Protein lunapark	0.6185	0.093934	0.212199	0.673257	Up
RAB4B	P61018	Ras-related protein Rab-4B	0.619907	0.147808	0.28734	0.541603	Up
HNRNPR	O43390	Heterogeneous nuclear ribonucleoprotein R	0.620068	0.154321	0.295582	0.529321	Up
EML2	O95834	Echinoderm microtubule-associated protein-like 2	0.620406	0.156258	0.297773	0.526114	Up
ACACA	Q13085	Acetyl-CoA carboxylase 1;Biotin carboxylase	0.620734	0.0675724	0.17062	0.76797	Up
AVL9	Q8NBF6	Late secretory pathway protein AVL9 homolog	0.620918	0.232595	0.391238	0.407558	Up
ZFYVE21	Q9BQ24	Zinc finger FYVE domain-containing protein 21	0.623398	0.151202	0.291136	0.535904	Up
ANKRD29	Q8N6D5	Ankyrin repeat domain-containing protein 29	0.624522	0.0921106	0.209481	0.678855	Up
NCKIPSD	Q9NZQ3	NCK-interacting protein with SH3 domain	0.625351	0.0947828	0.212735	0.672162	Up
PAM16	Q9Y3D7	Mitochondrial import inner membrane translocase subunit TIM16	0.625915	0.121644	0.253084	0.596735	Up
FXN	Q16595	Frataxin, mitochondrial;Frataxin intermediate form;Frataxin(56-210);Frataxin(78-210);Frataxin mature form	0.62683	0.2416	0.402129	0.395635	Up
ARMC1	Q9NVT9	Armadillo repeat-containing protein 1	0.627547	0.171929	0.317561	0.498173	Up
ABLIM2	Q6H8Q1	Actin-binding LIM protein 2	0.62977	0.201796	0.353432	0.451694	Up
SGIP1	Q9BQI5	SH3-containing GRB2-like protein 3-interacting protein 1	0.630131	0.230344	0.388039	0.411125	Up
QARS	P47897	Glutamine--tRNA ligase	0.630359	0.0406484	0.121718	0.914645	Up
PNMA6F	L0R6Q1	NA	0.632387	0.107054	0.23162	0.635224	Up
ACADSB	P45954	Short/branched chain specific acyl-CoA dehydrogenase, mitochondrial	0.632714	0.151069	0.291136	0.535904	Up
HS1BP3	Q53T59	HCLS1-binding protein 3	0.63349	0.201926	0.353432	0.451694	Up
TMX2	Q9Y320	Thioredoxin-related transmembrane protein 2	0.633895	0.236252	0.395593	0.402752	Up
SNX4	O95219	Sorting nexin-4	0.63677	0.0545315	0.149776	0.824557	Up
MX1	P20591	Interferon-induced GTP-binding protein Mx1;Interferon-induced GTP-binding protein Mx1, N-terminally processed	0.637744	0.208031	0.360284	0.443356	Up
ABI2	Q9NYB9	Abl interactor 2	0.639312	0.353946	0.514446	0.28866	Up
BSG	P35613	Basigin	0.640148	0.228598	0.385976	0.41344	Up
PDCD5	O14737	Programmed cell death protein 5	0.640536	0.164229	0.307434	0.512249	Up
SMU1	Q2TAY7	WD40 repeat-containing protein SMU1;WD40 repeat-containing protein SMU1, N-terminally processed	0.640561	0.275165	0.436414	0.360101	Up
EIF3C	Q99613	Eukaryotic translation initiation factor 3 subunit C;Eukaryotic translation initiation factor 3 subunit C-like protein	0.641924	0.0963102	0.214645	0.668279	Up
DHX9	Q08211	ATP-dependent RNA helicase A	0.642437	0.123408	0.255081	0.593322	Up
ITGA7	Q13683	Integrin alpha-7;Integrin alpha-7 heavy chain;Integrin alpha-7 light chain;Integrin alpha-7 70 kDa form	0.64296	0.0461544	0.133016	0.876097	Up
FXR2	P51116	Fragile X mental retardation syndrome-related protein 2	0.645488	0.11549	0.244166	0.612315	Up
RPL6	Q02878	60S ribosomal protein L6	0.645881	0.0942273	0.212199	0.673257	Up
EIF4G2	P78344	Eukaryotic translation initiation factor 4 gamma 2	0.646211	0.0304851	0.100352	0.998472	Up
SAR1A	Q9NR31	GTP-binding protein SAR1a	0.649493	0.174134	0.320716	0.493879	Up
HSPB6	O14558	Heat shock protein beta-6	0.649987	0.406738	0.56734	0.246156	Up
STAT3	P40763	Signal transducer and activator of transcription 3	0.65012	0.194552	0.34639	0.460435	Up
RPL36	Q9Y3U8	60S ribosomal protein L36	0.652476	0.224618	0.381285	0.41875	Up
STRN3	Q13033	Striatin-3	0.652877	0.128529	0.260813	0.58367	Up
COX7A2	P14406	Cytochrome c oxidase subunit 7A2, mitochondrial	0.655068	0.112502	0.239626	0.620465	Up
COX6C	P09669	Cytochrome c oxidase subunit 6C	0.65515	0.111914	0.239117	0.62139	Up
SIRPA	P78324	Tyrosine-protein phosphatase non-receptor type substrate 1	0.657754	0.242911	0.404004	0.393615	Up
KANK4	Q5T7N3	KN motif and ankyrin repeat domain-containing protein 4	0.658307	0.211932	0.365048	0.43765	Up
EIF3E	P60228	Eukaryotic translation initiation factor 3 subunit E	0.65926	0.127828	0.260311	0.584507	Up
MPC1	Q9Y5U8	Mitochondrial pyruvate carrier 1	0.661889	0.142513	0.279986	0.552864	Up
CCDC47	Q96A33	Coiled-coil domain-containing protein 47	0.664064	0.167526	0.312128	0.505667	Up
UBE4A	Q14139	Ubiquitin conjugation factor E4 A	0.664447	0.0494855	0.139539	0.855305	Up
CHCHD6	Q9BRQ6	MICOS complex subunit MIC25	0.667057	0.0921519	0.209481	0.678855	Up
SNU13	P55769	NHP2-like protein 1;NHP2-like protein 1, N-terminally processed	0.667092	0.167934	0.312521	0.505121	Up
COPA	P53621	Coatomer subunit alpha;Xenin;Proxenin	0.668493	0.0593712	0.155937	0.80705	Up
CORO1A	P31146	Coronin-1A	0.671995	0.0713373	0.17639	0.753526	Up
PRKCB	P05771	Protein kinase C beta type	0.672494	0.180306	0.327674	0.484558	Up
GRIPAP1	Q4V328	GRIP1-associated protein 1	0.678555	0.0335087	0.107944	0.966802	Up
TMED9	Q9BVK6	Transmembrane emp24 domain-containing protein 9	0.679216	0.193049	0.345096	0.46206	Up
LONP1	P36776	Lon protease homolog, mitochondrial	0.680165	0.05815	0.154649	0.810653	Up
SDR39U1	Q9NRG7	Epimerase family protein SDR39U1	0.685227	0.0355535	0.112535	0.94871	Up
ALDH3A2	P51648	Fatty aldehyde dehydrogenase	0.690815	0.110663	0.237767	0.623848	Up
AKT3	Q9Y243	RAC-gamma serine/threonine-protein kinase	0.690868	0.0922018	0.209481	0.678855	Up
GAPVD1	Q14C86	GTPase-activating protein and VPS9 domain-containing protein 1	0.692285	0.110217	0.237198	0.624888	Up
RPS7	P62081	40S ribosomal protein S7	0.692466	0.081977	0.1944	0.711303	Up
COPZ1	P61923	Coatomer subunit zeta-1	0.693648	0.0944432	0.212199	0.673257	Up
SESTD1	Q86VW0	SEC14 domain and spectrin repeat-containing protein 1	0.694128	0.139206	0.276422	0.558427	Up
RPL37A	P61513	60S ribosomal protein L37a	0.694827	0.167583	0.312128	0.505667	Up
NNT	Q13423	NAD(P) transhydrogenase, mitochondrial	0.6978	0.030786	0.101044	0.995491	Up
AIMP1	Q12904	Aminoacyl tRNA synthase complex-interacting multifunctional protein 1;Endothelial monocyte-activating polypeptide 2	0.69852	0.0369224	0.115714	0.936613	Up
TPRG1L	Q5T0D9	Tumor protein p63-regulated gene 1-like protein	0.701151	0.0692312	0.17368	0.760251	Up
VDAC3	Q9Y277	Voltage-dependent anion-selective channel protein 3	0.701882	0.0374514	0.116225	0.934701	Up
EIPR1	Q53HC9	Protein TSSC1	0.701974	0.0584984	0.154742	0.810391	Up
RPL12	P30050	60S ribosomal protein L12	0.70259	0.113205	0.240479	0.618924	Up
HBD	P02042	Hemoglobin subunit delta	0.703747	0.334161	0.497992	0.302778	Up
TRAP1	Q12931	Heat shock protein 75 kDa, mitochondrial	0.703791	0.0620068	0.161145	0.792783	Up
GBE1	Q04446	1,4-alpha-glucan-branching enzyme	0.708395	0.162859	0.306588	0.513445	Up
NDUFS8	O00217	NADH dehydrogenase [ubiquinone] iron-sulfur protein 8, mitochondrial	0.710117	0.164232	0.307434	0.512249	Up
LARP6	Q9BRS8	La-related protein 6	0.716527	0.146746	0.286026	0.543594	Up
CACNA2D1	P54289	Voltage-dependent calcium channel subunit alpha-2/delta-1;Voltage-dependent calcium channel subunit alpha-2-1;Voltage-dependent calcium channel subunit delta-1	0.720195	0.0732654	0.179291	0.746443	Up
RAB1B	Q9H0U4	Ras-related protein Rab-1B;Putative Ras-related protein Rab-1C	0.721346	0.0386774	0.117567	0.929716	Up
PNPT1	Q8TCS8	Polyribonucleotide nucleotidyltransferase 1, mitochondrial	0.721869	0.282806	0.445085	0.351557	Up
NOS1	P29475	Nitric oxide synthase, brain	0.721896	0.233544	0.391648	0.407104	Up
PURB	Q96QR8	Transcriptional activator protein Pur-beta	0.721947	0.18835	0.338603	0.470309	Up
ACSL3	O95573	Long-chain-fatty-acid--CoA ligase 3	0.724534	0.132839	0.266637	0.574079	Up
EXOC3	O60645	Exocyst complex component 3	0.724788	0.0555776	0.151295	0.820174	Up
KHDRBS1	Q07666	KH domain-containing, RNA-binding, signal transduction-associated protein 1	0.726	0.067997	0.171498	0.765742	Up
ATP1A1	P05023	Sodium/potassium-transporting ATPase subunit alpha-1	0.72704	0.054989	0.15029	0.823071	Up
FLII	Q13045	Protein flightless-1 homolog	0.730435	0.083525	0.196811	0.705951	Up
NDUFB4	O95168	NADH dehydrogenase [ubiquinone] 1 beta subcomplex subunit 4	0.730573	0.0233236	0.0834543	1.07855	Up
BCAT1	P54687	Branched-chain-amino-acid aminotransferase, cytosolic	0.730604	0.214229	0.366731	0.435652	Up
HSPG2	P98160	Basement membrane-specific heparan sulfate proteoglycan core protein;Endorepellin;LG3 peptide	0.731041	0.266171	0.428016	0.36854	Up
MFN2	O95140	Mitofusin-2	0.732559	0.0852155	0.199079	0.700974	Up
RABGEF1	Q9UJ41	Rab5 GDP/GTP exchange factor	0.735809	0.06728	0.170269	0.768864	Up
NDUFB8	O95169	NADH dehydrogenase [ubiquinone] 1 beta subcomplex subunit 8, mitochondrial	0.736428	0.0744046	0.181081	0.742127	Up
SMC1A	Q14683	Structural maintenance of chromosomes protein 1A	0.737612	0.26134	0.423557	0.373088	Up
RPL9	P32969	60S ribosomal protein L9	0.741281	0.151115	0.291136	0.535904	Up
PHF24	Q9UPV7	Protein KIAA1045	0.741765	0.261321	0.423557	0.373088	Up
SRRM2	Q9UQ35	Serine/arginine repetitive matrix protein 2	0.742807	0.125963	0.259158	0.586436	Up
LRRC59	Q96AG4	Leucine-rich repeat-containing protein 59	0.744264	0.130157	0.262733	0.580485	Up
ELOC	Q15369	Transcription elongation factor B polypeptide 1	0.747163	0.0719889	0.177142	0.751678	Up
DST	Q03001	Dystonin	0.747626	0.0675108	0.17062	0.76797	Up
FIBP	O43427	Acidic fibroblast growth factor intracellular-binding protein	0.74825	0.0920912	0.209481	0.678855	Up
RTL8C	A6ZKI3	Protein FAM127A	0.749674	0.257221	0.419327	0.377447	Up
GIT1	Q9Y2X7	ARF GTPase-activating protein GIT1	0.749716	0.141827	0.279214	0.554064	Up
ANK1	P16157	Ankyrin-1	0.750571	0.257409	0.419327	0.377447	Up
PIK3C3	Q8NEB9	Phosphatidylinositol 3-kinase catalytic subunit type 3	0.752589	0.0772034	0.185294	0.732138	Up
SYNCRIP	O60506	Heterogeneous nuclear ribonucleoprotein Q	0.753697	0.0587009	0.154882	0.809999	Up
ATAD1	Q8NBU5	ATPase family AAA domain-containing protein 1	0.75598	0.0830053	0.195844	0.70809	Up
ADAM11	O75078	Disintegrin and metalloproteinase domain-containing protein 11	0.756221	0.0752655	0.182035	0.739845	Up
FARSB	Q9NSD9	Phenylalanine--tRNA ligase beta subunit	0.757408	0.114	0.241475	0.617128	Up
NDUFB3	O43676	NADH dehydrogenase [ubiquinone] 1 beta subcomplex subunit 3	0.761589	0.0316315	0.102907	0.987557	Up
AP3B1	O00203	AP-3 complex subunit beta-1	0.762613	0.023365	0.0834681	1.07848	Up
C12orf57	Q99622	Protein C10	0.765978	0.121129	0.252383	0.597941	Up
UQCRQ	O14949	Cytochrome b-c1 complex subunit 8	0.767676	0.322502	0.484425	0.314773	Up
SMC3	Q9UQE7	Structural maintenance of chromosomes protein 3	0.7679	0.162091	0.306328	0.513813	Up
ECI1	P42126	Enoyl-CoA delta isomerase 1, mitochondrial	0.767921	0.0592897	0.155907	0.807133	Up
CAMKK1	Q8N5S9	Calcium/calmodulin-dependent protein kinase kinase 1	0.771541	0.144939	0.283998	0.546684	Up
SDCBP	O00560	Syntenin-1	0.775963	0.0899521	0.207123	0.683772	Up
TTC37	Q6PGP7	Tetratricopeptide repeat protein 37	0.776094	0.129298	0.261895	0.581872	Up
SRPK2	P78362	SRSF protein kinase 2;SRSF protein kinase 2 N-terminal;SRSF protein kinase 2 C-terminal	0.777831	0.0369823	0.115739	0.93652	Up
VPS26B	Q4G0F5	Vacuolar protein sorting-associated protein 26B	0.778093	0.0688878	0.173155	0.761566	Up
SRRT	Q9BXP5	Serrate RNA effector molecule homolog	0.779734	0.121087	0.252383	0.597941	Up
ATP5MD	Q96IX5	Up-regulated during skeletal muscle growth protein 5	0.780046	0.0226102	0.0815582	1.08853	Up
NDUFA2	O43678	NADH dehydrogenase [ubiquinone] 1 alpha subcomplex subunit 2	0.780824	0.0829769	0.195844	0.70809	Up
CCAR2	Q8N163	Cell cycle and apoptosis regulator protein 2	0.782163	0.0553636	0.150942	0.82119	Up
PPP1R12A	O14974	Protein phosphatase 1 regulatory subunit 12A	0.782259	0.149619	0.289341	0.53859	Up
RUNDC3A	Q59EK9	RUN domain-containing protein 3A	0.782325	0.103317	0.225904	0.646076	Up
CCDC127	Q96BQ5	Coiled-coil domain-containing protein 127	0.78323	0.055665	0.151295	0.820174	Up
HCLS1	P14317	Hematopoietic lineage cell-specific protein	0.793191	0.0760306	0.182939	0.737693	Up
SLC25A5	P05141	ADP/ATP translocase 2;ADP/ATP translocase 2, N-terminally processed	0.795888	0.0486858	0.138066	0.859912	Up
DIABLO	Q9NR28	Diablo homolog, mitochondrial	0.796525	0.177315	0.322945	0.490871	Up
LUC7L2	Q9Y383	Putative RNA-binding protein Luc7-like 2	0.798157	0.130181	0.262733	0.580485	Up
COPG1	Q9Y678	Coatomer subunit gamma-1	0.799193	0.0718654	0.177142	0.751678	Up
DNAJC11	Q9NVH1	DnaJ homolog subfamily C member 11	0.803182	0.113992	0.241475	0.617128	Up
VARS	P26640	Valine--tRNA ligase	0.804033	0.0428856	0.126435	0.898132	Up
SNRPF	P62306	Small nuclear ribonucleoprotein F	0.804416	0.207184	0.359267	0.444583	Up
SMIM37	Q8NCU8	Uncharacterized protein encoded by LINC00116	0.805145	0.110273	0.237198	0.624888	Up
TTC7B	Q86TV6	Tetratricopeptide repeat protein 7B	0.806971	0.122986	0.254445	0.594406	Up
HNRNPU	Q00839	Heterogeneous nuclear ribonucleoprotein U	0.811745	0.0136815	0.058238	1.23479	Up
TOP2B	Q02880	DNA topoisomerase 2-beta	0.812816	0.154576	0.295582	0.529321	Up
RPL30	P62888	60S ribosomal protein L30	0.812824	0.0496	0.139685	0.854851	Up
CALU	O43852	Calumenin	0.814168	0.0274177	0.0934389	1.02947	Up
COL4A2	P08572	Collagen alpha-2(IV) chain;Canstatin	0.815231	0.0914416	0.209374	0.679077	Up
MAOB	P27338	Amine oxidase [flavin-containing] B	0.817226	0.154153	0.295582	0.529321	Up
DPP7	Q9UHL4	Dipeptidyl peptidase 2	0.822799	0.133325	0.267131	0.573276	Up
DCLK1	O15075	Serine/threonine-protein kinase DCLK1	0.823699	0.0198003	0.0748234	1.12596	Up
RPS13	P62277	40S ribosomal protein S13	0.829878	0.0854725	0.199286	0.700523	Up
G3BP2	Q9UN86	Ras GTPase-activating protein-binding protein 2	0.834073	0.246064	0.407417	0.389961	Up
CAT	P04040	Catalase	0.835757	0.132195	0.265825	0.575405	Up
PDXK	O00764	Pyridoxal kinase	0.835879	0.0881531	0.203844	0.690701	Up
ALDH1B1	P30837	Aldehyde dehydrogenase X, mitochondrial	0.841038	0.138841	0.275943	0.55918	Up
SIRT3	Q9NTG7	NAD-dependent protein deacetylase sirtuin-3, mitochondrial	0.842145	0.128151	0.260524	0.584153	Up
RRAGC	Q9HB90	Ras-related GTP-binding protein C;Ras-related GTP-binding protein D	0.842733	0.0749949	0.18192	0.74012	Up
SDSL	Q96GA7	Serine dehydratase-like	0.842754	0.102187	0.224146	0.649468	Up
TIMM8A	O60220	Mitochondrial import inner membrane translocase subunit Tim8 A	0.843724	0.116599	0.245344	0.610225	Up
NDUFC2	O95298	NADH dehydrogenase [ubiquinone] 1 subunit C2;NADH dehydrogenase [ubiquinone] 1 subunit C2, isoform 2	0.844513	0.266504	0.428179	0.368375	Up
TRAPPC4	Q9Y296	Trafficking protein particle complex subunit 4	0.844706	0.0731184	0.179258	0.746521	Up
ECPAS	Q5VYK3	Proteasome-associated protein ECM29 homolog	0.845041	0.0938826	0.212199	0.673257	Up
ACTN1	P12814	Alpha-actinin-1	0.845897	0.0451105	0.130856	0.883207	Up
CYLD	Q9NQC7	Ubiquitin carboxyl-terminal hydrolase CYLD	0.847076	0.0624626	0.161571	0.791636	Up
KRT18	P05783	Keratin, type I cytoskeletal 18	0.848378	0.294665	0.455951	0.341082	Up
FUBP1	Q96AE4	Far upstream element-binding protein 1	0.850417	0.237004	0.396553	0.401698	Up
RPS9	P46781	40S ribosomal protein S9	0.858749	0.0204137	0.0756277	1.12132	Up
SLC25A6	P12236	ADP/ATP translocase 3;ADP/ATP translocase 3, N-terminally processed	0.861789	0.0140737	0.0591655	1.22793	Up
C2CD2L	O14523	C2 domain-containing protein 2-like	0.862717	0.016084	0.0647438	1.1888	Up
PALM	O75781	Paralemmin-1	0.862757	0.0159789	0.0645549	1.19007	Up
SAFB	Q15424	Scaffold attachment factor B1	0.864339	0.175013	0.321122	0.49333	Up
ACTR10	Q9NZ32	Actin-related protein 10	0.865947	0.0615377	0.160489	0.794554	Up
FDXR	P22570	NADPH:adrenodoxin oxidoreductase, mitochondrial	0.866815	0.00734936	0.0386058	1.41335	Up	*
WDR37	Q9Y2I8	WD repeat-containing protein 37	0.868704	0.0200748	0.0754221	1.1225	Up
GTPBP1	O00178	GTP-binding protein 1	0.870175	0.277421	0.439679	0.356864	Up
DOC2A	Q14183	Double C2-like domain-containing protein alpha	0.870395	0.0274665	0.093462	1.02937	Up
SNRNP200	O75643	U5 small nuclear ribonucleoprotein 200 kDa helicase	0.873552	0.0645552	0.165117	0.782208	Up
ARHGEF2	Q92974	Rho guanine nucleotide exchange factor 2	0.875997	0.0840784	0.197486	0.704463	Up
TAX1BP3	O14907	Tax1-binding protein 3	0.876504	0.0751667	0.182035	0.739845	Up
CPT1A	P50416	Carnitine O-palmitoyltransferase 1, liver isoform	0.878825	0.07045	0.175688	0.755257	Up
AGAP1	Q9UPQ3	Arf-GAP with GTPase, ANK repeat and PH domain-containing protein 1	0.879643	0.110751	0.237767	0.623848	Up
MYH9	P35579	Myosin-9	0.882617	0.0140279	0.0591459	1.22808	Up
DDX17	Q92841	Probable ATP-dependent RNA helicase DDX17	0.884444	0.00988846	0.0464527	1.33299	Up	*
PLCXD3	Q63HM9	PI-PLC X domain-containing protein 3	0.886318	0.268249	0.42974	0.366794	Up
CMBL	Q96DG6	Carboxymethylenebutenolidase homolog	0.888474	0.121194	0.252383	0.597941	Up
SYN3	O14994	Synapsin-3	0.89	0.134389	0.26902	0.570215	Up
C2CD5	Q86YS7	C2 domain-containing protein 5	0.895867	0.0390331	0.118002	0.92811	Up
NAMPT	P43490	Nicotinamide phosphoribosyltransferase	0.897541	0.113627	0.241146	0.617721	Up
ARRB2	P32121	Beta-arrestin-2	0.897705	0.170941	0.316424	0.499731	Up
LMNA	P02545	Prelamin-A/C;Lamin-A/C	0.901259	0.0462893	0.133059	0.875955	Up
SLC25A12	O75746	Calcium-binding mitochondrial carrier protein Aralar1	0.901409	0.0253157	0.0883068	1.05401	Up
NDUFB5	O43674	NADH dehydrogenase [ubiquinone] 1 beta subcomplex subunit 5, mitochondrial	0.901424	0.0613815	0.16027	0.795148	Up
CALB2	P22676	Calretinin	0.902493	0.229387	0.387014	0.412273	Up
NCAM2	O15394	Neural cell adhesion molecule 2	0.903272	0.127498	0.260311	0.584507	Up
PRPF8	Q6P2Q9	Pre-mRNA-processing-splicing factor 8	0.903439	0.141698	0.279214	0.554064	Up
EIF2B3	Q9NR50	Translation initiation factor eIF-2B subunit gamma	0.90344	0.0169548	0.0668045	1.17519	Up
SFPQ	P23246	Splicing factor, proline- and glutamine-rich	0.909157	0.0396279	0.119152	0.923899	Up
FAM136A	Q96C01	Protein FAM136A	0.911747	0.197563	0.34989	0.456069	Up
EPHX1	P07099	Epoxide hydrolase 1	0.9121	0.00687747	0.0371819	1.42967	Up	*
SNTB1	Q13884	Beta-1-syntrophin	0.915285	0.2644	0.426499	0.370082	Up
SPG7	Q9UQ90	Paraplegin	0.917943	0.146476	0.285846	0.543868	Up
PSIP1	O75475	PC4 and SFRS1-interacting protein	0.919162	0.0499543	0.140504	0.85231	Up
NPM1	P06748	Nucleophosmin	0.920354	0.04568	0.131991	0.879456	Up
USP10	Q14694	Ubiquitin carboxyl-terminal hydrolase 10	0.924994	0.0587604	0.154882	0.809999	Up
TUBB4B	P68371	Tubulin beta-4B chain	0.925688	0.00837155	0.0415676	1.38125	Up	*
ALDH18A1	P54886	Delta-1-pyrroline-5-carboxylate synthase;Glutamate 5-kinase;Gamma-glutamyl phosphate reductase	0.926054	0.01508	0.0622866	1.20561	Up
RPL21	P46778	60S ribosomal protein L21	0.926135	0.0202802	0.0754818	1.12216	Up
FAM120A	Q9NZB2	Constitutive coactivator of PPAR-gamma-like protein 1	0.926927	0.0598839	0.157098	0.803829	Up
LYPLAL1	Q5VWZ2	Lysophospholipase-like protein 1	0.928451	0.0167199	0.0662239	1.17899	Up
ELP1	O95163	Elongator complex protein 1	0.929434	0.0295684	0.0985023	1.00655	Up
DPM1	O60762	Dolichol-phosphate mannosyltransferase subunit 1	0.929759	0.0645755	0.165117	0.782208	Up
RPN1	P04843	Dolichyl-diphosphooligosaccharide--protein glycosyltransferase subunit 1	0.930424	0.0294725	0.098478	1.00666	Up
RPL19	P84098	60S ribosomal protein L19	0.93335	0.0873848	0.202941	0.69263	Up
DUSP23	Q9BVJ7	Dual specificity protein phosphatase 23	0.933663	0.0852941	0.199079	0.700974	Up
TMEM30A	Q9NV96	Cell cycle control protein 50A	0.936978	0.0273456	0.0933395	1.02993	Up
IMMT	Q16891	MICOS complex subunit MIC60	0.937001	0.00873735	0.042557	1.37103	Up	*
EIF3G	O75821	Eukaryotic translation initiation factor 3 subunit G	0.937171	0.00800694	0.0400804	1.39707	Up	*
AK2	P54819	Adenylate kinase 2, mitochondrial;Adenylate kinase 2, mitochondrial, N-terminally processed	0.940264	0.0708446	0.175688	0.755257	Up
BAG3	O95817	BAG family molecular chaperone regulator 3	0.94102	0.119198	0.24963	0.602703	Up
CEP170	Q5SW79	Centrosomal protein of 170 kDa	0.94121	0.0114316	0.050383	1.29772	Up
CDC42EP4	Q9H3Q1	Cdc42 effector protein 4	0.944183	0.148826	0.288311	0.540139	Up
ABHD11	Q8NFV4	Alpha/beta hydrolase domain-containing protein 11	0.9447	0.0881456	0.203844	0.690701	Up
RPL11	P62913	60S ribosomal protein L11	0.951609	0.0372777	0.11601	0.935505	Up
PPIL3	Q9H2H8	Peptidyl-prolyl cis-trans isomerase-like 3	0.951761	0.0242594	0.0858351	1.06634	Up
NOP56	O00567	Nucleolar protein 56	0.95281	0.0373559	0.116091	0.935202	Up
VPS18	Q9P253	Vacuolar protein sorting-associated protein 18 homolog	0.953151	0.00721061	0.0383301	1.41646	Up	*
BABAM2	Q9NXR7	BRCA1-A complex subunit BRE	0.955672	0.131461	0.264828	0.577036	Up
NUBPL	Q8TB37	Iron-sulfur protein NUBPL	0.958025	0.0221448	0.0806653	1.09331	Up
FAM129A	Q9BZQ8	Protein Niban	0.965713	0.0150811	0.0622866	1.20561	Up
FLOT1	O75955	Flotillin-1	0.965955	0.015395	0.0628816	1.20148	Up
RAP2B	P61225	Ras-related protein Rap-2b	0.970488	0.0708077	0.175688	0.755257	Up
LUC7L3	O95232	Luc7-like protein 3	0.97862	0.00693828	0.0374196	1.4269	Up	*
TOR1AIP1	Q5JTV8	Torsin-1A-interacting protein 1	0.979778	0.0282002	0.0958117	1.01858	Up
UQCR10	Q9UDW1	Cytochrome b-c1 complex subunit 9	0.979858	0.0565588	0.152702	0.816155	Up
PSMC5	P62195	26S protease regulatory subunit 8	0.982694	0.0102548	0.047471	1.32357	Up	*
EMC1	Q8N766	ER membrane protein complex subunit 1	0.983341	0.0183772	0.0706474	1.1509	Up
ENAH	Q8N8S7	Protein enabled homolog	0.985869	0.0747368	0.181492	0.741143	Up
PRRT2	Q7Z6L0	Proline-rich transmembrane protein 2	0.988882	0.0422143	0.125067	0.902858	Up
PPFIA3	O75145	Liprin-alpha-3	0.991488	0.00502316	0.0308775	1.51036	Up	*
NRCAM	Q92823	Neuronal cell adhesion molecule	0.993243	0.0658006	0.167287	0.776537	Up
BCLAF1	Q9NYF8	Bcl-2-associated transcription factor 1	0.993864	0.0153348	0.0628816	1.20148	Up
NUMA1	Q14980	Nuclear mitotic apparatus protein 1	0.994222	0.0719788	0.177142	0.751678	Up
GUK1	Q16774	Guanylate kinase	0.996591	0.070809	0.175688	0.755257	Up
DNAJB11	Q9UBS4	DnaJ homolog subfamily B member 11	0.997137	0.0733882	0.179393	0.746194	Up
LRP1	Q07954	Prolow-density lipoprotein receptor-related protein 1;Low-density lipoprotein receptor-related protein 1 85 kDa subunit;Low-density lipoprotein receptor-related protein 1 515 kDa subunit;Low-density lipoprotein receptor-related protein 1 intracellular domain	0.998921	0.0421298	0.12503	0.902987	Up
GFPT1	Q06210	Glutamine--fructose-6-phosphate aminotransferase [isomerizing] 1	0.998922	0.0966142	0.214892	0.66778	Up
CORO2A	Q92828	Coronin-2A	0.999632	0.131833	0.265339	0.5762	Up
REPS1	Q96D71	RalBP1-associated Eps domain-containing protein 1	1.00489	0.0376525	0.116361	0.934191	Up
SERPINI1	Q99574	Neuroserpin	1.00731	0.0362241	0.114008	0.943063	Up
RPS28	P62857	40S ribosomal protein S28	1.00835	0.0465483	0.133193	0.875519	Up
KIAA0513	O60268	Uncharacterized protein KIAA0513	1.00858	0.130184	0.262733	0.580485	Up
HEBP2	Q9Y5Z4	Heme-binding protein 2	1.01181	0.0390296	0.118002	0.92811	Up
CD44	P16070	CD44 antigen	1.01209	0.0788787	0.188461	0.724779	Up
EEF1E1	O43324	Eukaryotic translation elongation factor 1 epsilon-1	1.01271	0.00993309	0.0464896	1.33264	Up	*
SLC25A22	Q9H936	Mitochondrial glutamate carrier 1	1.0133	0.0272891	0.0933395	1.02993	Up
VWA8	A3KMH1	von Willebrand factor A domain-containing protein 8	1.01376	0.0100785	0.0469234	1.32861	Up	*
LAMC1	P11047	Laminin subunit gamma-1	1.01412	0.0473816	0.134977	0.869741	Up
HBA1	P69905	Hemoglobin subunit alpha	1.01702	0.300718	0.462739	0.334664	Up
MRE11	P49959	Double-strand break repair protein MRE11A	1.01791	0.108737	0.234805	0.629293	Up
TUBB6	Q9BUF5	Tubulin beta-6 chain	1.02093	0.0225843	0.0815582	1.08853	Up
PSPC1	Q8WXF1	Paraspeckle component 1	1.02322	0.102746	0.225151	0.647527	Up
GJA1	P17302	Gap junction alpha-1 protein	1.02407	0.25651	0.419327	0.377447	Up
KPNA4	O00629	Importin subunit alpha-3	1.02507	0.0103586	0.0476538	1.3219	Up	*
DIRAS2	Q96HU8	GTP-binding protein Di-Ras2	1.02544	0.0473685	0.134977	0.869741	Up
FAM96B	Q9Y3D0	Mitotic spindle-associated MMXD complex subunit MIP18	1.02617	0.0346224	0.110216	0.957754	Up
NONO	Q15233	Non-POU domain-containing octamer-binding protein	1.03976	0.0112475	0.0500841	1.3003	Up
TMX1	Q9H3N1	Thioredoxin-related transmembrane protein 1	1.04334	0.0207589	0.076472	1.1165	Up
RPL35	P42766	60S ribosomal protein L35	1.04358	0.0723609	0.177861	0.74992	Up
TBC1D13	Q9NVG8	TBC1 domain family member 13	1.04435	0.143239	0.280992	0.551306	Up
SOGA3	Q5TF21	Protein SOGA3	1.04572	0.0365603	0.114904	0.939666	Up
ARFGAP2	Q8N6H7	ADP-ribosylation factor GTPase-activating protein 2	1.04583	0.00701629	0.0377487	1.4231	Up	*
MYO1C	O00159	Unconventional myosin-Ic	1.04597	0.0389879	0.118002	0.92811	Up
SLC25A25	Q6KCM7	Calcium-binding mitochondrial carrier protein SCaMC-2	1.04817	0.0212477	0.0775243	1.11056	Up
FXR1	P51114	Fragile X mental retardation syndrome-related protein 1	1.04856	0.00344096	0.0249622	1.60272	Up	*
HYOU1	Q9Y4L1	Hypoxia up-regulated protein 1	1.04902	0.0129385	0.0555007	1.2557	Up
HNRNPM	P52272	Heterogeneous nuclear ribonucleoprotein M	1.04948	0.0180425	0.0700881	1.15436	Up
CRTAC1	Q9NQ79	Cartilage acidic protein 1	1.04973	0.00627583	0.0353932	1.45108	Up	*
TRA2A	Q13595	Transformer-2 protein homolog alpha	1.05009	0.0731715	0.179258	0.746521	Up
DNAJB6	O75190	DnaJ homolog subfamily B member 6;DnaJ homolog subfamily B member 8	1.05284	0.0372011	0.11601	0.935505	Up
SH3BGRL2	Q9UJC5	SH3 domain-binding glutamic acid-rich-like protein 2	1.05349	0.127318	0.260259	0.584595	Up
RGS6	P49758	Regulator of G-protein signaling 6	1.05783	0.038001	0.116466	0.933799	Up
TOMM20	Q15388	Mitochondrial import receptor subunit TOM20 homolog	1.05911	0.0442059	0.129074	0.88916	Up
NEBL	O76041	Nebulette	1.0644	0.007396	0.0387592	1.41162	Up	*
TSNAX	Q99598	Translin-associated protein X	1.06672	0.00367214	0.0255783	1.59213	Up	*
UBA52	P62987	Ubiquitin-60S ribosomal protein L40;Ubiquitin;60S ribosomal protein L40;Ubiquitin-40S ribosomal protein S27a;Ubiquitin;40S ribosomal protein S27a;Polyubiquitin-B;Ubiquitin;Polyubiquitin-C;Ubiquitin	1.06782	0.0205308	0.075906	1.11972	Up
ATP9A	O75110	Probable phospholipid-transporting ATPase IIA	1.06807	0.0395047	0.118942	0.924663	Up
CSNK1E	P49674	Casein kinase I isoform epsilon;Casein kinase I isoform delta	1.0716	0.00438597	0.0285527	1.54435	Up	*
C12orf10	Q9HB07	UPF0160 protein MYG1, mitochondrial	1.07586	0.233083	0.391466	0.407306	Up
SLC1A2	P43004	Excitatory amino acid transporter 2	1.07756	0.343966	0.506825	0.295142	Up
TUBB2B	Q9BVA1	Tubulin beta-2B chain	1.08074	0.00410556	0.0275342	1.56013	Up	*
RPL15	P61313	60S ribosomal protein L15	1.08085	0.0357134	0.112881	0.94738	Up
RPS8	P62241	40S ribosomal protein S8	1.08577	0.0201789	0.0754631	1.12227	Up
IDH3G	P51553	Isocitrate dehydrogenase [NAD] subunit gamma, mitochondrial	1.08718	0.0921811	0.209481	0.678855	Up
ESYT2	A0FGR8	Extended synaptotagmin-2	1.09041	0.0382899	0.116868	0.932303	Up
HK1	P19367	Hexokinase-1	1.09217	0.00518253	0.0312075	1.50574	Up	*
AGRN	O00468	Agrin;Agrin N-terminal 110 kDa subunit;Agrin C-terminal 110 kDa subunit;Agrin C-terminal 90 kDa fragment;Agrin C-terminal 22 kDa fragment	1.09667	0.0154935	0.0631678	1.1995	Up
MAOA	P21397	Amine oxidase [flavin-containing] A	1.0967	0.0414483	0.123622	0.907905	Up
NDUFS6	O75380	NADH dehydrogenase [ubiquinone] iron-sulfur protein 6, mitochondrial	1.09822	0.0417896	0.124473	0.904926	Up
NOP58	Q9Y2X3	Nucleolar protein 58	1.09869	0.0283893	0.0960138	1.01767	Up
PHB2	Q99623	Prohibitin-2	1.10284	0.00191743	0.0173899	1.7597	Up	*
BRK1	Q8WUW1	Protein BRICK1	1.10502	0.0513949	0.143287	0.843795	Up
SCRIB	Q14160	Protein scribble homolog	1.10724	0.0540905	0.148933	0.827008	Up
BOLA2	Q9H3K6	BolA-like protein 2	1.10759	0.0358535	0.113163	0.946297	Up
ILK	Q13418	Integrin-linked protein kinase	1.1088	0.0607122	0.158896	0.798888	Up
DOCK5	Q9H7D0	Dedicator of cytokinesis protein 5	1.10988	0.0056166	0.0329339	1.48236	Up	*
PRKAR2A	P13861	cAMP-dependent protein kinase type II-alpha regulatory subunit	1.1108	0.00295074	0.0226987	1.644	Up	*
RGS7	P49802	Regulator of G-protein signaling 7	1.11183	0.069253	0.17368	0.760251	Up
CIRBP	Q14011	Cold-inducible RNA-binding protein	1.11477	0.223421	0.380124	0.420075	Up
CPNE1	Q99829	Copine-1	1.1152	0.00418017	0.0275677	1.5596	Up	*
ELAVL1	Q15717	ELAV-like protein 1	1.11537	0.019369	0.0736194	1.13301	Up
TAGLN2	P37802	Transgelin-2	1.11575	0.0114064	0.050383	1.29772	Up
SNX3	O60493	Sorting nexin-3	1.11623	0.0231083	0.0828171	1.08188	Up
MYADM	Q96S97	Myeloid-associated differentiation marker	1.1168	0.0429038	0.126435	0.898132	Up
RPL29	P47914	60S ribosomal protein L29	1.11761	0.0582473	0.154649	0.810653	Up
SFXN1	Q9H9B4	Sideroflexin-1	1.11772	0.00171642	0.0160247	1.79521	Up	*
ABCB7	O75027	ATP-binding cassette sub-family B member 7, mitochondrial	1.11803	0.0290384	0.0974673	1.01114	Up
SFXN3	Q9BWM7	Sideroflexin-3	1.11836	0.00276606	0.0221085	1.65544	Up	*
RPL7	P18124	60S ribosomal protein L7	1.1204	0.00591617	0.0342337	1.46555	Up	*
HNRNPA2B1	P22626	Heterogeneous nuclear ribonucleoproteins A2/B1	1.1214	0.00360669	0.0252809	1.59721	Up	*
STK38L	Q9Y2H1	Serine/threonine-protein kinase 38-like	1.12288	0.0107682	0.0486319	1.31308	Up	*
COX7A2L	O14548	Cytochrome c oxidase subunit 7A-related protein, mitochondrial	1.1247	0.00463456	0.0291728	1.53502	Up	*
THRAP3	Q9Y2W1	Thyroid hormone receptor-associated protein 3	1.12708	0.056323	0.152428	0.816936	Up
RABIF	P47224	Guanine nucleotide exchange factor MSS4	1.13207	0.00927447	0.044318	1.35342	Up	*
RTN3	O95197	Reticulon-3	1.13577	0.0031145	0.0232229	1.63408	Up	*
COX7A1	P24310	Cytochrome c oxidase subunit 7A1, mitochondrial	1.14007	0.0424883	0.125711	0.900626	Up
SLC3A2	P08195	4F2 cell-surface antigen heavy chain	1.14032	0.0272014	0.0932741	1.03024	Up
ELAVL3	Q14576	ELAV-like protein 3	1.14117	0.0258378	0.0897058	1.04718	Up
SRXN1	Q9BYN0	Sulfiredoxin-1	1.14591	0.0109421	0.049317	1.307	Up	*
FABP7	O15540	Fatty acid-binding protein, brain	1.14884	0.00498996	0.0308775	1.51036	Up	*
MFF	Q9GZY8	Mitochondrial fission factor	1.15112	0.0125285	0.0539501	1.26801	Up
RAB12	Q6IQ22	Ras-related protein Rab-12	1.15393	0.00443464	0.0286447	1.54296	Up	*
HNRNPC	P07910	Heterogeneous nuclear ribonucleoproteins C1/C2	1.15604	0.0137997	0.0586289	1.23189	Up
LMNB2	Q03252	Lamin-B2	1.15732	0.00888344	0.0428178	1.36838	Up	*
UBR4	Q5T4S7	E3 ubiquitin-protein ligase UBR4	1.15845	0.0139374	0.0589035	1.22986	Up
PPP1CA	P62136	Serine/threonine-protein phosphatase PP1-alpha catalytic subunit	1.15906	0.0158947	0.0643314	1.19158	Up
CRIP2	P52943	Cysteine-rich protein 2	1.1627	0.0303009	0.100025	0.999892	Up
RPL7A	P62424	60S ribosomal protein L7a	1.16311	0.00456864	0.0290043	1.53754	Up	*
HNRNPA3	P51991	Heterogeneous nuclear ribonucleoprotein A3	1.16541	0.0024564	0.0205192	1.68784	Up	*
RABL3	Q5HYI8	Rab-like protein 3	1.16808	0.0188101	0.071938	1.14304	Up
RPL27	P61353	60S ribosomal protein L27	1.16867	0.00716984	0.0382048	1.41788	Up	*
ANK2	Q01484	Ankyrin-2	1.1695	0.000602491	0.00782886	2.1063	Up	*
VPS53	Q5VIR6	Vacuolar protein sorting-associated protein 53 homolog	1.17039	0.0024682	0.0205406	1.68739	Up	*
AFDN	P55196	Afadin	1.17405	0.0202073	0.0754631	1.12227	Up
TMEM109	Q9BVC6	Transmembrane protein 109	1.1748	0.0139438	0.0589035	1.22986	Up
TOMM22	Q9NS69	Mitochondrial import receptor subunit TOM22 homolog	1.17558	0.00801326	0.0400804	1.39707	Up	*
SARS2	Q9NP81	Serine--tRNA ligase, mitochondrial	1.1764	0.0245334	0.0863919	1.06353	Up
PRKCD	Q05655	Protein kinase C delta type;Protein kinase C delta type regulatory subunit;Protein kinase C delta type catalytic subunit	1.17827	0.0122671	0.0530302	1.27548	Up
CHCHD3	Q9NX63	MICOS complex subunit MIC19	1.183	0.00716274	0.0382048	1.41788	Up	*
SCOC	Q9UIL1	Short coiled-coil protein	1.1832	0.00353552	0.025103	1.60027	Up	*
TRIM28	Q13263	Transcription intermediary factor 1-beta	1.18496	0.00851615	0.0416803	1.38007	Up	*
MTX1	Q13505	Metaxin-1	1.18543	0.0183622	0.0706474	1.1509	Up
HNRNPA0	Q13151	Heterogeneous nuclear ribonucleoprotein A0	1.18799	0.10433	0.227275	0.643449	Up
[truncated: 223 more rows]

## Sheet: Pons Ctrl vs. VWM
Gene symbol	Protein ID	Protein names	Log2(VWM-Ctrl)	p-value	q-value	-Log10(q-value)	Direction	Significant
NIN	Q8N4C6	Ninein	-5.611	6.24876e-08	6.94238e-05	4.15849	Down	*
COX7C	P15954	Cytochrome c oxidase subunit 7C, mitochondrial	-3.41163	1.02117e-07	7.56347e-05	4.12128	Down	*
SYP	P08247	Synaptophysin	-6.19134	3.13292e-07	0.000174034	3.75937	Down	*
NDUFS5	O43920	NADH dehydrogenase [ubiquinone] iron-sulfur protein 5	-2.64261	1.01296e-06	0.000375134	3.42581	Down	*
VCAN	P13611	Versican core protein	-2.93452	3.94027e-06	0.000795934	3.09912	Down	*
NCAN	O14594	Neurocan core protein	-2.84232	3.7495e-06	0.000795934	3.09912	Down	*
AQP1	P29972	Aquaporin-1	-3.50239	6.32945e-06	0.00108185	2.96583	Down	*
GLIPR2	Q9H4G4	Golgi-associated plant pathogenesis-related protein 1	-1.92465	2.90091e-05	0.00257833	2.58866	Down	*
BCAN	Q96GW7	Brevican core protein	-2.2258	3.26061e-05	0.00278657	2.55493	Down	*
APOE	P02649	Apolipoprotein E	-2.32687	3.62616e-05	0.00287762	2.54097	Down	*
PMP2	P02689	Myelin P2 protein	-4.07286	5.1393e-05	0.0035686	2.4475	Down	*
S100A1	P23297	Protein S100-A1	-2.38215	5.07993e-05	0.0035686	2.4475	Down	*
ATP5MD	Q96IX5	Up-regulated during skeletal muscle growth protein 5	-1.69872	5.39055e-05	0.00362964	2.44014	Down	*
SVIP	Q8NHG7	Small VCP/p97-interacting protein	-2.95807	6.55895e-05	0.004164	2.38049	Down	*
ATP5IF1	Q9UII2	ATPase inhibitor, mitochondrial	-3.27768	0.000102766	0.00570864	2.24347	Down	*
MOBP	Q13875	Myelin-associated oligodendrocyte basic protein	-1.99	0.000163993	0.0079216	2.10119	Down	*
NDUFA12	Q9UI09	NADH dehydrogenase [ubiquinone] 1 alpha subcomplex subunit 12	-1.63844	0.000168292	0.00795627	2.09929	Down	*
RHOG	P84095	Rho-related GTP-binding protein RhoG	-1.91031	0.00021253	0.00798576	2.09768	Down	*
NEFL	P07196	Neurofilament light polypeptide	-1.90246	0.000193928	0.00798576	2.09768	Down	*
COX6C	P09669	Cytochrome c oxidase subunit 6C	-1.86719	0.000215637	0.00798576	2.09768	Down	*
HDAC11	Q96DB2	Histone deacetylase 11	-1.85264	0.000186284	0.00798576	2.09768	Down	*
ARL8B	Q9NVJ2	ADP-ribosylation factor-like protein 8B	-1.79561	0.000209494	0.00798576	2.09768	Down	*
PTK2	Q05397	Focal adhesion kinase 1	-1.558	0.000207713	0.00798576	2.09768	Down	*
COA3	Q9Y2R0	Cytochrome c oxidase assembly factor 3 homolog, mitochondrial	-1.5521	0.000206765	0.00798576	2.09768	Down	*
NDUFB1	O75438	NADH dehydrogenase [ubiquinone] 1 beta subcomplex subunit 1	-1.537	0.000189188	0.00798576	2.09768	Down	*
NDUFS7	O75251	NADH dehydrogenase [ubiquinone] iron-sulfur protein 7, mitochondrial	-1.3508	0.000204102	0.00798576	2.09768	Down	*
HAPLN2	Q9GZV7	Hyaluronan and proteoglycan link protein 2	-2.59412	0.000240508	0.00845498	2.07289	Down	*
STMN2	Q93045	Stathmin-2	-2.33435	0.000248937	0.00845498	2.07289	Down	*
MRAS	O14807	Ras-related protein M-Ras	-1.97375	0.000242665	0.00845498	2.07289	Down	*
NDUFA13	Q9P0J0	NADH dehydrogenase [ubiquinone] 1 alpha subcomplex subunit 13	-1.49416	0.000282826	0.00924176	2.03425	Down	*
NDUFB4	O95168	NADH dehydrogenase [ubiquinone] 1 beta subcomplex subunit 4	-1.35594	0.000281076	0.00924176	2.03425	Down	*
MBP	P02686	Myelin basic protein	-1.83433	0.000293944	0.00946584	2.02384	Down	*
COX5A	P20674	Cytochrome c oxidase subunit 5A, mitochondrial	-2.0194	0.000359696	0.00978072	2.00963	Down	*
EPDR1	Q9UM22	Mammalian ependymin-related protein 1	-1.94509	0.000363868	0.00978072	2.00963	Down	*
UBL4A	P11441	Ubiquitin-like protein 4A	-1.80064	0.000353593	0.00978072	2.00963	Down	*
PTPRZ1	P23471	Receptor-type tyrosine-protein phosphatase zeta	-1.38148	0.000348734	0.00978072	2.00963	Down	*
NDUFB2	O95178	NADH dehydrogenase [ubiquinone] 1 beta subcomplex subunit 2, mitochondrial	-2.18984	0.000395168	0.0103302	1.98589	Down	*
MAP6D1	Q9H9H5	MAP6 domain-containing protein 1	-2.34239	0.000408024	0.0104881	1.9793	Down	*
ATP5MG	O75964	ATP synthase subunit g, mitochondrial	-1.68454	0.000410652	0.0104881	1.9793	Down	*
STMN1	P16949	Stathmin	-2.39119	0.000420549	0.0104995	1.97883	Down	*
ATP5F1E	P56381	ATP synthase subunit epsilon, mitochondrial;ATP synthase subunit epsilon-like protein, mitochondrial	-2.38775	0.000457722	0.0113007	1.9469	Down	*
S100B	P04271	Protein S100-B	-2.19605	0.000472037	0.011526	1.93832	Down	*
NDUFA2	O43678	NADH dehydrogenase [ubiquinone] 1 alpha subcomplex subunit 2	-1.8432	0.00051128	0.0123485	1.90839	Down	*
DNAJB2	P25686	DnaJ homolog subfamily B member 2	-1.57921	0.000583707	0.0136526	1.86478	Down	*
COX5B	P10606	Cytochrome c oxidase subunit 5B, mitochondrial	-1.67881	0.00065965	0.014698	1.83274	Down	*
TUBB3	Q13509	Tubulin beta-3 chain	-1.32951	0.000646579	0.014698	1.83274	Down	*
NDUFA7	O95182	NADH dehydrogenase [ubiquinone] 1 alpha subcomplex subunit 7	-1.88551	0.000936235	0.0194422	1.71125	Down	*
ATP6V1G2	O95670	V-type proton ATPase subunit G 2	-2.78368	0.000977269	0.0197408	1.70463	Down	*
CHCHD6	Q9BRQ6	MICOS complex subunit MIC25	-1.51028	0.000965455	0.0197408	1.70463	Down	*
PADI2	Q9Y2J8	Protein-arginine deiminase type-2	-1.32909	0.000969965	0.0197408	1.70463	Down	*
NDUFB3	O43676	NADH dehydrogenase [ubiquinone] 1 beta subcomplex subunit 3	-1.30643	0.000988593	0.0197897	1.70356	Down	*
COX7A2L	O14548	Cytochrome c oxidase subunit 7A-related protein, mitochondrial	-1.3739	0.00101509	0.0199605	1.69983	Down	*
TUBB4B	P68371	Tubulin beta-4B chain	-1.22722	0.00109017	0.0207038	1.68395	Down	*
NEFM	P07197	Neurofilament medium polypeptide	-1.71455	0.00117311	0.0219047	1.65946	Down	*
MAPRE2	Q15555	Microtubule-associated protein RP/EB family member 2	-1.15141	0.00128804	0.0230808	1.63675	Down	*
CHMP2B	Q9UQN3	Charged multivesicular body protein 2b	-1.57518	0.00133618	0.0234394	1.63005	Down	*
ATP5O	P48047	ATP synthase subunit O, mitochondrial	-1.52709	0.00131936	0.0234394	1.63005	Down	*
NDUFB6	O95139	NADH dehydrogenase [ubiquinone] 1 beta subcomplex subunit 6	-1.45398	0.0013397	0.0234394	1.63005	Down	*
RAB6B	Q9NRW1	Ras-related protein Rab-6B	-1.33407	0.00136631	0.0235344	1.6283	Down	*
SLC9A3R1	O14745	Na(+)/H(+) exchange regulatory cofactor NHE-RF1	-1.72398	0.00138859	0.0237343	1.62462	Down	*
MAP1LC3B	Q9GZQ8	Microtubule-associated proteins 1A/1B light chain 3B;Microtubule-associated proteins 1A/1B light chain 3 beta 2	-2.38663	0.00143947	0.0242311	1.61563	Down	*
FAM136A	Q96C01	Protein FAM136A	-2.60147	0.00153169	0.0248424	1.60481	Down	*
INA	Q16352	Alpha-internexin	-1.54203	0.00151203	0.0248424	1.60481	Down	*
ATP5ME	P56385	ATP synthase subunit e, mitochondrial	-1.4866	0.00153064	0.0248424	1.60481	Down	*
PHB2	Q99623	Prohibitin-2	-1.1268	0.00162082	0.0257193	1.58974	Down	*
GLUD1	P00367	Glutamate dehydrogenase 1, mitochondrial;Glutamate dehydrogenase 2, mitochondrial	-1.11764	0.00163205	0.0257193	1.58974	Down	*
PTGDS	P41222	Prostaglandin-H2 D-isomerase	-1.83955	0.00166555	0.0258107	1.5882	Down	*
FIS1	Q9Y3D6	Mitochondrial fission 1 protein	-1.20201	0.00172068	0.0262084	1.58156	Down	*
ACYP2	P14621	Acylphosphatase-2	-1.52109	0.00179606	0.0271486	1.56625	Down	*
PBXIP1	Q96AQ6	Pre-B-cell leukemia transcription factor-interacting protein 1	-2.52286	0.00182373	0.0272713	1.56429	Down	*
HIGD1A	Q9Y241	HIG1 domain family member 1A, mitochondrial	-1.68387	0.00188277	0.0277054	1.55744	Down	*
RAB18	Q9NP72	Ras-related protein Rab-18	-1.08173	0.00207268	0.0295224	1.52985	Down	*
TFRC	P02786	Transferrin receptor protein 1;Transferrin receptor protein 1, serum form	-1.60127	0.00219635	0.0301253	1.52107	Down	*
ATAT1	Q5SQI0	Alpha-tubulin N-acetyltransferase 1	-1.14805	0.00217372	0.0301253	1.52107	Down	*
IGSF8	Q969P0	Immunoglobulin superfamily member 8	-1.1238	0.00221394	0.0301802	1.52028	Down	*
GNG7	O60262	Guanine nucleotide-binding protein G(I)/G(S)/G(O) subunit gamma-7	-1.51483	0.00232876	0.0315518	1.50098	Down	*
CDC42EP2	O14613	Cdc42 effector protein 2	-1.65324	0.00236364	0.0318304	1.49716	Down	*
NDUFA1	O15239	NADH dehydrogenase [ubiquinone] 1 alpha subcomplex subunit 1	-1.86391	0.00259546	0.0343281	1.46435	Down	*
CDK18	Q07002	Cyclin-dependent kinase 18	-1.17311	0.00259362	0.0343281	1.46435	Down	*
DNAJB6	O75190	DnaJ homolog subfamily B member 6;DnaJ homolog subfamily B member 8	-1.64698	0.00270855	0.0354023	1.45097	Down	*
ATP5PD	O75947	ATP synthase subunit d, mitochondrial	-1.09578	0.00277341	0.0358237	1.44583	Down	*
CHCHD3	Q9NX63	MICOS complex subunit MIC19	-1.34856	0.00291669	0.0364095	1.43879	Down	*
RAB6A	P20340	Ras-related protein Rab-6A	-1.17542	0.00294284	0.0365306	1.43734	Down	*
TUBB2B	Q9BVA1	Tubulin beta-2B chain	-1.13075	0.00297106	0.0366761	1.43562	Down	*
MCCC2	Q9HCC0	Methylcrotonoyl-CoA carboxylase beta chain, mitochondrial	-1.54105	0.00308825	0.0374239	1.42685	Down	*
PRDX3	P30048	Thioredoxin-dependent peroxide reductase, mitochondrial	-1.14927	0.00309901	0.0374239	1.42685	Down	*
ATP5F1B	P06576	ATP synthase subunit beta, mitochondrial	-1.01394	0.00393719	0.0444826	1.35181	Down	*
NDUFA6	P56556	NADH dehydrogenase [ubiquinone] 1 alpha subcomplex subunit 6	-1.22278	0.00430354	0.0471616	1.32641	Down	*
ALAD	P13716	Delta-aminolevulinic acid dehydratase	-1.60972	0.00441273	0.0475975	1.32242	Down	*
LIPE	Q05469	Hormone-sensitive lipase	-1.39638	0.00439976	0.0475975	1.32242	Down	*
TUBB2A	Q13885	Tubulin beta-2A chain	-1.47361	0.0045558	0.0477406	1.32111	Down	*
CNP	P09543	2,3-cyclic-nucleotide 3-phosphodiesterase	-0.903422	0.00459434	0.0477406	1.32111	Down	*
ATP6V1E1	P36543	V-type proton ATPase subunit E 1	-1.01363	0.0047503	0.0485607	1.31372	Down	*
RABIF	P47224	Guanine nucleotide exchange factor MSS4	-1.25056	0.00487897	0.0492776	1.30735	Down	*
PREP	P48147	Prolyl endopeptidase	4.17654	2.40193e-08	5.33709e-05	4.2727	Up	*
CARS	P49589	Cysteine--tRNA ligase, cytoplasmic	2.72913	4.46506e-07	0.000198427	3.7024	Up	*
ANXA1	P04083	Annexin A1	5.47517	1.68031e-06	0.000533379	3.27296	Up	*
PAK2	Q13177	Serine/threonine-protein kinase PAK 2;PAK-2p27;PAK-2p34	2.3811	2.33116e-06	0.000598715	3.22278	Up	*
SSB	P05455	Lupus La protein	2.73978	2.42504e-06	0.000598715	3.22278	Up	*
VCL	P18206	Vinculin	2.70527	5.99694e-06	0.00108185	2.96583	Up	*
FABP7	O15540	Fatty acid-binding protein, brain	2.14862	1.74738e-05	0.00216943	2.66366	Up	*
XPO1	O14980	Exportin-1	2.41958	1.77766e-05	0.00216943	2.66366	Up	*
TXNRD1	Q16881	Thioredoxin reductase 1, cytoplasmic	2.48981	1.52612e-05	0.00216943	2.66366	Up	*
CNN3	Q15417	Calponin-3	2.53595	1.58911e-05	0.00216943	2.66366	Up	*
CAPG	P40121	Macrophage-capping protein	2.90362	1.95268e-05	0.00216943	2.66366	Up	*
IQGAP1	P46940	Ras GTPase-activating-like protein IQGAP1	3.50942	1.84597e-05	0.00216943	2.66366	Up	*
FLNC	Q14315	Filamin-C	5.15333	1.93341e-05	0.00216943	2.66366	Up	*
DDX17	Q92841	Probable ATP-dependent RNA helicase DDX17	1.77701	2.57611e-05	0.00238505	2.6225	Up	*
EPRS	P07814	Bifunctional glutamate/proline--tRNA ligase;Glutamate--tRNA ligase;Proline--tRNA ligase	2.37265	2.47361e-05	0.00238505	2.6225	Up	*
LRRC59	Q96AG4	Leucine-rich repeat-containing protein 59	2.75248	2.5617e-05	0.00238505	2.6225	Up	*
NES	P48681	Nestin	4.83175	2.36265e-05	0.00238505	2.6225	Up	*
TAGLN2	P37802	Transgelin-2	2.23456	3.46164e-05	0.0028488	2.54534	Up	*
SCIN	Q9Y6U3	Adseverin	4.39734	4.09657e-05	0.00313882	2.50323	Up	*
RARS	P54136	Arginine--tRNA ligase, cytoplasmic	1.96417	4.57969e-05	0.00339202	2.46954	Up	*
SPTB	P11277	Spectrin beta chain, erythrocytic	2.56629	5.82091e-05	0.00380413	2.41974	Up	*
FLNA	P21333	Filamin-A	2.26709	7.5119e-05	0.00463651	2.33381	Up	*
NAMPT	P43490	Nicotinamide phosphoribosyltransferase	2.84363	7.9448e-05	0.00477117	2.32137	Up	*
XRCC5	P13010	X-ray repair cross-complementing protein 5	1.60308	8.73146e-05	0.00510561	2.29195	Up	*
SAE1	Q9UBE0	SUMO-activating enzyme subunit 1;SUMO-activating enzyme subunit 1, N-terminally processed	1.78423	9.08458e-05	0.00517588	2.28602	Up	*
IARS	P41252	Isoleucine--tRNA ligase, cytoplasmic	2.53301	0.000118837	0.00644036	2.19109	Up	*
LARS	Q9P2J5	Leucine--tRNA ligase, cytoplasmic	2.69699	0.000127753	0.00675872	2.17014	Up	*
PFN1	P07737	Profilin-1	1.87296	0.000142018	0.00727947	2.1379	Up	*
BLVRB	P30043	Flavin reductase (NADPH)	2.4123	0.000144148	0.00727947	2.1379	Up	*
NOS1	P29475	Nitric oxide synthase, brain	2.88518	0.000160106	0.00790567	2.10206	Up	*
XRCC6	P12956	X-ray repair cross-complementing protein 6	1.34407	0.000192216	0.00798576	2.09768	Up	*
GSTP1	P09211	Glutathione S-transferase P	1.60064	0.000203195	0.00798576	2.09768	Up	*
PUF60	Q9UHX1	Poly(U)-binding-splicing factor PUF60	2.31451	0.000175098	0.00798576	2.09768	Up	*
C12orf10	Q9HB07	UPF0160 protein MYG1, mitochondrial	4.2287	0.000186452	0.00798576	2.09768	Up	*
CLIC1	O00299	Chloride intracellular channel protein 1	1.95153	0.000222828	0.00811679	2.09062	Up	*
PURB	Q96QR8	Transcriptional activator protein Pur-beta	2.48038	0.000251138	0.00845498	2.07289	Up	*
AKR1A1	P14550	Alcohol dehydrogenase [NADP(+)]	2.49424	0.000250057	0.00845498	2.07289	Up	*
KCTD12	Q96CX2	BTB/POZ domain-containing protein KCTD12	1.52538	0.000299699	0.00951329	2.02167	Up	*
TARS	P26639	Threonine--tRNA ligase, cytoplasmic	1.24499	0.000355512	0.00978072	2.00963	Up	*
AGFG1	P52594	Arf-GAP domain and FG repeat-containing protein 1	1.37829	0.000358735	0.00978072	2.00963	Up	*
CORO1A	P31146	Coronin-1A	1.5761	0.000365346	0.00978072	2.00963	Up	*
FAM129A	Q9BZQ8	Protein Niban	1.60886	0.00035577	0.00978072	2.00963	Up	*
DDX6	P26196	Probable ATP-dependent RNA helicase DDX6	1.65834	0.000323217	0.00978072	2.00963	Up	*
PAFAH1B3	Q15102	Platelet-activating factor acetylhydrolase IB subunit gamma	1.68203	0.000325473	0.00978072	2.00963	Up	*
SAMHD1	Q9Y3Z3	Deoxynucleoside triphosphate triphosphohydrolase SAMHD1	2.03387	0.000335936	0.00978072	2.00963	Up	*
NANS	Q9NR45	Sialic acid synthase	2.13005	0.000326971	0.00978072	2.00963	Up	*
PCK2	Q16822	Phosphoenolpyruvate carboxykinase [GTP], mitochondrial	2.65894	0.000317052	0.00978072	2.00963	Up	*
PPA1	Q15181	Inorganic pyrophosphatase	2.60119	0.000382965	0.0101303	1.99438	Up	*
HNRNPD	Q14103	Heterogeneous nuclear ribonucleoprotein D0	1.73822	0.000415613	0.0104942	1.97905	Up	*
ARHGDIB	P52566	Rho GDP-dissociation inhibitor 2	2.88701	0.000546002	0.0130453	1.88454	Up	*
CNPY2	Q9Y2B0	Protein canopy homolog 2	1.24724	0.000578956	0.0136526	1.86478	Up	*
SF3B2	Q13435	Splicing factor 3B subunit 2	1.85426	0.000590871	0.0136762	1.86403	Up	*
DDX39B	Q13838	Spliceosome RNA helicase DDX39B	1.54893	0.000660434	0.014698	1.83274	Up	*
FGA	P02671	Fibrinogen alpha chain;Fibrinopeptide A;Fibrinogen alpha chain	3.24226	0.000661475	0.014698	1.83274	Up	*
PSIP1	O75475	PC4 and SFRS1-interacting protein	1.83385	0.000670359	0.0147479	1.83127	Up	*
DDAH2	O95865	N(G),N(G)-dimethylarginine dimethylaminohydrolase 2	1.39662	0.000679408	0.0148004	1.82973	Up	*
C3	P01024	Complement C3;Complement C3 beta chain;C3-beta-c;Complement C3 alpha chain;C3a anaphylatoxin;Acylation stimulating protein;Complement C3b alpha chain;Complement C3c alpha chain fragment 1;Complement C3dg fragment;Complement C3g fragment;Complement C3d fragment;Complement C3f fragment;Complement C3c alpha chain fragment 2	3.01692	0.000694948	0.014992	1.82414	Up	*
ANXA4	P09525	Annexin A4	1.93275	0.000702849	0.0150166	1.82343	Up	*
SERPINH1	P50454	Serpin H1	2.18049	0.000739596	0.0156513	1.80545	Up	*
NONO	Q15233	Non-POU domain-containing octamer-binding protein	1.49895	0.000812792	0.017038	1.76858	Up	*
GSTO1	P78417	Glutathione S-transferase omega-1	1.56086	0.0010074	0.0199605	1.69983	Up	*
NUDCD2	Q8WVJ2	NudC domain-containing protein 2	1.72342	0.0010326	0.0201267	1.69623	Up	*
LCP1	P13796	Plastin-2	1.94284	0.0010774	0.0206378	1.68534	Up	*
CBX3	Q13185	Chromobox protein homolog 3	2.04019	0.00107315	0.0206378	1.68534	Up	*
MYO6	Q9UM54	Unconventional myosin-VI	1.22972	0.00114418	0.0215454	1.66665	Up	*
DNAJC8	O75937	DnaJ homolog subfamily C member 8	1.71675	0.00119819	0.0221864	1.65391	Up	*
HNRNPA3	P51991	Heterogeneous nuclear ribonucleoprotein A3	1.26653	0.001283	0.0230808	1.63675	Up	*
RBM39	Q14498	RNA-binding protein 39	1.27014	0.00126756	0.0230808	1.63675	Up	*
IGKC	P01834	Ig kappa chain C region	2.15525	0.00128535	0.0230808	1.63675	Up	*
FKBP2	P26885	Peptidyl-prolyl cis-trans isomerase FKBP2	2.48306	0.00135682	0.0235344	1.6283	Up	*
PPME1	Q9Y570	Protein phosphatase methylesterase 1	1.57807	0.00140777	0.0238783	1.622	Up	*
UBA1	P22314	Ubiquitin-like modifier-activating enzyme 1	1.29855	0.00146446	0.0244664	1.61143	Up	*
EEA1	Q15075	Early endosome antigen 1	1.75791	0.00147641	0.0244819	1.61115	Up	*
ACO1	P21399	Cytoplasmic aconitate hydratase	1.04077	0.00156157	0.0251436	1.59957	Up	*
ARHGEF2	Q92974	Rho guanine nucleotide exchange factor 2	1.81601	0.0015762	0.0251965	1.59866	Up	*
FKBP4	Q02790	Peptidyl-prolyl cis-trans isomerase FKBP4;Peptidyl-prolyl cis-trans isomerase FKBP4, N-terminally processed	1.86728	0.00164605	0.0257572	1.5891	Up	*
CORO1C	Q9ULV4	Coronin-1C	1.51757	0.0016727	0.0258107	1.5882	Up	*
GLOD4	Q9HC38	Glyoxalase domain-containing protein 4	2.42882	0.00172206	0.0262084	1.58156	Up	*
EIF3B	P55884	Eukaryotic translation initiation factor 3 subunit B	1.68689	0.00182872	0.0272713	1.56429	Up	*
PAK3	O75914	Serine/threonine-protein kinase PAK 3	1.54509	0.00187324	0.0277054	1.55744	Up	*
CCAR2	Q8N163	Cell cycle and apoptosis regulator protein 2	1.40412	0.00196932	0.0284145	1.54646	Up	*
ACTN1	P12814	Alpha-actinin-1	1.44569	0.0019463	0.0284145	1.54646	Up	*
IGHG1	P0DOX5	Ig gamma-1 chain C region	2.40565	0.00195763	0.0284145	1.54646	Up	*
DEK	P35659	Protein DEK	1.41699	0.00206546	0.0295224	1.52985	Up	*
ARCN1	P48444	Coatomer subunit delta	1.25501	0.0021211	0.0298297	1.52535	Up	*
SERPINA1	P01009	Alpha-1-antitrypsin;Short peptide from AAT	3.78194	0.00212066	0.0298297	1.52535	Up	*
FGG	P02679	Fibrinogen gamma chain	2.78581	0.00217456	0.0301253	1.52107	Up	*
COL6A3	P12111	Collagen alpha-3(VI) chain	3.03078	0.0021941	0.0301253	1.52107	Up	*
TROVE2	P10155	60 kDa SS-A/Ro ribonucleoprotein	1.22543	0.00242976	0.0325237	1.4878	Up	*
LTA4H	P09960	Leukotriene A-4 hydrolase	1.29097	0.00261822	0.0344242	1.46314	Up	*
EIF3A	Q14152	Eukaryotic translation initiation factor 3 subunit A	1.31032	0.00278915	0.0358237	1.44583	Up	*
NARS	O43776	Asparagine--tRNA ligase, cytoplasmic	1.34688	0.00276508	0.0358237	1.44583	Up	*
MUT	P22033	Methylmalonyl-CoA mutase, mitochondrial	1.54727	0.00281057	0.0358914	1.44501	Up	*
MPI	P34949	Mannose-6-phosphate isomerase	1.89399	0.00283342	0.0359763	1.44398	Up	*
STIP1	P31948	Stress-induced-phosphoprotein 1	1.75153	0.00286831	0.0362124	1.44114	Up	*
SYNCRIP	O60506	Heterogeneous nuclear ribonucleoprotein Q	1.30567	0.00288579	0.0362273	1.44096	Up	*
SRP54	P61011	Signal recognition particle 54 kDa protein	1.34385	0.00306861	0.0374239	1.42685	Up	*
HSPA5	P11021	78 kDa glucose-regulated protein	1.41864	0.00306087	0.0374239	1.42685	Up	*
USP7	Q93009	Ubiquitin carboxyl-terminal hydrolase 7	1.32489	0.00319984	0.038275	1.41709	Up	*
ALDH1L1	O75891	Cytosolic 10-formyltetrahydrofolate dehydrogenase	1.78267	0.00320394	0.038275	1.41709	Up	*
HNRNPH3	P31942	Heterogeneous nuclear ribonucleoprotein H3	2.02823	0.00322761	0.0383516	1.41622	Up	*
LYPLAL1	Q5VWZ2	Lysophospholipase-like protein 1	1.19959	0.00333452	0.0394111	1.40438	Up	*
MYEF2	Q9P2K5	Myelin expression factor 2	1.4349	0.00340588	0.0399419	1.39857	Up	*
IPO5	O00410	Importin-5	2.12429	0.00341537	0.0399419	1.39857	Up	*
RCN1	Q15293	Reticulocalbin-1	1.69523	0.00365507	0.0425212	1.37139	Up	*
XPOT	O43592	Exportin-T	1.60089	0.00378826	0.0438412	1.35812	Up	*
UBAP2L	Q14157	Ubiquitin-associated protein 2-like	1.23232	0.00390306	0.0444826	1.35181	Up	*
DHX15	O43143	Pre-mRNA-splicing factor ATP-dependent RNA helicase DHX15	1.44094	0.00393691	0.0444826	1.35181	Up	*
G3BP1	Q13283	Ras GTPase-activating protein-binding protein 1	1.64083	0.00391678	0.0444826	1.35181	Up	*
FSCN1	Q16658	Fascin	1.77044	0.00394377	0.0444826	1.35181	Up	*
DDX1	Q92499	ATP-dependent RNA helicase DDX1	1.29992	0.00396492	0.0444952	1.35169	Up	*
OGA	O60502	Protein O-GlcNAcase	1.2171	0.00404538	0.0451701	1.34515	Up	*
TLN1	Q9Y490	Talin-1	1.88692	0.00422109	0.0468963	1.32886	Up	*
SNX5	Q9Y5X3	Sorting nexin-5	1.19151	0.00429339	0.0471616	1.32641	Up	*
API5	Q9BZZ5	Apoptosis inhibitor 5	1.66727	0.00430864	0.0471616	1.32641	Up	*
HBB	P68871	Hemoglobin subunit beta;LVV-hemorphin-7;Spinorphin	2.75533	0.00434706	0.0473489	1.32469	Up	*
CLIC4	Q9Y696	Chloride intracellular channel protein 4	1.3557	0.00446018	0.0476467	1.32197	Up	*
ARHGDIA	P52565	Rho GDP-dissociation inhibitor 1	2.22131	0.00444224	0.0476467	1.32197	Up	*
PYGB	P11216	Glycogen phosphorylase, brain form	0.897748	0.00461936	0.0477406	1.32111	Up	*
NUDC	Q9Y266	Nuclear migration protein nudC	1.21035	0.00460924	0.0477406	1.32111	Up	*
ILF2	Q12905	Interleukin enhancer-binding factor 2	1.26115	0.00451238	0.0477406	1.32111	Up	*
PA2G4	Q9UQ80	Proliferation-associated protein 2G4	1.28356	0.00449819	0.0477406	1.32111	Up	*
ALDH1B1	P30837	Aldehyde dehydrogenase X, mitochondrial	1.78669	0.0045636	0.0477406	1.32111	Up	*
MVD	P53602	Diphosphomevalonate decarboxylase	1.4723	0.00466988	0.0480392	1.3184	Up	*
TKFC	Q3LXA3	Bifunctional ATP-dependent dihydroxyacetone kinase/FAD-AMP lyase (cyclizing);ATP-dependent dihydroxyacetone kinase;FAD-AMP lyase (cyclizing)	1.53046	0.00476428	0.0485607	1.31372	Up	*
HIBCH	Q6NVY1	3-hydroxyisobutyryl-CoA hydrolase, mitochondrial	1.09974	0.004792	0.0486202	1.31318	Up	*
CRK	P46108	Adapter molecule crk	1.15679	0.00490172	0.0492833	1.3073	Up	*
ILF3	Q12906	Interleukin enhancer-binding factor 3	1.54027	0.00492548	0.0492991	1.30716	Up	*
TPP2	P29144	Tripeptidyl-peptidase 2	1.22438	0.00498173	0.0496386	1.30418	Up	*
CTNND1	O60716	Catenin delta-1	1.14158	0.00503517	0.0499471	1.30149	Up	*
NDUFS2	O75306	NADH dehydrogenase [ubiquinone] iron-sulfur protein 2, mitochondrial	-1.1582	0.00506931	0.0500622	1.30049	Down
ATP5F1A	P25705	ATP synthase subunit alpha, mitochondrial	-0.926299	0.00518878	0.0507906	1.29422	Down
CA14	Q9ULX7	Carbonic anhydrase 14	-1.76259	0.00528504	0.051506	1.28814	Down
ALDH1A1	P00352	Retinal dehydrogenase 1	-1.73788	0.00540752	0.0518706	1.28508	Down
PSMB5	P28074	Proteasome subunit beta type-5	-1.28668	0.00566292	0.0539399	1.26809	Down
LIN7C	Q9NUP9	Protein lin-7 homolog C	-1.22732	0.00568044	0.0539399	1.26809	Down
PLLP	Q9Y342	Plasmolipin	-1.94876	0.00575103	0.0541976	1.26602	Down
NUCKS1	Q9H1E3	Nuclear ubiquitous casein and cyclin-dependent kinase substrate 1	-1.67418	0.00575636	0.0541976	1.26602	Down
LYRM4	Q9HD34	LYR motif-containing protein 4	-1.26595	0.00587304	0.0550628	1.25914	Down
RAB7A	P51149	Ras-related protein Rab-7a	-0.85101	0.00604686	0.0563149	1.24938	Down
NEFH	P12036	Neurofilament heavy polypeptide	-1.69804	0.00618125	0.0567551	1.24599	Down
IVD	P26440	Isovaleryl-CoA dehydrogenase, mitochondrial	-1.08591	0.00627179	0.0571144	1.24325	Down
RAB2A	P61019	Ras-related protein Rab-2A	-1.06571	0.00641993	0.0577534	1.23842	Down
PLD3	Q8IV08	Phospholipase D3	-1.14071	0.00658693	0.0585446	1.23251	Down
APOD	P05090	Apolipoprotein D	-1.55984	0.00662493	0.0586291	1.23189	Down
IDH1	O75874	Isocitrate dehydrogenase [NADP] cytoplasmic	-1.14603	0.00674004	0.0588245	1.23044	Down
OPA3	Q9H6K4	Optic atrophy 3 protein	-1.0428	0.00675079	0.0588245	1.23044	Down
NCSTN	Q92542	Nicastrin	-1.10451	0.00692066	0.0593734	1.22641	Down
RAB14	P61106	Ras-related protein Rab-14	-1.0456	0.00690904	0.0593734	1.22641	Down
PAM16	Q9Y3D7	Mitochondrial import inner membrane translocase subunit TIM16	-1.18532	0.00710245	0.0600062	1.2218	Down
NSF	P46459	Vesicle-fusing ATPase	-0.948453	0.00709428	0.0600062	1.2218	Down
RABL3	Q5HYI8	Rab-like protein 3	-1.36952	0.00746967	0.062397	1.20484	Down
TUBA4A	P68366	Tubulin alpha-4A chain	-0.947185	0.0079133	0.0653065	1.18504	Down
SYT7	O43581	Synaptotagmin-7	-1.62186	0.00810403	0.0653189	1.18496	Down
CAMKK1	Q8N5S9	Calcium/calmodulin-dependent protein kinase kinase 1	-1.51959	0.00834144	0.0653189	1.18496	Down
PLEKHB1	Q9UF11	Pleckstrin homology domain-containing family B member 1	-1.44725	0.00851422	0.0653189	1.18496	Down
OCIAD1	Q9NX40	OCIA domain-containing protein 1	-1.38041	0.00834239	0.0653189	1.18496	Down
LUZP1	Q86V48	Leucine zipper protein 1	-1.37609	0.00845469	0.0653189	1.18496	Down
CADM4	Q8NFZ8	Cell adhesion molecule 4	-1.32459	0.00862224	0.0653189	1.18496	Down
EPB41L3	Q9Y2J2	Band 4.1-like protein 3;Band 4.1-like protein 3, N-terminally processed	-1.10799	0.0080399	0.0653189	1.18496	Down
ACSBG1	Q96GR2	Long-chain-fatty-acid--CoA ligase ACSBG1	-1.10753	0.00841689	0.0653189	1.18496	Down
VPS51	Q9UID3	Vacuolar protein sorting-associated protein 51 homolog	-1.07636	0.00864089	0.0653189	1.18496	Down
SEPT2	Q15019	Septin-2	-0.973354	0.00840084	0.0653189	1.18496	Down
RHOB	P62745	Rho-related GTP-binding protein RhoB	-0.948629	0.00850205	0.0653189	1.18496	Down
CADM2	Q8N3J6	Cell adhesion molecule 2	-0.897377	0.00852972	0.0653189	1.18496	Down
NDUFB10	O96000	NADH dehydrogenase [ubiquinone] 1 beta subcomplex subunit 10	-1.42776	0.0089901	0.0671203	1.17315	Down
RHEB	Q15382	GTP-binding protein Rheb	-1.11145	0.00900173	0.0671203	1.17315	Down
SLC25A4	P12235	ADP/ATP translocase 1	-0.948482	0.0089474	0.0671203	1.17315	Down
KCNAB2	Q13303	Voltage-gated potassium channel subunit beta-2	-1.35867	0.00928934	0.0682913	1.16563	Down
ACBD5	Q5T8D3	Acyl-CoA-binding domain-containing protein 5	-1.16843	0.00927946	0.0682913	1.16563	Down
LGALS1	P09382	Galectin-1	-1.79771	0.00968343	0.0700866	1.15437	Down
FUNDC2	Q9BWH2	FUN14 domain-containing protein 2	-0.95144	0.00993682	0.0714551	1.14597	Down
TBCA	O75347	Tubulin-specific chaperone A	-1.28305	0.00997835	0.0715222	1.14556	Down
NDUFAB1	O14561	Acyl carrier protein, mitochondrial	-0.950721	0.0101258	0.072346	1.14059	Down
HADHB	P55084	Trifunctional enzyme subunit beta, mitochondrial;3-ketoacyl-CoA thiolase	-1.21519	0.0102242	0.0727829	1.13797	Down
NDUFB5	O43674	NADH dehydrogenase [ubiquinone] 1 beta subcomplex subunit 5, mitochondrial	-1.30156	0.0104715	0.0736316	1.13294	Down
CEND1	Q8N111	Cell cycle exit and neuronal differentiation protein 1	-1.01676	0.0104689	0.0736316	1.13294	Down
SDR39U1	Q9NRG7	Epimerase family protein SDR39U1	-0.863556	0.0106914	0.0742387	1.12937	Down
SFXN1	Q9H9B4	Sideroflexin-1	-0.856851	0.0106901	0.0742387	1.12937	Down
COX4I1	P13073	Cytochrome c oxidase subunit 4 isoform 1, mitochondrial	-1.22602	0.0107375	0.074326	1.12886	Down
RAB11B	Q15907	Ras-related protein Rab-11B;Ras-related protein Rab-11A	-0.846835	0.0108517	0.0746517	1.12696	Down
SLC25A11	Q02978	Mitochondrial 2-oxoglutarate/malate carrier protein	-1.04073	0.011022	0.0754376	1.12241	Down
LGI1	O95970	Leucine-rich glioma-inactivated protein 1	-1.02819	0.0110678	0.0754376	1.12241	Down
SLC25A5	P05141	ADP/ATP translocase 2;ADP/ATP translocase 2, N-terminally processed	-1.06223	0.0117548	0.0789096	1.10287	Down
NDUFB9	Q9Y6M9	NADH dehydrogenase [ubiquinone] 1 beta subcomplex subunit 9	-1.25278	0.0118618	0.079388	1.10025	Down
NDUFA5	Q16718	NADH dehydrogenase [ubiquinone] 1 alpha subcomplex subunit 5	-1.40013	0.0123102	0.080927	1.09191	Down
CHMP6	Q96FZ7	Charged multivesicular body protein 6	-0.871708	0.0125099	0.0819971	1.0862	Down
HSPA12A	O43301	Heat shock 70 kDa protein 12A	-0.98051	0.0126022	0.0821176	1.08556	Down
SYAP1	Q96A49	Synapse-associated protein 1	-0.878716	0.0132054	0.0848048	1.07158	Down
NIPSNAP1	Q9BPW8	Protein NipSnap homolog 1	-0.925996	0.0132913	0.0850649	1.07025	Down
MIEN1	Q9BRT3	Migration and invasion enhancer 1	-0.871462	0.0138113	0.0874323	1.05833	Down
PDK3	Q15120	[Pyruvate dehydrogenase (acetyl-transferring)] kinase isozyme 3, mitochondrial	-1.09037	0.013966	0.0881604	1.05473	Down
MLF2	Q15773	Myeloid leukemia factor 2	-1.55551	0.0145488	0.0913207	1.03943	Down
HMOX2	P30519	Heme oxygenase 2	-0.84805	0.0147028	0.0915852	1.03817	Down
TPM1	P09493	Tropomyosin alpha-1 chain	-1.14651	0.0148055	0.0918932	1.03672	Down
TUBB4A	P04350	Tubulin beta-4A chain	-0.879055	0.0153338	0.0941205	1.02632	Down
STXBP6	Q8NFX7	Syntaxin-binding protein 6	-1.28937	0.0153836	0.0941665	1.0261	Down
VDAC1	P21796	Voltage-dependent anion-selective channel protein 1	-0.98472	0.0158681	0.095812	1.01858	Down
SNPH	O15079	Syntaphilin	-0.909596	0.0162691	0.0979674	1.00892	Down
ATP1B2	P14415	Sodium/potassium-transporting ATPase subunit beta-2	-1.51365	0.0166285	0.0998607	1.00061	Down
UQCRB	P14927	Cytochrome b-c1 complex subunit 7	-1.6819	0.0167117	0.0999122	1.00038	Down
EIF2B3	Q9NR50	Translation initiation factor eIF-2B subunit gamma	-0.904794	0.016818	0.100187	0.99919	Down
TSC22D4	Q9Y3Q8	TSC22 domain family protein 4	-1.26949	0.0168776	0.100253	0.998904	Down
GNG3	P63215	Guanine nucleotide-binding protein G(I)/G(S)/G(O) subunit gamma-3	-1.0132	0.0170458	0.100733	0.996827	Down
ACTR1A	P61163	Alpha-centractin	-0.977931	0.0172038	0.101398	0.993973	Down
SCCPDH	Q8NBX0	Saccharopine dehydrogenase-like oxidoreductase	-0.873504	0.0172766	0.101557	0.993288	Down
ACTR3B	Q9P1U1	Actin-related protein 3B	-1.80763	0.01768	0.10311	0.986698	Down
ALDH4A1	P30038	Delta-1-pyrroline-5-carboxylate dehydrogenase, mitochondrial	-1.54634	0.0178099	0.103596	0.984658	Down
TOMM6	Q96B49	Mitochondrial import receptor subunit TOM6 homolog	-2.03728	0.0182647	0.104869	0.979355	Down
DLST	P36957	Dihydrolipoyllysine-residue succinyltransferase component of 2-oxoglutarate dehydrogenase complex, mitochondrial	-1.22564	0.0182484	0.104869	0.979355	Down
TBC1D17	Q9HA65	TBC1 domain family member 17	-0.729645	0.0184209	0.105493	0.976778	Down
PRDX1	Q06830	Peroxiredoxin-1	-0.847113	0.0186369	0.106456	0.972831	Down
NDUFA9	Q16795	NADH dehydrogenase [ubiquinone] 1 alpha subcomplex subunit 9, mitochondrial	-1.33132	0.0188097	0.107167	0.96994	Down
DCTN3	O75935	Dynactin subunit 3	-0.750685	0.0190447	0.108229	0.965658	Down
DCTN2	Q13561	Dynactin subunit 2	-0.801058	0.019303	0.109138	0.962023	Down
PNMA6F	L0R6Q1	NA	-0.962833	0.0195579	0.110299	0.95743	Down
SNAP25	P60880	Synaptosomal-associated protein 25	-0.893367	0.0196236	0.110389	0.957074	Down
OMG	P23515	Oligodendrocyte-myelin glycoprotein	-1.35724	0.0202882	0.112256	0.949789	Down
NDUFB7	P17568	NADH dehydrogenase [ubiquinone] 1 beta subcomplex subunit 7	-1.14532	0.0203092	0.112256	0.949789	Down
AKR1D1	P51857	3-oxo-5-beta-steroid 4-dehydrogenase	-1.67037	0.021328	0.116555	0.933469	Down
NIPSNAP2	O75323	Protein NipSnap homolog 2	-1.17626	0.0219258	0.119118	0.924024	Down
VDAC3	Q9Y277	Voltage-dependent anion-selective channel protein 3	-0.782591	0.0223594	0.120721	0.918217	Down
HTRA2	O43464	Serine protease HTRA2, mitochondrial	-0.737425	0.0224878	0.120841	0.917785	Down
RAC1	P63000	Ras-related C3 botulinum toxin substrate 1	-2.17083	0.0227278	0.121689	0.914747	Down
CYCS	P99999	Cytochrome c	-1.26051	0.0229059	0.122031	0.913531	Down
LAMP2	P13473	Lysosome-associated membrane glycoprotein 2	-1.09443	0.0229195	0.122031	0.913531	Down
TTC9B	Q8N6N2	Tetratricopeptide repeat protein 9B	-0.986212	0.0233502	0.122657	0.911306	Down
SNAP29	O95721	Synaptosomal-associated protein 29	-0.880403	0.0232462	0.122657	0.911306	Down
BDH1	Q02338	D-beta-hydroxybutyrate dehydrogenase, mitochondrial	-1.11433	0.0235809	0.122709	0.911124	Down
GDAP1	Q8TB36	Ganglioside-induced differentiation-associated protein 1	-0.77403	0.0235669	0.122709	0.911124	Down
EML2	O95834	Echinoderm microtubule-associated protein-like 2	-1.04403	0.0237611	0.123078	0.90982	Down
ETFDH	Q16134	Electron transfer flavoprotein-ubiquinone oxidoreductase, mitochondrial	-0.851885	0.0237834	0.123078	0.90982	Down
IGBP1	P78318	Immunoglobulin-binding protein 1	-0.729919	0.023818	0.123078	0.90982	Down
RHOA	P61586	Transforming protein RhoA	-1.06912	0.0239863	0.123409	0.908652	Down
RPS24	P62847	40S ribosomal protein S24	-1.21111	0.0243327	0.123453	0.9085	Down
HSBP1	O75506	Heat shock factor-binding protein 1	-1.01885	0.0241838	0.123453	0.9085	Down
AHCYL1	O43865	Putative adenosylhomocysteinase 2	-0.892668	0.0245791	0.124407	0.905155	Down
MARCKSL1	P49006	MARCKS-related protein	-1.01001	0.0247991	0.125235	0.902273	Down
NRGN	Q92686	Neurogranin;NEUG(55-78)	-1.62621	0.0252518	0.126944	0.896386	Down
MAP1LC3A	Q9H492	Microtubule-associated proteins 1A/1B light chain 3A	-1.51268	0.025722	0.129016	0.889355	Down
NDUFA4	O00483	Cytochrome c oxidase subunit NDUFA4	-1.38183	0.0268307	0.13219	0.8788	Down
SLC25A3	Q00325	Phosphate carrier protein, mitochondrial	-0.847294	0.0268275	0.13219	0.8788	Down
MTCH2	Q9Y6C9	Mitochondrial carrier homolog 2	-0.980337	0.0271309	0.132786	0.876847	Down
SLC25A6	P12236	ADP/ATP translocase 3;ADP/ATP translocase 3, N-terminally processed	-0.757747	0.0275188	0.134175	0.872328	Down
RTN3	O95197	Reticulon-3	-0.785825	0.0282152	0.135996	0.866473	Down
KRT18	P05783	Keratin, type I cytoskeletal 18	-1.88757	0.0286649	0.137865	0.860547	Down
MOG	Q16653	Myelin-oligodendrocyte glycoprotein	-0.854494	0.0289935	0.138545	0.858409	Down
ANKRD29	Q8N6D5	Ankyrin repeat domain-containing protein 29	-0.837643	0.0289272	0.138545	0.858409	Down
RAB4B	P61018	Ras-related protein Rab-4B	-0.977804	0.0292396	0.139421	0.855671	Down
CRTAC1	Q9NQ79	Cartilage acidic protein 1	-0.793978	0.0299305	0.141201	0.850163	Down
CASKIN1	Q8WXD9	Caskin-1	-0.761429	0.029928	0.141201	0.850163	Down
RAB10	P61026	Ras-related protein Rab-10	-1.25295	0.0306533	0.141899	0.848021	Down
SLC4A4	Q9Y6R1	Electrogenic sodium bicarbonate cotransporter 1	-1.03374	0.0305699	0.141899	0.848021	Down
DOC2A	Q14183	Double C2-like domain-containing protein alpha	-0.850493	0.0306521	0.141899	0.848021	Down
LGI3	Q8N145	Leucine-rich repeat LGI family member 3	-0.893388	0.0311607	0.14365	0.842695	Down
NDUFC2	O95298	NADH dehydrogenase [ubiquinone] 1 subunit C2;NADH dehydrogenase [ubiquinone] 1 subunit C2, isoform 2	-1.7272	0.0319831	0.145228	0.837949	Down
ADAM23	O75077	Disintegrin and metalloproteinase domain-containing protein 23	-1.2793	0.0316119	0.145228	0.837949	Down
ACOT13	Q9NPJ3	Acyl-coenzyme A thioesterase 13;Acyl-coenzyme A thioesterase 13, N-terminally processed	-1.2374	0.032026	0.145228	0.837949	Down
TSG101	Q99816	Tumor susceptibility gene 101 protein	-0.884022	0.0319644	0.145228	0.837949	Down
TPM4	P67936	Tropomyosin alpha-4 chain	-0.740158	0.0321567	0.145228	0.837949	Down
SFXN5	Q8TD22	Sideroflexin-5	-1.21314	0.0324001	0.145441	0.837315	Down
OGDHL	Q9ULD0	2-oxoglutarate dehydrogenase-like, mitochondrial	-0.81838	0.0325811	0.145958	0.835772	Down
NECAB1	Q8N987	N-terminal EF-hand calcium-binding protein 1	-1.09036	0.0326588	0.146012	0.835612	Down
PALM	O75781	Paralemmin-1	-0.747434	0.0328514	0.146578	0.833931	Down
MPC1	Q9Y5U8	Mitochondrial pyruvate carrier 1	-1.00292	0.0330106	0.146932	0.832883	Down
ATP5F1C	P36542	ATP synthase subunit gamma, mitochondrial	-0.833494	0.033063	0.146932	0.832883	Down
TPM3	P06753	Tropomyosin alpha-3 chain	-0.802382	0.0334532	0.148369	0.828656	Down
CLTB	P09497	Clathrin light chain B	-1.04496	0.0335691	0.148587	0.82802	Down
SDCBP	O00560	Syntenin-1	-0.998076	0.0339636	0.14944	0.825534	Down
TPPP3	Q9BW30	Tubulin polymerization-promoting protein family member 3	-1.32076	0.0341173	0.149524	0.82529	Down
ATP6V1F	Q16864	V-type proton ATPase subunit F	-0.815033	0.0341006	0.149524	0.82529	Down
MAPRE3	Q9UPY8	Microtubule-associated protein RP/EB family member 3	-0.820142	0.0344647	0.150158	0.823451	Down
SCRIB	Q14160	Protein scribble homolog	-1.22133	0.0358178	0.153347	0.814324	Down
MAP4K4	O95819	Mitogen-activated protein kinase kinase kinase kinase 4	-1.15064	0.0361453	0.154155	0.812042	Down
MGST3	O14880	Microsomal glutathione S-transferase 3	-1.26302	0.0365453	0.154969	0.809756	Down
SEPT4	O43236	Septin-4	-0.754271	0.0368896	0.156131	0.806511	Down
DIABLO	Q9NR28	Diablo homolog, mitochondrial	-1.28537	0.0371345	0.156473	0.80556	Down
KIAA1211L	Q6NV74	Uncharacterized protein KIAA1211-like	-1.19939	0.0370628	0.156473	0.80556	Down
MAPT	P10636	Microtubule-associated protein tau	-0.957013	0.0371817	0.156473	0.80556	Down
SLC25A20	O43772	Mitochondrial carnitine/acylcarnitine carrier protein	-1.23535	0.037382	0.156511	0.805456	Down
NDUFB8	O95169	NADH dehydrogenase [ubiquinone] 1 beta subcomplex subunit 8, mitochondrial	-0.876431	0.0374019	0.156511	0.805456	Down
ADAM22	Q9P0K1	Disintegrin and metalloproteinase domain-containing protein 22	-0.942052	0.0378788	0.156735	0.804834	Down
MTFR1L	Q9H019	Mitochondrial fission regulator 1-like	-0.946733	0.0384878	0.158664	0.799521	Down
CD99L2	Q8TCZ2	CD99 antigen-like protein 2	-0.911627	0.0387673	0.15952	0.797184	Down
PHLDA3	Q9Y5J5	Pleckstrin homology-like domain family A member 3	-1.2715	0.0390529	0.160103	0.795602	Down
ATP5F1D	P30049	ATP synthase subunit delta, mitochondrial	-2.20107	0.0391924	0.160379	0.794854	Down
NCS1	P62166	Neuronal calcium sensor 1	-0.830142	0.0393625	0.160779	0.793772	Down
CNTN2	Q02246	Contactin-2	-0.8664	0.0399502	0.162581	0.788929	Down
COX7A2	P14406	Cytochrome c oxidase subunit 7A2, mitochondrial	-0.871401	0.0403164	0.163063	0.787644	Down
CCDC127	Q96BQ5	Coiled-coil domain-containing protein 127	-0.847245	0.0403064	0.163063	0.787644	Down
PSMB6	P28072	Proteasome subunit beta type-6	-0.796674	0.040695	0.163947	0.785297	Down
CPLX1	O14810	Complexin-1	-1.21855	0.0412998	0.165403	0.781456	Down
RPS3	P23396	40S ribosomal protein S3	-1.1911	0.0413136	0.165403	0.781456	Down
ATL1	Q8WXF7	Atlastin-1	-0.786367	0.0423129	0.168192	0.774195	Down
RAP1B	P61224	Ras-related protein Rap-1b;Ras-related protein Rap-1b-like protein	-1.07554	0.0429293	0.16883	0.772551	Down
PLP1	P60201	Myelin proteolipid protein	-1.13374	0.043253	0.169802	0.770056	Down
CAPN1	P07384	Calpain-1 catalytic subunit	-0.733545	0.0434915	0.169839	0.769964	Down
PTPRS	Q13332	Receptor-type tyrosine-protein phosphatase S	-1.42908	0.0435873	0.169864	0.769899	Down
ERMN	Q8TAM6	Ermin	-1.0174	0.0437274	0.169864	0.769899	Down
UQCRQ	O14949	Cytochrome b-c1 complex subunit 8	-1.64925	0.0438063	0.169874	0.769874	Down
CYB5B	O43169	Cytochrome b5 type B	-0.875414	0.0441478	0.170306	0.768769	Down
SEPT8	Q92599	Septin-8	-0.746141	0.0443296	0.170416	0.76849	Down
DMTN	Q08495	Dematin	-0.803283	0.0444671	0.170649	0.767895	Down
COASY	Q13057	Bifunctional coenzyme A synthase;Phosphopantetheine adenylyltransferase;Dephospho-CoA kinase	-1.04903	0.0451117	0.172475	0.763273	Down
BCLAF1	Q9NYF8	Bcl-2-associated transcription factor 1	-0.794634	0.0451758	0.172475	0.763273	Down
BSN	Q9UPA5	Protein bassoon	-1.59736	0.0454611	0.172624	0.762899	Down
ACAN	P16112	Aggrecan core protein;Aggrecan core protein 2	-1.52244	0.0457616	0.173223	0.761393	Down
SLC25A22	Q9H936	Mitochondrial glutamate carrier 1	-0.901864	0.045995	0.173535	0.760612	Down
EXOC8	Q8IYI6	Exocyst complex component 8	-0.844653	0.0469182	0.175349	0.756098	Down
CLTA	P09496	Clathrin light chain A	-0.777773	0.0469543	0.175349	0.756098	Down
RILPL1	Q5EBL4	RILP-like protein 1	-0.959672	0.0472622	0.175613	0.755443	Down
ARFGAP2	Q8N6H7	ADP-ribosylation factor GTPase-activating protein 2	-0.724346	0.0475753	0.176481	0.753301	Down
RAB5B	P61020	Ras-related protein Rab-5B	-0.860839	0.0481175	0.178195	0.749104	Down
GOT2	P00505	Aspartate aminotransferase, mitochondrial	-0.6286	0.0487393	0.1796	0.745694	Down
SLC12A2	P55011	Solute carrier family 12 member 2	-0.861236	0.0491077	0.180585	0.743318	Down
CHMP1A	Q9HD42	Charged multivesicular body protein 1a	-0.781381	0.0491693	0.180585	0.743318	Down
DES	P17661	Desmin	-1.43369	0.0493312	0.180881	0.742607	Down
COX7A1	P24310	Cytochrome c oxidase subunit 7A1, mitochondrial	-1.09897	0.0494909	0.181168	0.741919	Down
LGALS3BP	Q08380	Galectin-3-binding protein	-0.863848	0.0501266	0.182892	0.737805	Down
DPP10	Q8N608	Inactive dipeptidyl peptidase 10	-1.45202	0.0502153	0.182915	0.73775	Down
PHB	P35232	Prohibitin	-0.819492	0.0506289	0.183754	0.735763	Down
KLC2	Q9H0B6	Kinesin light chain 2	-0.956336	0.0509344	0.184326	0.734413	Down
REEP5	Q00765	Receptor expression-enhancing protein 5	-0.823566	0.0511647	0.184859	0.73316	Down
CRYAB	P02511	Alpha-crystallin B chain	-0.730566	0.0518049	0.186263	0.729874	Down
AP2S1	P53680	AP-2 complex subunit sigma	-0.689842	0.0520819	0.186956	0.72826	Down
CPT2	P23786	Carnitine O-palmitoyltransferase 2, mitochondrial	-0.791621	0.0524628	0.18802	0.725796	Down
TIMM8A	O60220	Mitochondrial import inner membrane translocase subunit Tim8 A	-1.06447	0.0528296	0.189029	0.72347	Down
HADHA	P40939	Trifunctional enzyme subunit alpha, mitochondrial;Long-chain enoyl-CoA hydratase;Long chain 3-hydroxyacyl-CoA dehydrogenase	-0.664948	0.0530602	0.189245	0.722975	Down
CDC42	P60953	Cell division control protein 42 homolog	-1.14383	0.05329	0.18976	0.721794	Down
CST3	P01034	Cystatin-C	-1.32731	0.0535743	0.190163	0.720874	Down
RPH3A	Q9Y2J0	Rabphilin-3A	-1.68314	0.054322	0.191593	0.717621	Down
SRCIN1	Q9C0H9	SRC kinase signaling inhibitor 1	-0.592351	0.0564177	0.196798	0.70598	Down
AHCYL2	Q96HN2	Putative adenosylhomocysteinase 3	-1.29551	0.056616	0.19718	0.705138	Down
RPS18	P62269	40S ribosomal protein S18	-0.864151	0.0567162	0.19722	0.70505	Down
HINT1	P49773	Histidine triad nucleotide-binding protein 1	-1.43628	0.0587179	0.201344	0.696061	Down
CYB5R1	Q9UHQ9	NADH-cytochrome b5 reductase 1	-1.00367	0.0590598	0.202205	0.694208	Down
PPM1H	Q9ULR3	Protein phosphatase 1H	-0.748398	0.0592031	0.202384	0.693825	Down
RAB21	Q9UL25	Ras-related protein Rab-21	-1.09576	0.0599461	0.204607	0.689079	Down
STK39	Q9UEW8	STE20/SPS1-related proline-alanine-rich protein kinase	-0.791185	0.0605878	0.205916	0.68631	Down
BRAF	P15056	Serine/threonine-protein kinase B-raf	-0.71998	0.060873	0.206504	0.685072	Down
NDUFA8	P51970	NADH dehydrogenase [ubiquinone] 1 alpha subcomplex subunit 8	-0.920012	0.0620338	0.209482	0.678853	Down
CPNE1	Q99829	Copine-1	-0.668187	0.062028	0.209482	0.678853	Down
SYN3	O14994	Synapsin-3	-1.13267	0.0621715	0.209628	0.67855	Down
NAPA	P54920	Alpha-soluble NSF attachment protein	-0.541349	0.0625011	0.210421	0.676912	Down
GFAP	P14136	Glial fibrillary acidic protein	-1.7797	0.0628507	0.210635	0.67647	Down
DBI	P07108	Acyl-CoA-binding protein	-1.12492	0.0630382	0.210635	0.67647	Down
TPP1	O14773	Tripeptidyl-peptidase 1	-0.842498	0.0630387	0.210635	0.67647	Down
EIF2B4	Q9UI10	Translation initiation factor eIF-2B subunit delta	-0.643502	0.0627437	0.210635	0.67647	Down
ATP5PF	P18859	ATP synthase-coupling factor 6, mitochondrial	-1.52041	0.0632301	0.210957	0.675806	Down
WDR7	Q9Y4E6	WD repeat-containing protein 7	-1.02958	0.0633823	0.211148	0.675414	Down
CISD1	Q9NZ45	CDGSH iron-sulfur domain-containing protein 1	-1.07663	0.0638716	0.21189	0.673889	Down
OGFRL1	Q5TC84	Opioid growth factor receptor-like protein 1	-0.91887	0.0639292	0.21189	0.673889	Down
FYTTD1	Q96QD9	UAP56-interacting factor	-0.784007	0.0639757	0.21189	0.673889	Down
KIF3A	Q9Y496	Kinesin-like protein KIF3A	-0.823222	0.0653797	0.214268	0.669043	Down
DYNLRB1	Q9NP97	Dynein light chain roadblock-type 1;Dynein light chain roadblock-type 2	-0.902658	0.0658455	0.215477	0.666599	Down
PPP1R14A	Q96A00	Protein phosphatase 1 regulatory subunit 14A	-1.01553	0.0660555	0.215529	0.666494	Down
UQCRFS1	P47985	Cytochrome b-c1 complex subunit Rieske, mitochondrial;Cytochrome b-c1 complex subunit 11;Putative cytochrome b-c1 complex subunit Rieske-like protein 1	-0.926119	0.0659818	0.215529	0.666494	Down
SRGAP3	O43295	SLIT-ROBO Rho GTPase-activating protein 3	-1.12338	0.0663719	0.216244	0.665056	Down
TMOD2	Q9NZR1	Tropomodulin-2	-1.05108	0.0673188	0.21805	0.661444	Down
UGT8	Q16880	2-hydroxyacylsphingosine 1-beta-galactosyltransferase	-0.833327	0.0677695	0.21919	0.659178	Down
ABCF3	Q9NUQ8	ATP-binding cassette sub-family F member 3	-1.04912	0.068024	0.219553	0.658461	Down
FAM162A	Q96A26	Protein FAM162A	-0.68553	0.0680792	0.219553	0.658461	Down
IMMT	Q16891	MICOS complex subunit MIC60	-0.61116	0.0686148	0.220575	0.656443	Down
MAOB	P27338	Amine oxidase [flavin-containing] B	-1.06281	0.0697338	0.223477	0.650768	Down
PRKCD	Q05655	Protein kinase C delta type;Protein kinase C delta type regulatory subunit;Protein kinase C delta type catalytic subunit	-0.807086	0.0705705	0.223477	0.650768	Down
SEPT9	Q9UHD8	Septin-9	-0.677739	0.0706034	0.223477	0.650768	Down
MFF	Q9GZY8	Mitochondrial fission factor	-0.789977	0.0710171	0.224466	0.648849	Down
AK4	P27144	Adenylate kinase 4, mitochondrial	-0.803341	0.0713226	0.224793	0.648218	Down
MOSPD2	Q8NHP6	Motile sperm domain-containing protein 2	-1.05963	0.0737383	0.229477	0.639261	Down
STOM	P27105	Erythrocyte band 7 integral membrane protein	-0.989479	0.0743547	0.230106	0.638072	Down
RTKN	Q9BST9	Rhotekin	-0.819687	0.074171	0.230106	0.638072	Down
MAPK10	P53779	Mitogen-activated protein kinase 10	-0.617488	0.0756536	0.233152	0.632362	Down
MTMR2	Q13614	Myotubularin-related protein 2	-0.680012	0.0758247	0.233355	0.631982	Down
MDH2	P40926	Malate dehydrogenase, mitochondrial	-0.542193	0.0762248	0.234262	0.630298	Down
CHP1	Q99653	Calcineurin B homologous protein 1	-0.775971	0.076602	0.234505	0.629849	Down
NGEF	Q8N5V2	Ephexin-1	-0.712411	0.0766452	0.234505	0.629849	Down
ALCAM	Q13740	CD166 antigen	-0.618295	0.0768314	0.234505	0.629849	Down
EHD1	Q9H4M9	EH domain-containing protein 1	-0.492968	0.0764128	0.234505	0.629849	Down
NDUFA10	O95299	NADH dehydrogenase [ubiquinone] 1 alpha subcomplex subunit 10, mitochondrial	-0.768024	0.0769936	0.234677	0.629529	Down
FAM177A1	Q8N128	Protein FAM177A1	-0.567523	0.0777309	0.236277	0.626579	Down
SERPINF1	P36955	Pigment epithelium-derived factor	-1.13841	0.078395	0.236676	0.625845	Down
ACTR10	Q9NZ32	Actin-related protein 10	-0.810042	0.0782578	0.236676	0.625845	Down
ADAM11	O75078	Disintegrin and metalloproteinase domain-containing protein 11	-0.747908	0.0782069	0.236676	0.625845	Down
C1orf198	Q9H425	Uncharacterized protein C1orf198	-0.679537	0.0782872	0.236676	0.625845	Down
GATM	P50440	Glycine amidinotransferase, mitochondrial	-0.646816	0.0783841	0.236676	0.625845	Down
UQCRC2	P22695	Cytochrome b-c1 complex subunit 2, mitochondrial	-0.743022	0.0799578	0.240414	0.61904	Down
C9orf64	Q5T6V5	UPF0553 protein C9orf64	-0.852849	0.0827416	0.24582	0.609382	Down
CASK	O14936	Peripheral plasma membrane protein CASK	-0.768948	0.0826458	0.24582	0.609382	Down
EIF3K	Q9UBQ5	Eukaryotic translation initiation factor 3 subunit K	-0.680478	0.0827236	0.24582	0.609382	Down
EDIL3	O43854	EGF-like repeat and discoidin I-like domain-containing protein 3	-0.637274	0.0825483	0.24582	0.609382	Down
CLSTN1	O94985	Calsyntenin-1;Soluble Alc-alpha;CTF1-alpha	-0.629545	0.0823215	0.24582	0.609382	Down
CARNS1	A5YM72	Carnosine synthase 1	-1.12449	0.0829017	0.245938	0.609175	Down
PGRMC1	O00264	Membrane-associated progesterone receptor component 1	-0.757501	0.0852428	0.250744	0.600769	Down
BRSK2	Q8IWQ3	Serine/threonine-protein kinase BRSK2	-0.494829	0.0853117	0.250744	0.600769	Down
FMNL2	Q96PY5	Formin-like protein 2	-0.570212	0.086666	0.253718	0.595649	Down
RAP1A	P62834	Ras-related protein Rap-1A	-1.19068	0.0876587	0.255879	0.591965	Down
ENDOD1	O94919	Endonuclease domain-containing 1 protein	-0.691191	0.0880795	0.255879	0.591965	Down
PRKAA1	Q13131	5-AMP-activated protein kinase catalytic subunit alpha-1	-0.616318	0.0876607	0.255879	0.591965	Down
LAMP1	P11279	Lysosome-associated membrane glycoprotein 1	-0.796528	0.0890299	0.25792	0.588515	Down
PTPRD	P23468	Receptor-type tyrosine-protein phosphatase delta	-0.637387	0.0894278	0.258735	0.587145	Down
DNAJA4	Q8WW22	DnaJ homolog subfamily A member 4	-0.85821	0.0900653	0.259787	0.585382	Down
NNT	Q13423	NAD(P) transhydrogenase, mitochondrial	-0.531051	0.0899599	0.259787	0.585382	Down
NAPB	Q9H115	Beta-soluble NSF attachment protein	-0.48226	0.0901422	0.259787	0.585382	Down
CHMP4B	Q9H444	Charged multivesicular body protein 4b	-0.739717	0.0921797	0.264288	0.577922	Down
NDUFS3	O75489	NADH dehydrogenase [ubiquinone] iron-sulfur protein 3, mitochondrial	-0.905542	0.0926389	0.265262	0.576324	Down
PSMA7	O14818	Proteasome subunit alpha type-7	-0.917825	0.0934465	0.265862	0.575344	Down
RAP2A	P10114	Ras-related protein Rap-2a	-0.84896	0.0934067	0.265862	0.575344	Down
PTGES2	Q9H7Z7	Prostaglandin E synthase 2;Prostaglandin E synthase 2 truncated form	-0.946595	0.0937739	0.266423	0.574429	Down
NT5DC3	Q86UY8	5-nucleotidase domain-containing protein 3	-0.685373	0.0942325	0.266732	0.573925	Down
CDC42EP1	Q00587	Cdc42 effector protein 1	-0.722869	0.0944576	0.266934	0.573595	Down
UQCRC1	P31930	Cytochrome b-c1 complex subunit 1, mitochondrial	-0.580854	0.0946367	0.266934	0.573595	Down
VDAC2	P45880	Voltage-dependent anion-selective channel protein 2	-0.665347	0.0961446	0.269772	0.569002	Down
AGAP3	Q96P47	Arf-GAP with GTPase, ANK repeat and PH domain-containing protein 3	-0.823671	0.0963773	0.270051	0.568554	Down
CHMP4A	Q9BY43	Charged multivesicular body protein 4a	-0.673506	0.0968468	0.271025	0.566991	Down
AIFM1	O95831	Apoptosis-inducing factor 1, mitochondrial	-0.536814	0.0972552	0.271825	0.56571	Down
UBXN6	Q9BZV1	UBX domain-containing protein 6	-0.597718	0.0974034	0.271897	0.565595	Down
RPL34	P49207	60S ribosomal protein L34	-0.898022	0.0977502	0.272523	0.564597	Down
CYLD	Q9NQC7	Ubiquitin carboxyl-terminal hydrolase CYLD	-0.742211	0.0982772	0.272761	0.564218	Down
NEK7	Q8TDX7	Serine/threonine-protein kinase Nek7	-0.663657	0.0985681	0.27309	0.563694	Down
TIMM13	Q9Y5L4	Mitochondrial import inner membrane translocase subunit Tim13	-0.788509	0.100232	0.275	0.560667	Down
RALBP1	Q15311	RalA-binding protein 1	-0.782317	0.0995715	0.275	0.560667	Down
NOL3	O60936	Nucleolar protein 3	-0.906137	0.100861	0.276341	0.558555	Down
STX5	Q13190	Syntaxin-5	-0.637405	0.1016	0.276916	0.557653	Down
OPTN	Q96CV9	Optineurin	-0.581002	0.101694	0.276916	0.557653	Down
TRIM36	Q9NQ86	E3 ubiquitin-protein ligase TRIM36	-0.814592	0.102119	0.277734	0.556371	Down
UQCR10	Q9UDW1	Cytochrome b-c1 complex subunit 9	-0.820505	0.104306	0.282644	0.548761	Down
CCDC93	Q567U6	Coiled-coil domain-containing protein 93	-1.0235	0.104926	0.283517	0.547421	Down
BASP1	P80723	Brain acid soluble protein 1	-0.899105	0.105754	0.285177	0.544886	Down
PIK3R1	P27986	Phosphatidylinositol 3-kinase regulatory subunit alpha	-0.584254	0.106331	0.286386	0.543049	Down
AIF1L	Q9BQI0	Allograft inflammatory factor 1-like	-0.903512	0.10702	0.286849	0.542347	Down
MPP1	Q00013	55 kDa erythrocyte membrane protein	-0.59103	0.106674	0.286849	0.542347	Down
EPHX1	P07099	Epoxide hydrolase 1	-0.498021	0.108768	0.290134	0.537401	Down
NCEH1	Q6PIU2	Neutral cholesterol ester hydrolase 1	-0.477892	0.109216	0.290982	0.536134	Down
NDRG2	Q9UN36	Protein NDRG2	-0.57354	0.109642	0.291766	0.534966	Down
SFXN3	Q9BWM7	Sideroflexin-3	-0.531476	0.111055	0.294468	0.530963	Down
PSMA5	P28066	Proteasome subunit alpha type-5	-0.622648	0.112495	0.297931	0.525884	Down
CSNK2B	P67870	Casein kinase II subunit beta	-0.900352	0.113291	0.299631	0.523413	Down
AFG3L2	Q9Y4W6	AFG3-like protein 2	-0.608681	0.113732	0.300134	0.522685	Down
CHMP2A	O43633	Charged multivesicular body protein 2a	-0.558066	0.114209	0.300759	0.521782	Down
SLC25A1	P53007	Tricarboxylate transport protein, mitochondrial	-0.554985	0.114803	0.301883	0.520161	Down
EVL	Q9UI08	Ena/VASP-like protein	-1.03074	0.117581	0.307118	0.512695	Down
FLOT1	O75955	Flotillin-1	-0.587707	0.117623	0.307118	0.512695	Down
SH3GLB2	Q9NR46	Endophilin-B2	-0.465491	0.118657	0.309092	0.509912	Down
PSMA4	P25789	Proteasome subunit alpha type-4	-0.628962	0.119533	0.30995	0.508709	Down
GLS	O94925	Glutaminase kidney isoform, mitochondrial	-0.628541	0.119471	0.30995	0.508709	Down
PSMB4	P28070	Proteasome subunit beta type-4	-0.574083	0.119823	0.30995	0.508709	Down
PYGM	P11217	Glycogen phosphorylase, muscle form	-1.02995	0.12081	0.311895	0.505991	Down
ATP5PB	P24539	ATP synthase F(0) complex subunit B1, mitochondrial	-0.938645	0.120856	0.311895	0.505991	Down
MBLAC2	Q68D91	Metallo-beta-lactamase domain-containing protein 2	-0.504564	0.121271	0.312605	0.505005	Down
CYC1	P08574	Cytochrome c1, heme protein, mitochondrial	-0.876219	0.121714	0.312658	0.504931	Down
SMAP2	Q8WU79	Stromal membrane-associated protein 2	-0.833713	0.121647	0.312658	0.504931	Down
NAP1L5	Q96NT1	Nucleosome assembly protein 1-like 5	-0.808153	0.123121	0.314815	0.501944	Down
PKP4	Q99569	Plakophilin-4	-0.69601	0.123121	0.314815	0.501944	Down
ACTR1B	P42025	Beta-centractin	-0.519338	0.124388	0.317691	0.497996	Down
TUFM	P49411	Elongation factor Tu, mitochondrial	-0.497771	0.124691	0.318098	0.497439	Down
NDUFS1	P28331	NADH-ubiquinone oxidoreductase 75 kDa subunit, mitochondrial	-0.549321	0.127049	0.321897	0.492283	Down
GPX4	P36969	Phospholipid hydroperoxide glutathione peroxidase, mitochondrial	-0.689803	0.127534	0.322757	0.491124	Down
RHOC	P08134	Rho-related GTP-binding protein RhoC	-0.813318	0.129276	0.325314	0.487698	Down
MAP1B	P46821	Microtubule-associated protein 1B;MAP1B heavy chain;MAP1 light chain LC1	-0.576783	0.129039	0.325314	0.487698	Down
PDHB	P11177	Pyruvate dehydrogenase E1 component subunit beta, mitochondrial	-0.548794	0.12923	0.325314	0.487698	Down
SGTB	Q96EQ0	Small glutamine-rich tetratricopeptide repeat-containing protein beta	-0.70688	0.129754	0.325875	0.486949	Down
HAPLN4	Q86UW8	Hyaluronan and proteoglycan link protein 4	-0.537455	0.131768	0.330461	0.48088	Down
ACADM	P11310	Medium-chain specific acyl-CoA dehydrogenase, mitochondrial	-0.574731	0.135166	0.336557	0.472942	Down
NAP1L4	Q99733	Nucleosome assembly protein 1-like 4	-0.42206	0.135445	0.336557	0.472942	Down
GNPDA1	P46926	Glucosamine-6-phosphate isomerase 1	-0.910676	0.136882	0.338646	0.470255	Down
DCXR	Q7Z4W1	L-xylulose reductase	-0.732752	0.137013	0.338646	0.470255	Down
ERLIN1	O75477	Erlin-1	-0.759013	0.137783	0.339984	0.468541	Down
DNM1	Q05193	Dynamin-1	-0.561769	0.139222	0.341824	0.466197	Down
ZNF326	Q5BKZ1	DBIRD complex subunit ZNF326	-0.714158	0.139932	0.343188	0.464467	Down
PRDX2	P32119	Peroxiredoxin-2	-0.692274	0.140927	0.345247	0.46187	Down
MTCH1	Q9NZJ7	Mitochondrial carrier homolog 1	-0.966891	0.143824	0.349514	0.456535	Down
LANCL1	O43813	LanC-like protein 1	-0.686441	0.144223	0.349514	0.456535	Down
COPZ1	P61923	Coatomer subunit zeta-1	-0.599186	0.143977	0.349514	0.456535	Down
DNAJC11	Q9NVH1	DnaJ homolog subfamily C member 11	-0.736472	0.144715	0.349881	0.45608	Down
RAB1B	Q9H0U4	Ras-related protein Rab-1B;Putative Ras-related protein Rab-1C	-0.489813	0.145089	0.350041	0.455881	Down
LCMT1	Q9UIC8	Leucine carboxyl methyltransferase 1	-0.578614	0.145802	0.350998	0.454696	Down
HSD17B4	P51659	Peroxisomal multifunctional enzyme type 2;(3R)-hydroxyacyl-CoA dehydrogenase;Enoyl-CoA hydratase 2	-0.42759	0.146773	0.351908	0.453571	Down
CAMKV	Q8NCB2	CaM kinase-like vesicle-associated protein	-1.26957	0.148598	0.353895	0.451126	Down
GPD1	P21695	Glycerol-3-phosphate dehydrogenase [NAD(+)], cytoplasmic	-1.07871	0.149544	0.35483	0.44998	Down
GPRC5B	Q9NZH0	G-protein coupled receptor family C group 5 member B	-0.83401	0.149338	0.35483	0.44998	Down
NDUFAF3	Q9BU61	NADH dehydrogenase [ubiquinone] 1 alpha subcomplex assembly factor 3	-0.701971	0.149929	0.354951	0.449831	Down
LARP1	Q6PKG0	La-related protein 1	-0.693438	0.150804	0.355718	0.448894	Down
VSNL1	P62760	Visinin-like protein 1	-0.832056	0.151785	0.356581	0.447841	Down
MAG	P20916	Myelin-associated glycoprotein	-0.657223	0.151435	0.356581	0.447841	Down
FXN	Q16595	Frataxin, mitochondrial;Frataxin intermediate form;Frataxin(56-210);Frataxin(78-210);Frataxin mature form	-0.773225	0.153245	0.357388	0.44686	Down
WASH3P	C4AMC7	Putative WAS protein family homolog 3;WAS protein family homolog 2;WAS protein family homolog 6;WAS protein family homolog 1	-0.678977	0.153758	0.358124	0.445967	Down
RPS10	P46783	40S ribosomal protein S10	-0.659116	0.15546	0.361709	0.441641	Down
RALB	P11234	Ras-related protein Ral-B	-0.590474	0.156742	0.363931	0.438981	Down
RHOT1	Q8IXI2	Mitochondrial Rho GTPase 1	-0.735354	0.157987	0.366073	0.436432	Down
WASL	O00401	Neural Wiskott-Aldrich syndrome protein	-0.547001	0.157995	0.366073	0.436432	Down
NME2	P22392	Nucleoside diphosphate kinase B;Putative nucleoside diphosphate kinase	-0.591242	0.158906	0.367419	0.434839	Down
NDUFS6	O75380	NADH dehydrogenase [ubiquinone] iron-sulfur protein 6, mitochondrial	-0.720651	0.165194	0.378024	0.422481	Down
ANXA6	P08133	Annexin A6	-0.453356	0.165049	0.378024	0.422481	Down
ABI2	Q9NYB9	Abl interactor 2	-0.973958	0.165458	0.378239	0.422234	Down
ARHGAP23	Q9P227	Rho GTPase-activating protein 23	-0.663335	0.166016	0.378492	0.421943	Down
RDH11	Q8TC12	Retinol dehydrogenase 11	-0.643546	0.166202	0.378492	0.421943	Down
ABHD16A	O95870	Abhydrolase domain-containing protein 16A	-0.57774	0.16625	0.378492	0.421943	Down
TOM1L2	Q6ZVM7	TOM1-like protein 2	-0.488045	0.165901	0.378492	0.421943	Down
TUBB	P07437	Tubulin beta chain	-0.456539	0.167131	0.37933	0.420983	Down
ACADS	P16219	Short-chain specific acyl-CoA dehydrogenase, mitochondrial	-1.16452	0.171327	0.384534	0.415065	Down
APOO	Q9BUR5	Apolipoprotein O	-0.615256	0.170487	0.384534	0.415065	Down
IST1	P53990	IST1 homolog	-0.404854	0.171004	0.384534	0.415065	Down
ATP6V1D	Q9Y5K8	V-type proton ATPase subunit D	-0.407723	0.173579	0.388022	0.411144	Down
NFS1	Q9Y697	Cysteine desulfurase, mitochondrial	-0.512777	0.1756	0.390573	0.408298	Down
PRPSAP2	O60256	Phosphoribosyl pyrophosphate synthase-associated protein 2	-0.450026	0.175343	0.390573	0.408298	Down
RTL8C	A6ZKI3	Protein FAM127A	-0.899657	0.17784	0.39362	0.404923	Down
HAX1	O00165	HCLS1-associated protein X-1	-0.548006	0.177855	0.39362	0.404923	Down
MAP6	Q96JE9	Microtubule-associated protein 6	-0.76704	0.179796	0.394804	0.403618	Down
HSD17B8	Q92506	Estradiol 17-beta-dehydrogenase 8	-0.56315	0.179954	0.394804	0.403618	Down
VPS45	Q9NRW7	Vacuolar protein sorting-associated protein 45	-0.496726	0.179615	0.394804	0.403618	Down
DYNC1I1	O14576	Cytoplasmic dynein 1 intermediate chain 1	-0.491412	0.180305	0.394804	0.403618	Down
PSAP	P07602	Prosaposin;Saposin-A;Saposin-B-Val;Saposin-B;Saposin-C;Saposin-D	-0.873494	0.188208	0.407203	0.390189	Down
ATP1B1	P05026	Sodium/potassium-transporting ATPase subunit beta-1	-0.463462	0.189004	0.408529	0.388777	Down
ARMT1	Q9H993	Protein-glutamate O-methyltransferase	-0.66435	0.190278	0.409923	0.387298	Down
NASP	P49321	Nuclear autoantigenic sperm protein	-0.612912	0.190874	0.410265	0.386936	Down
COPS5	Q92905	COP9 signalosome complex subunit 5	-0.608758	0.191592	0.411322	0.385818	Down
STK32C	Q86UX6	Serine/threonine-protein kinase 32C	-0.532851	0.192198	0.411827	0.385285	Down
CAB39L	Q9H9S4	Calcium-binding protein 39-like	-0.511898	0.192183	0.411827	0.385285	Down
SPG7	Q9UQ90	Paraplegin	-0.8181	0.192498	0.412073	0.385026	Down
TSN	Q15631	Translin	-0.543212	0.193457	0.412931	0.384123	Down
NAPG	Q99747	Gamma-soluble NSF attachment protein	-0.49396	0.193232	0.412931	0.384123	Down
SNCB	Q16143	Beta-synuclein	-1.16752	0.195346	0.415764	0.381153	Down
STARD10	Q9Y365	PCTP-like protein	-0.622825	0.1982	0.42064	0.376089	Down
TNR	Q92752	Tenascin-R	-0.570675	0.198246	0.42064	0.376089	Down
RPS16	P62249	40S ribosomal protein S16	-0.528793	0.198395	0.42064	0.376089	Down
MPP2	Q14168	MAGUK p55 subfamily member 2	-0.620221	0.199463	0.421157	0.375556	Down
STRN3	Q13033	Striatin-3	-0.54454	0.199775	0.421157	0.375556	Down
HIP1R	O75146	Huntingtin-interacting protein 1-related protein	-0.409276	0.199628	0.421157	0.375556	Down
ALDH18A1	P54886	Delta-1-pyrroline-5-carboxylate synthase;Glutamate 5-kinase;Gamma-glutamyl phosphate reductase	-0.452366	0.201005	0.42175	0.374945	Down
EMC1	Q8N766	ER membrane protein complex subunit 1	-0.497949	0.201204	0.421769	0.374926	Down
APLP1	P51693	Amyloid-like protein 1;C30	-0.731463	0.202267	0.423599	0.373045	Down
NLN	Q9BYT8	Neurolysin, mitochondrial	-0.566553	0.209128	0.430941	0.365582	Down
IDH3B	O43837	Isocitrate dehydrogenase [NAD] subunit beta, mitochondrial	-0.537094	0.20848	0.430941	0.365582	Down
GABARAPL2	P60520	Gamma-aminobutyric acid receptor-associated protein-like 2	-0.754864	0.210411	0.432501	0.364012	Down
MAP7D2	Q96T17	MAP7 domain-containing protein 2	-0.980393	0.211426	0.433101	0.36341	Down
MRPL12	P52815	39S ribosomal protein L12, mitochondrial	-0.449194	0.211483	0.433101	0.36341	Down
DLAT	P10515	Dihydrolipoyllysine-residue acetyltransferase component of pyruvate dehydrogenase complex, mitochondrial	-0.512855	0.212428	0.434637	0.361874	Down
IQSEC1	Q6DN90	IQ motif and SEC7 domain-containing protein 1	-0.728866	0.21285	0.435098	0.361413	Down
C19orf70	Q5XKP0	Protein QIL1	-0.487558	0.213661	0.436355	0.36016	Down
NAA10	P41227	N-alpha-acetyltransferase 10;N-alpha-acetyltransferase 11	-0.540895	0.213987	0.436619	0.359897	Down
VAT1	Q99536	Synaptic vesicle membrane protein VAT-1 homolog	-0.483015	0.21483	0.437536	0.358987	Down
CADM3	Q8N126	Cell adhesion molecule 3	-0.5419	0.215726	0.437773	0.358751	Down
SPTLC2	O15270	Serine palmitoyltransferase 2	-0.423436	0.216017	0.437773	0.358751	Down
SEPT7	Q16181	Septin-7	-0.386819	0.216033	0.437773	0.358751	Down
DIRAS1	O95057	GTP-binding protein Di-Ras1	-0.579397	0.218437	0.441012	0.35555	Down
SDHA	P31040	Succinate dehydrogenase [ubiquinone] flavoprotein subunit, mitochondrial	-0.420964	0.220059	0.443444	0.353161	Down
SDHB	P21912	Succinate dehydrogenase [ubiquinone] iron-sulfur subunit, mitochondrial	-0.553004	0.22236	0.445538	0.351115	Down
CAP2	P40123	Adenylyl cyclase-associated protein 2	-0.487669	0.223901	0.448184	0.348543	Down
VASP	P50552	Vasodilator-stimulated phosphoprotein	-0.448238	0.224092	0.448184	0.348543	Down
ACSS1	Q9NUB1	Acetyl-coenzyme A synthetase 2-like, mitochondrial	-0.473757	0.227205	0.45278	0.344113	Down
RAB5C	P51148	Ras-related protein Rab-5C	-0.63012	0.228073	0.454102	0.342847	Down
CALCOCO1	Q9P1Z2	Calcium-binding and coiled-coil domain-containing protein 1	-0.525605	0.230069	0.457667	0.339451	Down
VAMP3	Q15836	Vesicle-associated membrane protein 3	-0.675533	0.231227	0.458738	0.338435	Down
MYH15	Q9Y2K3	Myosin-15	-0.865845	0.231961	0.458964	0.338221	Down
TBC1D10B	Q4KMP7	TBC1 domain family member 10B	-0.56948	0.231911	0.458964	0.338221	Down
MAP2K2	P36507	Dual specificity mitogen-activated protein kinase kinase 2	-0.423451	0.233783	0.461337	0.335982	Down
CNTNAP2	Q9UHC6	Contactin-associated protein-like 2	-0.542002	0.234181	0.461713	0.335628	Down
GNG12	Q9UBI6	Guanine nucleotide-binding protein G(I)/G(S)/G(O) subunit gamma-12	-0.798864	0.234952	0.462823	0.334585	Down
HEPACAM	Q14CZ8	Hepatocyte cell adhesion molecule	-0.751854	0.236112	0.464694	0.332832	Down
VAPB	O95292	Vesicle-associated membrane protein-associated protein B/C	-0.467063	0.237041	0.465684	0.331909	Down
RPS19	P39019	40S ribosomal protein S19	-0.586623	0.239425	0.468312	0.329465	Down
CDK5	Q00535	Cyclin-dependent-like kinase 5	-0.439584	0.239916	0.468544	0.329249	Down
PDE1A	P54750	Calcium/calmodulin-dependent 3,5-cyclic nucleotide phosphodiesterase 1A	-0.625969	0.242145	0.470732	0.327227	Down
DNAJA2	O60884	DnaJ homolog subfamily A member 2	-0.404571	0.241957	0.470732	0.327227	Down
HSDL2	Q6YN16	Hydroxysteroid dehydrogenase-like protein 2	-0.517073	0.243503	0.472544	0.325558	Down
SLC25A24	Q6NUK1	Calcium-binding mitochondrial carrier protein SCaMC-1	-0.496951	0.245197	0.475002	0.323305	Down
EIF4G3	O43432	Eukaryotic translation initiation factor 4 gamma 3	-0.596274	0.246783	0.476827	0.321639	Down
BABAM2	Q9NXR7	BRCA1-A complex subunit BRE	-0.721234	0.247417	0.477223	0.321279	Down
ATP5MF	P56134	ATP synthase subunit f, mitochondrial	-0.631872	0.24889	0.478817	0.319831	Down
SLC27A4	Q6P1M0	Long-chain fatty acid transport protein 4	-0.484175	0.251221	0.482466	0.316533	Down
ESYT1	Q9BSJ8	Extended synaptotagmin-1	-0.327184	0.253736	0.486455	0.312957	Down
RAB5A	P20339	Ras-related protein Rab-5A	-0.511488	0.254309	0.487134	0.312352	Down
ITPR1	Q14643	Inositol 1,4,5-trisphosphate receptor type 1	-1.09519	0.25715	0.488576	0.311068	Down
SNRPD1	P62314	Small nuclear ribonucleoprotein Sm D1	-0.636367	0.257221	0.488576	0.311068	Down
NDUFV2	P19404	NADH dehydrogenase [ubiquinone] flavoprotein 2, mitochondrial	-0.50266	0.256625	0.488576	0.311068	Down
PITHD1	Q9GZP4	PITH domain-containing protein 1	-0.499592	0.257415	0.488576	0.311068	Down
SCG3	Q8WXD2	Secretogranin-3	-0.489622	0.259343	0.489521	0.310229	Down
FAM213A	Q9BRX8	Redox-regulatory protein FAM213A	-0.667498	0.260512	0.490974	0.308942	Down
DNAJC19	Q96DA6	Mitochondrial import inner membrane translocase subunit TIM14	-0.597959	0.260849	0.491159	0.308778	Down
RUNDC3A	Q59EK9	RUN domain-containing protein 3A	-0.527121	0.261053	0.491159	0.308778	Down
ENO2	P09104	Gamma-enolase	-0.834226	0.26152	0.491622	0.308369	Down
VPS4A	Q9UN37	Vacuolar protein sorting-associated protein 4A	-0.518484	0.262093	0.492283	0.307785	Down
MTX1	Q13505	Metaxin-1	-0.522986	0.262345	0.49234	0.307735	Down
VAMP1	P23763	Vesicle-associated membrane protein 1	-0.410122	0.266224	0.498357	0.302459	Down
STXBP5	Q5T5C0	Syntaxin-binding protein 5	-0.504151	0.267413	0.498902	0.301985	Down
CHGB	P05060	Secretogranin-1;PE-11;GAWK peptide;CCB peptide	-0.622873	0.26958	0.501295	0.299907	Down
EMC2	Q15006	ER membrane protein complex subunit 2	-0.3727	0.270369	0.501888	0.299393	Down
ATP1A2	P50993	Sodium/potassium-transporting ATPase subunit alpha-2	-0.935085	0.271104	0.502832	0.298577	Down
PC	P11498	Pyruvate carboxylase, mitochondrial	-0.368442	0.271901	0.50389	0.297664	Down
MTDH	Q86UE4	Protein LYRIC	-0.543636	0.272364	0.504327	0.297288	Down
FAM96B	Q9Y3D0	Mitotic spindle-associated MMXD complex subunit MIP18	-0.502011	0.274243	0.506209	0.29567	Down
LDHA	P00338	L-lactate dehydrogenase A chain	-0.461959	0.274402	0.506209	0.29567	Down
LLGL1	Q15334	Lethal(2) giant larvae protein homolog 1	-0.338117	0.277305	0.510253	0.292215	Down
STK38L	Q9Y2H1	Serine/threonine-protein kinase 38-like	-0.434956	0.278507	0.51144	0.291205	Down
VPS37C	A5D8V6	Vacuolar protein sorting-associated protein 37C	-0.333386	0.27972	0.513244	0.289676	Down
PCLO	Q9Y6V0	Protein piccolo	-0.605917	0.281839	0.514452	0.288655	Down
NDUFA11	Q86Y39	NADH dehydrogenase [ubiquinone] 1 alpha subcomplex subunit 11	-0.489794	0.281907	0.514452	0.288655	Down
LARS2	Q15031	Probable leucine--tRNA ligase, mitochondrial	-0.42692	0.281999	0.514452	0.288655	Down
EIF4B	P23588	Eukaryotic translation initiation factor 4B	-0.457254	0.284634	0.517857	0.28579	Down
PIN1	Q13526	Peptidyl-prolyl cis-trans isomerase NIMA-interacting 1	-0.385158	0.285031	0.517857	0.28579	Down
STX7	O15400	Syntaxin-7	-0.356964	0.285297	0.517916	0.285741	Down
AHNAK2	Q8IVF2	Protein AHNAK2	-0.858945	0.285745	0.518307	0.285413	Down
MAP1A	P78559	Microtubule-associated protein 1A;MAP1A heavy chain;MAP1 light chain LC2	-0.546382	0.287048	0.519474	0.284436	Down
GSTK1	Q9Y2Q3	Glutathione S-transferase kappa 1	-0.360867	0.289229	0.520799	0.28333	Down
SNX1	Q13596	Sorting nexin-1	-0.358281	0.28901	0.520799	0.28333	Down
C1QBP	Q07021	Complement component 1 Q subcomponent-binding protein, mitochondrial	-0.668933	0.289622	0.521085	0.283092	Down
RRM2B	Q7LG56	Ribonucleoside-diphosphate reductase subunit M2 B	-0.317317	0.293153	0.52616	0.278882	Down
BRK1	Q8WUW1	Protein BRICK1	-0.567112	0.295037	0.528688	0.276801	Down
YWHAG	P61981	14-3-3 protein gamma;14-3-3 protein gamma, N-terminally processed	-0.325605	0.295382	0.528879	0.276644	Down
TOMM22	Q9NS69	Mitochondrial import receptor subunit TOM22 homolog	-0.416511	0.297437	0.531274	0.274681	Down
HADH	Q16836	Hydroxyacyl-coenzyme A dehydrogenase, mitochondrial	-0.374073	0.297258	0.531274	0.274681	Down
PIK3C3	Q8NEB9	Phosphatidylinositol 3-kinase catalytic subunit type 3	-0.426962	0.299196	0.532987	0.273283	Down
NUBPL	Q8TB37	Iron-sulfur protein NUBPL	-0.402231	0.301964	0.537202	0.269863	Down
PEX19	P40855	Peroxisomal biogenesis factor 19	-0.435951	0.308757	0.545356	0.26332	Down
IMPA1	P29218	Inositol monophosphatase 1	-0.480483	0.309129	0.545579	0.263143	Down
RAB1A	P62820	Ras-related protein Rab-1A	-0.390567	0.309701	0.546155	0.262684	Down
KIF21A	Q7Z4S6	Kinesin-like protein KIF21A	-0.471365	0.310548	0.547215	0.261842	Down
CAMK1D	Q8IU85	Calcium/calmodulin-dependent protein kinase type 1D	-0.516169	0.310909	0.547417	0.261682	Down
CTSD	P07339	Cathepsin D;Cathepsin D light chain;Cathepsin D heavy chain	-0.308783	0.311365	0.547785	0.26139	Down
PHLDB1	Q86UU1	Pleckstrin homology-like domain family B member 1	-0.520402	0.315179	0.550643	0.25913	Down
NDRG4	Q9ULP0	Protein NDRG4	-0.436265	0.314565	0.550643	0.25913	Down
NACAD	O15069	NAC-alpha domain-containing protein 1	-0.387493	0.313724	0.550643	0.25913	Down
AKAP12	Q02952	A-kinase anchor protein 12	-0.500844	0.315663	0.550984	0.258861	Down
KPNA6	O60684	Importin subunit alpha-7	-0.423957	0.318096	0.552855	0.257389	Down
RUFY2	Q8WXA3	RUN and FYVE domain-containing protein 2	-0.534994	0.319476	0.553717	0.256712	Down
ATP9A	O75110	Probable phospholipid-transporting ATPase IIA	-0.48793	0.31997	0.553717	0.256712	Down
RAB3A	P20336	Ras-related protein Rab-3A	-0.468977	0.321694	0.555835	0.255054	Down
MFN2	O95140	Mitofusin-2	-0.407921	0.321523	0.555835	0.255054	Down
KHDRBS1	Q07666	KH domain-containing, RNA-binding, signal transduction-associated protein 1	-0.375724	0.32541	0.559212	0.252423	Down
SLC25A12	O75746	Calcium-binding mitochondrial carrier protein Aralar1	-0.369894	0.325201	0.559212	0.252423	Down
EPB41L2	O43491	Band 4.1-like protein 2	-0.301682	0.324912	0.559212	0.252423	Down
SGTA	O43765	Small glutamine-rich tetratricopeptide repeat-containing protein alpha	-0.492307	0.325842	0.559521	0.252183	Down
ERLEC1	Q96DZ1	Endoplasmic reticulum lectin 1	-0.401265	0.332879	0.568135	0.245548	Down
PIK3R4	Q99570	Phosphoinositide 3-kinase regulatory subunit 4	-0.445417	0.336133	0.571656	0.242865	Down
PDCD6	O75340	Programmed cell death protein 6	-0.399976	0.336203	0.571656	0.242865	Down
PELO	Q9BRX2	Protein pelota homolog	-0.328729	0.335804	0.571656	0.242865	Down
PSMB7	Q99436	Proteasome subunit beta type-7	-0.363206	0.337542	0.572533	0.242199	Down
RGS7	P49802	Regulator of G-protein signaling 7	-0.561709	0.339064	0.574238	0.240908	Down
DNAJA1	P31689	DnaJ homolog subfamily A member 1	-0.431268	0.338919	0.574238	0.240908	Down
PIP4K2A	P48426	Phosphatidylinositol 5-phosphate 4-kinase type-2 alpha	-0.468864	0.340572	0.57508	0.240272	Down
RPS5	P46782	40S ribosomal protein S5;40S ribosomal protein S5, N-terminally processed	-0.37401	0.340649	0.57508	0.240272	Down
DST	Q03001	Dystonin	-0.373426	0.341114	0.57508	0.240272	Down
RASA1	P20936	Ras GTPase-activating protein 1	-0.372569	0.340868	0.57508	0.240272	Down
CPLX2	Q6PUV4	Complexin-2	-0.395482	0.34525	0.580291	0.236354	Down
SNX30	Q5VWJ9	Sorting nexin-30	-0.345251	0.345021	0.580291	0.236354	Down
NCALD	P61601	Neurocalcin-delta	-0.409247	0.34647	0.581902	0.23515	Down
SH3BGRL3	Q9H299	SH3 domain-binding glutamic acid-rich-like protein 3	-0.467101	0.347344	0.582929	0.234384	Down
RPL32	P62910	60S ribosomal protein L32	-0.428371	0.348152	0.583404	0.23403	Down
AP1S1	P61966	AP-1 complex subunit sigma-1A	-0.493551	0.351706	0.586704	0.231581	Down
NFASC	O94856	Neurofascin	-0.327695	0.351594	0.586704	0.231581	Down
EIPR1	Q53HC9	Protein TSSC1	-0.329334	0.352491	0.587574	0.230937	Down
CPT1A	P50416	Carnitine O-palmitoyltransferase 1, liver isoform	-0.431242	0.354938	0.589528	0.229495	Down
AK5	Q9Y6K8	Adenylate kinase isoenzyme 5	-0.428209	0.354827	0.589528	0.229495	Down
GNAI1	P63096	Guanine nucleotide-binding protein G(i) subunit alpha-1	-0.326573	0.355256	0.589528	0.229495	Down
MT-CO2	P00403	Cytochrome c oxidase subunit 2	-0.307707	0.354733	0.589528	0.229495	Down
SIRT2	Q8IXJ6	NAD-dependent protein deacetylase sirtuin-2	-0.295175	0.354613	0.589528	0.229495	Down
CHN1	P15882	N-chimaerin	-0.333715	0.357117	0.592175	0.22755	Down
PFDN1	O60925	Prefoldin subunit 1	-0.480454	0.358459	0.593515	0.226568	Down
OSBPL6	Q9BZF3	Oxysterol-binding protein-related protein 6	-0.295697	0.358204	0.593515	0.226568	Down
UBLCP1	Q8WVY7	Ubiquitin-like domain-containing CTD phosphatase 1	-0.450178	0.361017	0.596859	0.224128	Down
MAPK8IP3	Q9UPT6	C-Jun-amino-terminal kinase-interacting protein 3	-0.477298	0.361916	0.597902	0.22337	Down
SOD2	P04179	Superoxide dismutase [Mn], mitochondrial	-0.354898	0.364056	0.599654	0.222099	Down
ADAP1	O75689	Arf-GAP with dual PH domain-containing protein 1	-0.319035	0.366042	0.602032	0.220381	Down
RPL24	P83731	60S ribosomal protein L24	-0.462989	0.366588	0.602484	0.220054	Down
RDH13	Q8NBN7	Retinol dehydrogenase 13	-0.32779	0.367318	0.603238	0.219511	Down
DPM1	O60762	Dolichol-phosphate mannosyltransferase subunit 1	-0.433217	0.367953	0.603834	0.219082	Down
VAPA	Q9P0L0	Vesicle-associated membrane protein-associated protein A	-0.671935	0.371098	0.605418	0.217945	Down
ARPC5L	Q9BPX5	Actin-related protein 2/3 complex subunit 5-like protein	-0.490426	0.370199	0.605418	0.217945	Down
CDR2L	Q86X02	Cerebellar degeneration-related protein 2-like	-0.462898	0.370184	0.605418	0.217945	Down
CD81	P60033	CD81 antigen	-0.357184	0.369526	0.605418	0.217945	Down
RASAL1	O95294	RasGAP-activating-like protein 1	-0.35272	0.370944	0.605418	0.217945	Down
RPL27	P61353	60S ribosomal protein L27	-0.348633	0.369675	0.605418	0.217945	Down
CALD1	Q05682	Caldesmon	-0.390382	0.37225	0.606027	0.217508	Down
ACSL6	Q9UKU0	Long-chain-fatty-acid--CoA ligase 6	-0.388136	0.373056	0.60683	0.216933	Down
PIP4K2C	Q8TBX8	Phosphatidylinositol 5-phosphate 4-kinase type-2 gamma	-0.361795	0.377137	0.60914	0.215283	Down
MYO5A	Q9Y4I1	Unconventional myosin-Va	-0.300986	0.377117	0.60914	0.215283	Down
RTN4	Q9NQC3	Reticulon-4	-0.290979	0.375898	0.60914	0.215283	Down
RPL29	P47914	60S ribosomal protein L29	-0.4946	0.379197	0.611449	0.21364	Down
RDH14	Q9HBH5	Retinol dehydrogenase 14	-0.378212	0.382732	0.615362	0.210869	Down
ME3	Q16798	NADP-dependent malic enzyme, mitochondrial	-0.559771	0.38332	0.615862	0.210517	Down
COMMD10	Q9Y6G5	COMM domain-containing protein 10	-0.539234	0.384333	0.616598	0.209998	Down
TTC7B	Q86TV6	Tetratricopeptide repeat protein 7B	-0.441875	0.385299	0.617134	0.209621	Down
MAP2K4	P45985	Dual specificity mitogen-activated protein kinase kinase 4	-0.416118	0.385778	0.617134	0.209621	Down
OPA1	O60313	Dynamin-like 120 kDa protein, mitochondrial;Dynamin-like 120 kDa protein, form S1	-0.271849	0.387297	0.618229	0.208851	Down
PLXNA1	Q9UIW2	Plexin-A1	-0.496585	0.389937	0.620672	0.207138	Down
PACSIN1	Q9BY11	Protein kinase C and casein kinase substrate in neurons protein 1	-0.416747	0.39124	0.620672	0.207138	Down
GNAS	Q5JWF2	Guanine nucleotide-binding protein G(s) subunit alpha isoforms XLas;Guanine nucleotide-binding protein G(s) subunit alpha isoforms short	-0.330218	0.390908	0.620672	0.207138	Down
RPL35	P42766	60S ribosomal protein L35	-0.475912	0.392514	0.621619	0.206476	Down
NDUFV1	P49821	NADH dehydrogenase [ubiquinone] flavoprotein 1, mitochondrial	-0.469379	0.392412	0.621619	0.206476	Down
NOMO3	P69849	Nodal modulator 3;Nodal modulator 1;Nodal modulator 2	-0.399287	0.395736	0.62228	0.206014	Down
SBF1	O95248	Myotubularin-related protein 5	-0.351509	0.395378	0.62228	0.206014	Down
GAPDH	P04406	Glyceraldehyde-3-phosphate dehydrogenase	-0.341934	0.394962	0.62228	0.206014	Down
PCSK1N	Q9UHG2	ProSAAS;KEP;Big SAAS;Little SAAS;Big PEN-LEN;PEN;Little LEN;Big LEN	-0.40827	0.397319	0.623133	0.205419	Down
GPI	P06744	Glucose-6-phosphate isomerase	-0.255672	0.39738	0.623133	0.205419	Down
DHRS7	Q9Y394	Dehydrogenase/reductase SDR family member 7	-0.230318	0.399627	0.625772	0.203584	Down
NME1	P15531	Nucleoside diphosphate kinase A	-0.417476	0.403535	0.630558	0.200275	Down
FKBP8	Q14318	Peptidyl-prolyl cis-trans isomerase FKBP8	-0.365128	0.404096	0.630992	0.199976	Down
PFDN5	Q99471	Prefoldin subunit 5	-0.338059	0.406183	0.633361	0.198349	Down
SV2A	Q7L0J3	Synaptic vesicle glycoprotein 2A	-0.578883	0.406834	0.63393	0.197959	Down
AARSD1	Q9BTE6	Alanyl-tRNA editing protein Aarsd1	-0.301794	0.407648	0.634753	0.197395	Down
TIMM50	Q3ZCQ8	Mitochondrial import inner membrane translocase subunit TIM50	-0.24819	0.410588	0.636484	0.196213	Down
KIF5A	Q12840	Kinesin heavy chain isoform 5A	-0.420599	0.41166	0.637428	0.195569	Down
ATP2B3	Q16720	Plasma membrane calcium-transporting ATPase 3	-0.44752	0.413659	0.639187	0.194372	Down
PDHX	O00330	Pyruvate dehydrogenase protein X component, mitochondrial	-0.450357	0.413948	0.639188	0.194371	Down
SRGAP2	O75044	SLIT-ROBO Rho GTPase-activating protein 2;SLIT-ROBO Rho GTPase-activating protein 2B;SLIT-ROBO Rho GTPase-activating protein 2C	-0.492095	0.41555	0.640431	0.193528	Down
BCL2L13	Q9BXK5	Bcl-2-like protein 13	-0.274745	0.415492	0.640431	0.193528	Down
SNRPD3	P62318	Small nuclear ribonucleoprotein Sm D3	-0.432894	0.41693	0.641895	0.192536	Down
RPL35A	P18077	60S ribosomal protein L35a	-0.398541	0.418012	0.641895	0.192536	Down
ELOC	Q15369	Transcription elongation factor B polypeptide 1	-0.321981	0.417828	0.641895	0.192536	Down
COQ9	O75208	Ubiquinone biosynthesis protein COQ9, mitochondrial	-0.319912	0.417578	0.641895	0.192536	Down
UBASH3B	Q8TF42	Ubiquitin-associated and SH3 domain-containing protein B	-0.498481	0.421162	0.64411	0.19104	Down
TOMM20	Q15388	Mitochondrial import receptor subunit TOM20 homolog	-0.399008	0.421685	0.64411	0.19104	Down
ADD1	P35611	Alpha-adducin	-0.245431	0.42147	0.64411	0.19104	Down
ABHD11	Q8NFV4	Alpha/beta hydrolase domain-containing protein 11	-0.427045	0.423048	0.645613	0.190028	Down
PIP4K2B	P78356	Phosphatidylinositol 5-phosphate 4-kinase type-2 beta	-0.238614	0.424374	0.647193	0.188966	Down
APMAP	Q9HDC9	Adipocyte plasma membrane-associated protein	-0.408374	0.425592	0.648469	0.18811	Down
NDUFS8	O00217	NADH dehydrogenase [ubiquinone] iron-sulfur protein 8, mitochondrial	-0.39773	0.425795	0.648469	0.18811	Down
ASNS	P08243	Asparagine synthetase [glutamine-hydrolyzing]	-0.413075	0.427688	0.650147	0.186988	Down
BRSK1	Q8TDC3	Serine/threonine-protein kinase BRSK1	-0.526148	0.428847	0.650693	0.186624	Down
NAPEPLD	Q6IQ20	N-acyl-phosphatidylethanolamine-hydrolyzing phospholipase D	-0.423971	0.429305	0.650693	0.186624	Down
MINK1	Q8N4C8	Misshapen-like kinase 1	-0.328223	0.42913	0.650693	0.186624	Down
ADD2	P35612	Beta-adducin	-0.421654	0.429734	0.6509	0.186486	Down
ELP1	O95163	Elongator complex protein 1	-0.313995	0.430199	0.65116	0.186312	Down
DCTN5	Q9BTE1	Dynactin subunit 5	-0.361138	0.430642	0.651386	0.186162	Down
H2AFX	P16104	Histone H2AX	-0.517577	0.431356	0.651579	0.186033	Down
GALC	P54803	Galactocerebrosidase	-0.352368	0.432118	0.652207	0.185614	Down
RPLP1	P05386	60S acidic ribosomal protein P1	-0.334245	0.432652	0.652207	0.185614	Down
NDRG1	Q92597	Protein NDRG1	-0.272905	0.432559	0.652207	0.185614	Down
ARRB2	P32121	Beta-arrestin-2	-0.500359	0.43558	0.65349	0.184761	Down
ACAA1	P09110	3-ketoacyl-CoA thiolase, peroxisomal	-0.411974	0.435184	0.65349	0.184761	Down
PFDN6	O15212	Prefoldin subunit 6	-0.343343	0.434767	0.65349	0.184761	Down
ENPP6	Q6UWR7	Ectonucleotide pyrophosphatase/phosphodiesterase family member 6	-0.304729	0.435856	0.65349	0.184761	Down
AAK1	Q2M2I8	AP2-associated protein kinase 1	-0.281972	0.435434	0.65349	0.184761	Down
SACM1L	Q9NTJ5	Phosphatidylinositide phosphatase SAC1	-0.256283	0.436225	0.653603	0.184686	Down
SRSF2	Q01130	Serine/arginine-rich splicing factor 2	-0.373794	0.438003	0.654941	0.183798	Down
RUFY3	Q7L099	Protein RUFY3	-0.233955	0.438921	0.655643	0.183333	Down
CADPS	Q9ULU8	Calcium-dependent secretion activator 1	-0.39623	0.439497	0.655851	0.183195	Down
HK1	P19367	Hexokinase-1	-0.265448	0.440917	0.657339	0.182211	Down
TPD52	P55327	Tumor protein D52	-0.303557	0.441836	0.657933	0.181818	Down
MAP7D1	Q3KQU3	MAP7 domain-containing protein 1	-0.525115	0.443088	0.658096	0.18171	Down
AMPH	P49418	Amphiphysin	-0.338894	0.443371	0.658096	0.18171	Down
FOLH1	Q04609	Glutamate carboxypeptidase 2;Putative N-acetylated-alpha-linked acidic dipeptidase	-0.429549	0.443829	0.658336	0.181553	Down
ABLIM2	Q6H8Q1	Actin-binding LIM protein 2	-0.370079	0.445183	0.659904	0.180519	Down
FDPS	P14324	Farnesyl pyrophosphate synthase	-0.481563	0.450046	0.664073	0.177784	Down
TIAM2	Q8IVF5	T-lymphoma invasion and metastasis-inducing protein 2	-0.380811	0.453012	0.664918	0.177232	Down
DYNLL1	P63167	Dynein light chain 1, cytoplasmic	-0.348848	0.454173	0.664918	0.177232	Down
ATAD1	Q8NBU5	ATPase family AAA domain-containing protein 1	-0.313702	0.45334	0.664918	0.177232	Down
CEP170	Q5SW79	Centrosomal protein of 170 kDa	-0.251713	0.454251	0.664918	0.177232	Down
CNTN1	Q12860	Contactin-1	-0.243362	0.453067	0.664918	0.177232	Down
YWHAH	Q04917	14-3-3 protein eta	-0.277665	0.455705	0.666066	0.176483	Down
ATAD3A	Q9NVI7	ATPase family AAA domain-containing protein 3A	-0.27131	0.457004	0.666751	0.176036	Down
SAMM50	Q9Y512	Sorting and assembly machinery component 50 homolog	-0.254337	0.459667	0.669757	0.174083	Down
DTD1	Q8TEA8	D-tyrosyl-tRNA(Tyr) deacylase 1	-0.452393	0.461958	0.670458	0.173629	Down
AUH	Q13825	Methylglutaconyl-CoA hydratase, mitochondrial	-0.25429	0.46093	0.670458	0.173629	Down
ARMC1	Q9NVT9	Armadillo repeat-containing protein 1	-0.330002	0.462563	0.670898	0.173343	Down
ATP6V1A	P38606	V-type proton ATPase catalytic subunit A	-0.240034	0.462876	0.670914	0.173333	Down
NUDT5	Q9UKK9	ADP-sugar pyrophosphatase	-0.39707	0.463232	0.670992	0.173283	Down
FABP3	P05413	Fatty acid-binding protein, heart	-0.679844	0.463708	0.671244	0.17312	Down
PCYOX1	Q9UHG3	Prenylcysteine oxidase 1	-0.251586	0.464825	0.671913	0.172687	Down
APOOL	Q6UXV4	MICOS complex subunit MIC27	-0.448159	0.465392	0.671931	0.172675	Down
PPP3CA	Q08209	Serine/threonine-protein phosphatase 2B catalytic subunit alpha isoform	-0.360387	0.465769	0.672038	0.172606	Down
SRSF3	P84103	Serine/arginine-rich splicing factor 3	-0.449548	0.466584	0.672778	0.172128	Down
ATP1A1	P05023	Sodium/potassium-transporting ATPase subunit alpha-1	-0.261111	0.467046	0.673006	0.171981	Down
SPTBN1	Q01082	Spectrin beta chain, non-erythrocytic 1	-0.2328	0.469612	0.67539	0.170445	Down
RALA	P11233	Ras-related protein Ral-A	-0.294873	0.473317	0.67842	0.168501	Down
DNAJC6	O75061	Putative tyrosine-protein phosphatase auxilin	-0.27836	0.47318	0.67842	0.168501	Down
RPS3A	P61247	40S ribosomal protein S3a	-0.301112	0.479236	0.682633	0.165813	Down
GIPC1	O14908	PDZ domain-containing protein GIPC1	-0.357156	0.481555	0.685468	0.164013	Down
RPS13	P62277	40S ribosomal protein S13	-0.324452	0.483205	0.685759	0.163828	Down
STOML2	Q9UJZ1	Stomatin-like protein 2, mitochondrial	-0.302112	0.483303	0.685759	0.163828	Down
PFKP	Q01813	ATP-dependent 6-phosphofructokinase, platelet type	-0.29688	0.483065	0.685759	0.163828	Down
DLD	P09622	Dihydrolipoyl dehydrogenase, mitochondrial	-0.288981	0.484359	0.686381	0.163435	Down
ESYT2	A0FGR8	Extended synaptotagmin-2	-0.344412	0.484922	0.686741	0.163207	Down
FSD1L	Q9BXM9	FSD1-like protein	-0.362053	0.485828	0.687148	0.16295	Down
GJA1	P17302	Gap junction alpha-1 protein	-0.618119	0.487532	0.688681	0.161982	Down
KPNA4	O00629	Importin subunit alpha-3	-0.247497	0.491481	0.693685	0.158838	Down
ATP1A3	P13637	Sodium/potassium-transporting ATPase subunit alpha-3	-0.243246	0.49298	0.694725	0.158187	Down
SNRPE	P62304	Small nuclear ribonucleoprotein E	-0.515848	0.494949	0.696943	0.156802	Down
UBQLN1	Q9UMX0	Ubiquilin-1	-0.365318	0.495965	0.697048	0.156737	Down
COPS8	Q99627	COP9 signalosome complex subunit 8	-0.191558	0.495712	0.697048	0.156737	Down
LETM1	O95202	LETM1 and EF-hand domain-containing protein 1, mitochondrial	-0.206071	0.497194	0.698335	0.155936	Down
ADD3	Q9UEY8	Gamma-adducin	-0.273123	0.498435	0.699194	0.155402	Down
GNG5	P63218	Guanine nucleotide-binding protein G(I)/G(S)/G(O) subunit gamma-5	-0.522998	0.500507	0.699327	0.15532	Down
TBK1	Q9UHD2	Serine/threonine-protein kinase TBK1	-0.412479	0.501048	0.699327	0.15532	Down
SMU1	Q2TAY7	WD40 repeat-containing protein SMU1;WD40 repeat-containing protein SMU1, N-terminally processed	-0.39022	0.500897	0.699327	0.15532	Down
SELENBP1	Q13228	Selenium-binding protein 1	-0.351074	0.499974	0.699327	0.15532	Down
CLASP1	Q7Z460	CLIP-associating protein 1	-0.315487	0.500065	0.699327	0.15532	Down
SAR1A	Q9NR31	GTP-binding protein SAR1a	-0.315002	0.499796	0.699327	0.15532	Down
PFKFB2	O60825	6-phosphofructo-2-kinase/fructose-2,6-bisphosphatase 2;6-phosphofructo-2-kinase;Fructose-2,6-bisphosphatase	-0.277065	0.500758	0.699327	0.15532	Down
PFDN4	Q9NQP4	Prefoldin subunit 4	-0.187369	0.501396	0.699373	0.155291	Down
TUBA8	Q9NY65	Tubulin alpha-8 chain	-0.234471	0.502043	0.699787	0.155034	Down
WDR48	Q8TAF3	WD repeat-containing protein 48	-0.332846	0.50346	0.700055	0.154868	Down
RPL31	P62899	60S ribosomal protein L31	-0.367622	0.50535	0.701946	0.153696	Down
MYH11	P35749	Myosin-11	-0.406481	0.50819	0.702675	0.153246	Down
EEF1E1	O43324	Eukaryotic translation elongation factor 1 epsilon-1	-0.233721	0.507603	0.702675	0.153246	Down
RRAS	P10301	Ras-related protein R-Ras	-0.233079	0.507703	0.702675	0.153246	Down
FLNB	O75369	Filamin-B	-0.225285	0.508115	0.702675	0.153246	Down
ICAM5	Q9UMF0	Intercellular adhesion molecule 5	-0.398465	0.5099	0.703725	0.152597	Down
COPS7A	Q9UBW8	COP9 signalosome complex subunit 7a	-0.176765	0.509616	0.703725	0.152597	Down
CLU	P10909	Clusterin;Clusterin beta chain;Clusterin alpha chain	-0.297643	0.512156	0.705525	0.151488	Down
GAB1	Q13480	GRB2-associated-binding protein 1	-0.291487	0.515377	0.709521	0.149035	Down
HSPE1	P61604	10 kDa heat shock protein, mitochondrial	-0.37433	0.519931	0.709908	0.148798	Down
ABI1	Q8IZP0	Abl interactor 1	-0.359318	0.51787	0.709908	0.148798	Down
PIP5K1C	O60331	Phosphatidylinositol 4-phosphate 5-kinase type-1 gamma	-0.33649	0.519836	0.709908	0.148798	Down
SRSF7	Q16629	Serine/arginine-rich splicing factor 7	-0.335448	0.519749	0.709908	0.148798	Down
PSMA3	P25788	Proteasome subunit alpha type-3	-0.300516	0.519066	0.709908	0.148798	Down
EHD3	Q9NZN3	EH domain-containing protein 3	-0.221612	0.517048	0.709908	0.148798	Down
SEPT10	Q9P0V9	Septin-10	-0.210997	0.519543	0.709908	0.148798	Down
KANK4	Q5T7N3	KN motif and ankyrin repeat domain-containing protein 4	-0.332	0.520988	0.710642	0.148349	Down
SORT1	Q99523	Sortilin	-0.266046	0.523669	0.713423	0.146653	Down
CHMP5	Q9NZZ3	Charged multivesicular body protein 5	-0.190582	0.523513	0.713423	0.146653	Down
TJP2	Q9UDY2	Tight junction protein ZO-2	-0.388187	0.524825	0.713953	0.14633	Down
PDCD10	Q9BUL8	Programmed cell death protein 10	-0.234624	0.525022	0.713953	0.14633	Down
RPL10	P27635	60S ribosomal protein L10;60S ribosomal protein L10-like	-0.259016	0.525932	0.714753	0.145844	Down
RTN1	Q16799	Reticulon-1	-0.242832	0.529736	0.717727	0.144041	Down
CEP170B	Q9Y4F5	Centrosomal protein of 170 kDa protein B	-0.403542	0.533945	0.72167	0.141661	Down
RABGEF1	Q9UJ41	Rab5 GDP/GTP exchange factor	-0.237251	0.534915	0.722542	0.141137	Down
PMVK	Q15126	Phosphomevalonate kinase	-0.253101	0.536385	0.723647	0.140473	Down
DCLK1	O15075	Serine/threonine-protein kinase DCLK1	-0.199402	0.538348	0.725856	0.13915	Down
NPTN	Q9Y639	Neuroplastin	-0.284758	0.539264	0.726602	0.138703	Down
HSPD1	P10809	60 kDa heat shock protein, mitochondrial	-0.179578	0.539556	0.726602	0.138703	Down
SCOC	Q9UIL1	Short coiled-coil protein	-0.215353	0.5405	0.727433	0.138207	Down
NTPCR	Q9BSD7	Cancer-related nucleoside-triphosphatase	-0.21021	0.541696	0.7286	0.137511	Down
PSMA1	P25786	Proteasome subunit alpha type-1	-0.409626	0.54253	0.728762	0.137415	Down
HIST2H3A	Q71DI3	Histone H3.2;Histone H3.3;Histone H3.1;Histone H3.3C;Histone H3.1t	-0.323465	0.542553	0.728762	0.137415	Down
TMED4	Q7Z7H5	Transmembrane emp24 domain-containing protein 4	-0.308153	0.543581	0.728762	0.137415	Down
ACADVL	P49748	Very long-chain specific acyl-CoA dehydrogenase, mitochondrial	-0.267022	0.544949	0.729884	0.136746	Down
PCCB	P05166	Propionyl-CoA carboxylase beta chain, mitochondrial	-0.262114	0.54565	0.730017	0.136667	Down
RPS9	P46781	40S ribosomal protein S9	-0.204021	0.548163	0.731585	0.135735	Down
CS	O75390	Citrate synthase, mitochondrial	-0.184539	0.547927	0.731585	0.135735	Down
RANBP2	P49792	E3 SUMO-protein ligase RanBP2	-0.33989	0.549248	0.732112	0.135423	Down
ACADSB	P45954	Short/branched chain specific acyl-CoA dehydrogenase, mitochondrial	-0.255232	0.551091	0.733687	0.134489	Down
RPS7	P62081	40S ribosomal protein S7	-0.225909	0.552645	0.734755	0.133857	Down
TBC1D13	Q9NVG8	TBC1 domain family member 13	-0.409241	0.554328	0.735792	0.133245	Down
MTMR10	Q9NXD2	Myotubularin-related protein 10	-0.221925	0.554772	0.735942	0.133156	Down
YKT6	O15498	Synaptobrevin homolog YKT6	-0.294406	0.556574	0.737013	0.132525	Down
PRPSAP1	Q14558	Phosphoribosyl pyrophosphate synthase-associated protein 1	-0.221899	0.557429	0.737705	0.132117	Down
ARPC4	P59998	Actin-related protein 2/3 complex subunit 4	-0.195435	0.557932	0.737931	0.131984	Down
LRPPRC	P42704	Leucine-rich PPR motif-containing protein, mitochondrial	-0.188965	0.562059	0.742153	0.129506	Down
AFDN	P55196	Afadin	-0.26819	0.562743	0.742526	0.129288	Down
TJP1	Q07157	Tight junction protein ZO-1	-0.189587	0.563431	0.742993	0.129015	Down
PDHA1	P08559	Pyruvate dehydrogenase E1 component subunit alpha, somatic form, mitochondrial	-0.320666	0.566667	0.745933	0.1273	Down
THNSL1	Q8IYQ7	Threonine synthase-like 1	-0.253904	0.566614	0.745933	0.1273	Down
TRIM3	O75382	Tripartite motif-containing protein 3	-0.232863	0.568504	0.747465	0.126409	Down
PTMA	P06454	Prothymosin alpha;Prothymosin alpha, N-terminally processed;Thymosin alpha-1	-0.453838	0.571741	0.749947	0.12497	Down
SKP1	P63208	S-phase kinase-associated protein 1	-0.287311	0.57172	0.749947	0.12497	Down
STAMBP	O95630	STAM-binding protein	-0.376282	0.57286	0.750085	0.12489	Down
DOCK1	Q14185	Dedicator of cytokinesis protein 1	-0.260576	0.576294	0.753693	0.122805	Down
FN3KRP	Q9HA64	Ketosamine-3-kinase	-0.33034	0.57802	0.755506	0.121762	Down
DBNL	Q9UJU6	Drebrin-like protein	-0.347415	0.578751	0.755573	0.121724	Down
PRKAR1A	P10644	cAMP-dependent protein kinase type I-alpha regulatory subunit;cAMP-dependent protein kinase type I-alpha regulatory subunit, N-terminally processed	-0.185443	0.578735	0.755573	0.121724	Down
TPD52L2	O43399	Tumor protein D54	-0.33706	0.581529	0.757836	0.120425	Down
UGP2	Q16851	UTP--glucose-1-phosphate uridylyltransferase	-0.286017	0.582052	0.757836	0.120425	Down
PRKACB	P22694	cAMP-dependent protein kinase catalytic subunit beta	-0.277208	0.582598	0.757836	0.120425	Down
FBXO2	Q9UK22	F-box only protein 2	-0.234936	0.580966	0.757836	0.120425	Down
SLC44A1	Q8WWI5	Choline transporter-like protein 1	-0.32154	0.584146	0.757877	0.120401	Down
PGRMC2	O15173	Membrane-associated progesterone receptor component 2	-0.279665	0.584268	0.757877	0.120401	Down
PNMA6F	P0DP25	NA	-0.211025	0.583315	0.757877	0.120401	Down
ARHGAP35	Q9NRY4	Rho GTPase-activating protein 35	-0.248664	0.585711	0.75798	0.120343	Down
USP47	Q96K76	Ubiquitin carboxyl-terminal hydrolase 47	-0.243339	0.585524	0.75798	0.120343	Down
DNAJA3	Q96EY1	DnaJ homolog subfamily A member 3, mitochondrial	-0.235576	0.585102	0.75798	0.120343	Down
TTC1	Q99614	Tetratricopeptide repeat protein 1	-0.214135	0.584966	0.75798	0.120343	Down
RPS14	P62263	40S ribosomal protein S14	-0.280511	0.58606	0.75799	0.120337	Down
FARP1	Q9Y4F1	FERM, RhoGEF and pleckstrin domain-containing protein 1	-0.228274	0.587196	0.759016	0.119749	Down
STX1B	P61266	Syntaxin-1B	-0.23816	0.589582	0.75989	0.119249	Down
HSPB1	P04792	Heat shock protein beta-1	-0.346699	0.593119	0.763121	0.117407	Down
DBT	P11182	Lipoamide acyltransferase component of branched-chain alpha-keto acid dehydrogenase complex, mitochondrial	-0.274415	0.598014	0.766819	0.115307	Down
ALDH2	P05091	Aldehyde dehydrogenase, mitochondrial	-0.238115	0.598063	0.766819	0.115307	Down
ARPC5	O15511	Actin-related protein 2/3 complex subunit 5	-0.263001	0.599065	0.767217	0.115082	Down
COPS3	Q9UNS2	COP9 signalosome complex subunit 3	-0.201848	0.601618	0.7696	0.113735	Down
RPS11	P62280	40S ribosomal protein S11	-0.290617	0.604468	0.771991	0.112388	Down
WASF1	Q92558	Wiskott-Aldrich syndrome protein family member 1	-0.28501	0.604812	0.771991	0.112388	Down
ACSL3	O95573	Long-chain-fatty-acid--CoA ligase 3	-0.238442	0.60891	0.776692	0.109751	Down
SNX18	Q96RF0	Sorting nexin-18	-0.1595	0.611544	0.778711	0.108624	Down
UQCC2	Q9BRT2	Ubiquinol-cytochrome-c reductase complex assembly factor 2	-0.29006	0.61599	0.781239	0.107216	Down
CAPZA1	P52907	F-actin-capping protein subunit alpha-1	-0.251003	0.615717	0.781239	0.107216	Down
ATG3	Q9NT62	Ubiquitin-like-conjugating enzyme ATG3	-0.164352	0.616809	0.781831	0.106887	Down
NDRG3	Q9UGV2	Protein NDRG3	-0.146512	0.623059	0.788853	0.103004	Down
NAPRT	Q6XQN6	Nicotinate phosphoribosyltransferase	-0.229615	0.624881	0.78936	0.102725	Down
SOGA3	Q5TF21	Protein SOGA3	-0.228431	0.62405	0.78936	0.102725	Down
PSMB3	P49720	Proteasome subunit beta type-3	-0.22345	0.625758	0.790019	0.102362	Down
ARMCX3	Q9UH62	Armadillo repeat-containing X-linked protein 3	-0.216165	0.632062	0.795718	0.0992406	Down
DMXL2	Q8TDJ6	DmX-like protein 2	-0.353382	0.634229	0.797113	0.0984801	Down
HACD3	Q9P035	Very-long-chain (3R)-3-hydroxyacyl-CoA dehydratase 3	-0.181408	0.634247	0.797113	0.0984801	Down
CLTC	Q00610	Clathrin heavy chain 1	-0.140278	0.6337	0.797113	0.0984801	Down
PLCD3	Q8N3E9	1-phosphatidylinositol 4,5-bisphosphate phosphodiesterase delta-3	-0.294831	0.635518	0.797191	0.0984375	Down
NTM	Q9P121	Neurotrimin	-0.228683	0.638104	0.799248	0.0973182	Down
TMSB4X	P62328	Thymosin beta-4;Hematopoietic system regulatory peptide	-0.361506	0.641606	0.799598	0.0971282	Down
NEGR1	Q7Z3B1	Neuronal growth regulator 1	-0.254933	0.641522	0.799598	0.0971282	Down
RAB35	Q15286	Ras-related protein Rab-35	-0.254188	0.639829	0.799598	0.0971282	Down
BCAS1	O75363	Breast carcinoma-amplified sequence 1	-0.249561	0.638875	0.799598	0.0971282	Down
WDR61	Q9GZS3	WD repeat-containing protein 61;WD repeat-containing protein 61, N-terminally processed	-0.206542	0.640522	0.799598	0.0971282	Down
VWA8	A3KMH1	von Willebrand factor A domain-containing protein 8	-0.16484	0.640199	0.799598	0.0971282	Down
LNPK	Q9C0E8	Protein lunapark	-0.164438	0.641705	0.799598	0.0971282	Down
DYNC1I2	Q13409	Cytoplasmic dynein 1 intermediate chain 2	-0.132289	0.640385	0.799598	0.0971282	Down
SERPINB1	P30740	Leukocyte elastase inhibitor	-0.39123	0.642724	0.800074	0.0968699	Down
HSD17B12	Q53GQ0	Very-long-chain 3-oxoacyl-CoA reductase	-0.257481	0.644614	0.800727	0.0965157	Down
NECAB2	Q7Z6G3	N-terminal EF-hand calcium-binding protein 2	-0.224298	0.643929	0.800727	0.0965157	Down
DYNC1LI1	Q9Y6G9	Cytoplasmic dynein 1 light intermediate chain 1	-0.219509	0.64469	0.800727	0.0965157	Down
RIC8A	Q9NPQ8	Synembryn-A	-0.204309	0.645631	0.801422	0.0961387	Down
HSPB6	O14558	Heat shock protein beta-6	-0.353985	0.648759	0.803816	0.0948432	Down
VPS26B	Q4G0F5	Vacuolar protein sorting-associated protein 26B	-0.184683	0.648986	0.803816	0.0948432	Down
AP2M1	Q96CW1	AP-2 complex subunit mu	-0.215037	0.651652	0.80622	0.0935467	Down
MXRA7	P84157	Matrix-remodeling-associated protein 7	-0.217887	0.652087	0.806309	0.0934985	Down
HPCAL4	Q9UM19	Hippocalcin-like protein 4	-0.189982	0.65363	0.807767	0.0927139	Down
BLMH	Q13867	Bleomycin hydrolase	-0.15866	0.654921	0.808369	0.0923902	Down
VPS18	Q9P253	Vacuolar protein sorting-associated protein 18 homolog	-0.140242	0.655178	0.808369	0.0923902	Down
GPS1	Q13098	COP9 signalosome complex subunit 1	-0.236726	0.659253	0.810053	0.0914866	Down
MYADM	Q96S97	Myeloid-associated differentiation marker	-0.227368	0.65949	0.810053	0.0914866	Down
UBA52	P62987	Ubiquitin-60S ribosomal protein L40;Ubiquitin;60S ribosomal protein L40;Ubiquitin-40S ribosomal protein S27a;Ubiquitin;40S ribosomal protein S27a;Polyubiquitin-B;Ubiquitin;Polyubiquitin-C;Ubiquitin	-0.186003	0.659194	0.810053	0.0914866	Down
EIF3E	P60228	Eukaryotic translation initiation factor 3 subunit E	-0.184099	0.659373	0.810053	0.0914866	Down
PLXNB1	O43157	Plexin-B1	-0.247548	0.659883	0.810089	0.0914673	Down
COL6A1	P12109	Collagen alpha-1(VI) chain	-0.344549	0.662625	0.812108	0.0903861	Down
LMNA	P02545	Prelamin-A/C;Lamin-A/C	-0.185006	0.662604	0.812108	0.0903861	Down
CHL1	O00533	Neural cell adhesion molecule L1-like protein;Processed neural cell adhesion molecule L1-like protein	-0.206393	0.663174	0.812334	0.0902655	Down
ACAD9	Q9H845	Acyl-CoA dehydrogenase family member 9, mitochondrial	-0.252331	0.666872	0.815514	0.0885684	Down
BTBD8	Q9UPP5	Uncharacterized protein KIAA1107	-0.206725	0.668055	0.815726	0.0884555	Down
RAB3D	O95716	Ras-related protein Rab-3D	-0.375062	0.669713	0.816107	0.0882531	Down
C2CD2L	O14523	C2 domain-containing protein 2-like	-0.136736	0.674297	0.818737	0.0868558	Down
CSRP1	P21291	Cysteine and glycine-rich protein 1	-0.212264	0.677097	0.819254	0.0865816	Down
OPCML	Q14982	Opioid-binding protein/cell adhesion molecule	-0.178471	0.67556	0.819254	0.0865816	Down
EPB41L1	Q9H4G0	Band 4.1-like protein 1	-0.125518	0.676746	0.819254	0.0865816	Down
SERPING1	P05155	Plasma protease C1 inhibitor	-0.254636	0.677886	0.819512	0.0864445	Down
RPL7	P18124	60S ribosomal protein L7	-0.147436	0.680364	0.82206	0.0850963	Down
DAAM2	Q86T65	Disheveled-associated activator of morphogenesis 2	-0.291417	0.68412	0.824358	0.0838843	Down
PDE1B	Q01064	Calcium/calmodulin-dependent 3,5-cyclic nucleotide phosphodiesterase 1B	-0.185148	0.683889	0.824358	0.0838843	Down
CFAP36	Q96G28	Cilia- and flagella-associated protein 36	-0.174519	0.68296	0.824358	0.0838843	Down
FYN	P06241	Tyrosine-protein kinase Fyn	-0.178769	0.686613	0.826534	0.0827395	Down
APOL2	Q9BQE5	Apolipoprotein L2	-0.215893	0.689702	0.827171	0.0824048	Down
FXR2	P51116	Fragile X mental retardation syndrome-related protein 2	-0.158361	0.687982	0.827171	0.0824048	Down
CAMK2G	Q13555	Calcium/calmodulin-dependent protein kinase type II subunit gamma	-0.13939	0.68903	0.827171	0.0824048	Down
SPTBN2	O15020	Spectrin beta chain, non-erythrocytic 2	-0.125857	0.689805	0.827171	0.0824048	Down
UGGT1	Q9NYU2	UDP-glucose:glycoprotein glucosyltransferase 1	-0.135947	0.691512	0.82877	0.0815658	Down
SNTA1	Q13424	Alpha-1-syntrophin	-0.281719	0.692561	0.829133	0.0813758	Down
VPS13A	Q96RL7	Vacuolar protein sorting-associated protein 13A	-0.148567	0.693322	0.829593	0.0811349	Down
WDR37	Q9Y2I8	WD repeat-containing protein 37	-0.134191	0.69427	0.829593	0.0811349	Down
OGDH	Q02218	2-oxoglutarate dehydrogenase, mitochondrial	-0.121891	0.695629	0.830123	0.0808577	Down
SEPT11	Q9NVA2	Septin-11	-0.144511	0.696998	0.830863	0.0804706	Down
FLOT2	Q14254	Flotillin-2	-0.165522	0.69791	0.830955	0.0804227	Down
SLC1A3	P43003	Excitatory amino acid transporter 1	-0.30546	0.702944	0.833579	0.079053	Down
VTN	P04004	Vitronectin;Vitronectin V65 subunit;Vitronectin V10 subunit;Somatomedin-B	-0.221883	0.702555	0.833579	0.079053	Down
PRPH	P41219	Peripherin	-0.251346	0.703473	0.833663	0.0790097	Down
ME1	P48163	NADP-dependent malic enzyme	-0.163474	0.70611	0.835451	0.0780789	Down
ACTN2	P35609	Alpha-actinin-2	-0.347618	0.711565	0.840116	0.0756608	Down
RRAGC	Q9HB90	Ras-related GTP-binding protein C;Ras-related GTP-binding protein D	-0.164993	0.713591	0.841613	0.0748878	Down
RPL8	P62917	60S ribosomal protein L8	-0.171337	0.714074	0.841736	0.074824	Down
ITCH	Q96J02	E3 ubiquitin-protein ligase Itchy homolog;NEDD4-like E3 ubiquitin-protein ligase WWP1	-0.162762	0.717841	0.843938	0.0736897	Down
NFU1	Q9UMS0	NFU1 iron-sulfur cluster scaffold homolog, mitochondrial	-0.161306	0.71871	0.844513	0.0733938	Down
PEBP1	P30086	Phosphatidylethanolamine-binding protein 1;Hippocampal cholinergic neurostimulating peptide	-0.192888	0.720386	0.846034	0.0726121	Down
VPS37A	Q8NEZ2	Vacuolar protein sorting-associated protein 37A	-0.181501	0.721154	0.84649	0.0723783	Down
TMED10	P49755	Transmembrane emp24 domain-containing protein 10	-0.13962	0.722155	0.847217	0.0720056	Down
FNTB	P49356	Protein farnesyltransferase subunit beta	-0.176149	0.728179	0.850244	0.0704566	Down
PSMB2	P49721	Proteasome subunit beta type-2	-0.151403	0.728	0.850244	0.0704566	Down
PTRHD1	Q6GMV3	Putative peptidyl-tRNA hydrolase PTRHD1	-0.175693	0.731006	0.850457	0.0703475	Down
WBP2	Q969T9	WW domain-binding protein 2	-0.17189	0.731041	0.850457	0.0703475	Down
PRKCB	P05771	Protein kinase C beta type	-0.168873	0.729279	0.850457	0.0703475	Down
ATP6V1B2	P21281	V-type proton ATPase subunit B, brain isoform	-0.12648	0.730658	0.850457	0.0703475	Down
GAS7	O60861	Growth arrest-specific protein 7	-0.169082	0.733585	0.851189	0.0699741	Down
INPP1	P49441	Inositol polyphosphate 1-phosphatase	-0.288281	0.741169	0.857556	0.0667378	Down
GNB1	P62873	Guanine nucleotide-binding protein G(I)/G(S)/G(T) subunit beta-1	-0.213093	0.741388	0.857556	0.0667378	Down
ATP6V1C1	P21283	V-type proton ATPase subunit C 1	-0.108098	0.742617	0.857637	0.0666963	Down
PSMA2	P25787	Proteasome subunit alpha type-2	-0.144636	0.751997	0.867119	0.0619215	Down
CAPRIN1	Q14444	Caprin-1	-0.125266	0.753955	0.868025	0.0614678	Down
SRSF10	O75494	Serine/arginine-rich splicing factor 10;Serine/arginine-rich splicing factor 12	-0.15942	0.755081	0.868394	0.0612832	Down
NIPSNAP3A	Q9UFN0	Protein NipSnap homolog 3A	-0.157838	0.754778	0.868394	0.0612832	Down
MAPRE1	Q15691	Microtubule-associated protein RP/EB family member 1	-0.113731	0.755839	0.868394	0.0612832	Down
MYL6	P60660	Myosin light polypeptide 6	-0.104211	0.757041	0.868425	0.0612677	Down
TXN	P10599	Thioredoxin	-0.157356	0.75873	0.869019	0.0609705	Down
CRAT	P43155	Carnitine O-acetyltransferase	-0.126567	0.760164	0.869766	0.0605978	Down
CYB5R3	P00387	NADH-cytochrome b5 reductase 3;NADH-cytochrome b5 reductase 3 membrane-bound form;NADH-cytochrome b5 reductase 3 soluble form	-0.224508	0.761793	0.869953	0.0605041	Down
CPNE6	O95741	Copine-6	-0.167494	0.762142	0.869953	0.0605041	Down
DCTN4	Q9UJW0	Dynactin subunit 4	-0.11384	0.76481	0.869953	0.0605041	Down
LDHB	P07195	L-lactate dehydrogenase B chain	-0.0922674	0.764041	0.869953	0.0605041	Down
TRA2B	P62995	Transformer-2 protein homolog beta	-0.17868	0.772241	0.877021	0.0569901	Down
SNAP91	O60641	Clathrin coat assembly protein AP180	-0.174345	0.77282	0.877021	0.0569901	Down
C2CD5	Q86YS7	C2 domain-containing protein 5	-0.116283	0.77358	0.877435	0.056785	Down
UBA3	Q8TBC4	NEDD8-activating enzyme E1 catalytic subunit	-0.141531	0.77499	0.878384	0.0563154	Down
ITFG1	Q8TB96	T-cell immunomodulatory protein	-0.110447	0.775838	0.87865	0.0561839	Down
ILVBL	A1L0T0	Acetolactate synthase-like protein	-0.116819	0.778577	0.880854	0.0550959	Down
TWF2	Q6IBS0	Twinfilin-2	-0.137462	0.781839	0.883196	0.0539429	Down
FNTA	P49354	Protein farnesyltransferase/geranylgeranyltransferase type-1 subunit alpha	-0.147665	0.787123	0.88781	0.0516798	Down
HMGB1	P09429	High mobility group protein B1	-0.143751	0.788413	0.888364	0.0514091	Down
TPRG1L	Q5T0D9	Tumor protein p63-regulated gene 1-like protein	-0.0981843	0.788101	0.888364	0.0514091	Down
ACOT9	Q9Y305	Acyl-coenzyme A thioesterase 9, mitochondrial	-0.0836345	0.791902	0.891391	0.0499316	Down
BBOX1	O75936	Gamma-butyrobetaine dioxygenase	-0.296046	0.792993	0.891588	0.0498356	Down
SRP14	P37108	Signal recognition particle 14 kDa protein	-0.128559	0.793157	0.891588	0.0498356	Down
HTATIP2	Q9BUP3	Oxidoreductase HTATIP2	-0.118757	0.793281	0.891588	0.0498356	Down
SNCG	O76070	Gamma-synuclein	-0.260099	0.795929	0.893209	0.0490467	Down
RPL18	Q07020	60S ribosomal protein L18	-0.105615	0.796559	0.893429	0.0489397	Down
DYNC1H1	Q14204	Cytoplasmic dynein 1 heavy chain 1	-0.0696783	0.797989	0.893716	0.0488007	Down
FKBP3	Q00688	Peptidyl-prolyl cis-trans isomerase FKBP3	-0.117765	0.798589	0.893937	0.0486933	Down
INF2	Q27J81	Inverted formin-2	-0.102762	0.805547	0.898557	0.0464544	Down
GPD2	P43304	Glycerol-3-phosphate dehydrogenase, mitochondrial	-0.0703144	0.805243	0.898557	0.0464544	Down
AVL9	Q8NBF6	Late secretory pathway protein AVL9 homolog	-0.122916	0.808938	0.900982	0.0452838	Down
TUBB6	Q9BUF5	Tubulin beta-6 chain	-0.0974915	0.811991	0.903477	0.044083	Down
ASAH1	Q13510	Acid ceramidase;Acid ceramidase subunit alpha;Acid ceramidase subunit beta	-0.0790608	0.813901	0.905149	0.0432797	Down
SNRPF	P62306	Small nuclear ribonucleoprotein F	-0.143559	0.817308	0.907122	0.0423342	Down
FUBP3	Q96I24	Far upstream element-binding protein 3	-0.151429	0.823081	0.912618	0.0397112	Down
SRSF1	Q07955	Serine/arginine-rich splicing factor 1	-0.139002	0.826619	0.914259	0.0389307	Down
RPL30	P62888	60S ribosomal protein L30	-0.0851525	0.826281	0.914259	0.0389307	Down
RANGAP1	P46060	Ran GTPase-activating protein 1	-0.0919249	0.82837	0.915506	0.038339	Down
CLPB	Q9H078	Caseinolytic peptidase B protein homolog	-0.077614	0.82857	0.915506	0.038339	Down
MARK2	Q7KZI7	Serine/threonine-protein kinase MARK2	-0.090672	0.829024	0.915552	0.0383168	Down
BAG2	O95816	BAG family molecular chaperone regulator 2	-0.0677302	0.831413	0.916824	0.0377141	Down
SLC25A13	Q9UJS0	Calcium-binding mitochondrial carrier protein Aralar2	-0.0684742	0.833293	0.917236	0.037519	Down
MYH10	P35580	Myosin-10	-0.0664299	0.833762	0.917236	0.037519	Down
AP1B1	Q10567	AP-1 complex subunit beta-1	-0.0689436	0.835789	0.918459	0.0369403	Down
RPL6	Q02878	60S ribosomal protein L6	-0.0757966	0.836955	0.919285	0.0365496	Down
PDE2A	O00408	cGMP-dependent 3,5-cyclic phosphodiesterase	-0.114713	0.838522	0.920097	0.0361663	Down
ATPAF1	Q5TC12	ATP synthase mitochondrial F1 complex assembly factor 1	-0.0693058	0.840136	0.921413	0.0355457	Down
ROCK2	O75116	Rho-associated protein kinase 2	-0.0702828	0.840606	0.921473	0.0355174	Down
STAT1	P42224	Signal transducer and activator of transcription 1-alpha/beta	-0.100512	0.842718	0.922878	0.0348557	Down
SNX3	O60493	Sorting nexin-3	-0.0882344	0.844563	0.923186	0.0347109	Down
RPS15A	P62244	40S ribosomal protein S15a	-0.059566	0.845912	0.924099	0.0342817	Down
MYH14	Q7Z406	Myosin-14	-0.0555124	0.847606	0.924585	0.0340532	Down
DDAH1	O94760	N(G),N(G)-dimethylarginine dimethylaminohydrolase 1	-0.0915058	0.849706	0.925837	0.0334656	Down
FSD1	Q9BTV5	Fibronectin type III and SPRY domain-containing protein 1	-0.100108	0.856721	0.931328	0.0308973	Down
RPS2	P15880	40S ribosomal protein S2	-0.0644196	0.858387	0.931772	0.0306906	Down
PSMD4	P55036	26S proteasome non-ATPase regulatory subunit 4	-0.0594901	0.858004	0.931772	0.0306906	Down
PRKCG	P05129	Protein kinase C gamma type	-0.147282	0.864491	0.937024	0.0282492	Down
DCTN1	Q14203	Dynactin subunit 1	-0.0495481	0.865662	0.937379	0.0280847	Down
GNG10	P50151	Guanine nucleotide-binding protein G(I)/G(S)/G(O) subunit gamma-10	-0.119451	0.868084	0.938319	0.0276497	Down
BAG6	P46379	Large proline-rich protein BAG6	-0.0646033	0.867018	0.938319	0.0276497	Down
PTGES3	Q15185	Prostaglandin E synthase 3	-0.0471944	0.880249	0.945822	0.0241907	Down
TBCD	Q9BTW9	Tubulin-specific chaperone D	-0.0414017	0.878776	0.945822	0.0241907	Down
RP2	O75695	Protein XRP2	-0.0700809	0.881247	0.946331	0.023957	Down
ATP6V1H	Q9UI12	V-type proton ATPase subunit H	-0.0591344	0.88165	0.946331	0.023957	Down
USP9X	Q93008	Probable ubiquitin carboxyl-terminal hydrolase FAF-X	-0.058755	0.882261	0.946331	0.023957	Down
WASF3	Q9UPY6	Wiskott-Aldrich syndrome protein family member 3	-0.0574599	0.884133	0.947655	0.0233497	Down
RAB23	Q9ULC3	Ras-related protein Rab-23	-0.0550149	0.885336	0.948057	0.0231658	Down
VPS11	Q9H270	Vacuolar protein sorting-associated protein 11 homolog	-0.069462	0.885787	0.948082	0.023154	Down
GNB4	Q9HAV0	Guanine nucleotide-binding protein subunit beta-4	-0.104537	0.887155	0.949089	0.022693	Down
ALDOC	P09972	Fructose-bisphosphate aldolase C	-0.0946882	0.890294	0.951059	0.0217926	Down
PHACTR1	Q9C0D0	Phosphatase and actin regulator 1	-0.0743	0.890926	0.951059	0.0217926	Down
RPL23A	P62750	60S ribosomal protein L23a	-0.0598359	0.892223	0.951305	0.0216801	Down
H2AFV	Q71UI9	Histone H2A.V;Histone H2A.Z	-0.137156	0.89419	0.951871	0.0214217	Down
ALDH7A1	P49419	Alpha-aminoadipic semialdehyde dehydrogenase	-0.105005	0.894127	0.951871	0.0214217	Down
ZFYVE21	Q9BQ24	Zinc finger FYVE domain-containing protein 21	-0.0554361	0.894896	0.951871	0.0214217	Down
PSMD14	O00487	26S proteasome non-ATPase regulatory subunit 14	-0.0496248	0.89416	0.951871	0.0214217	Down
CAMKK2	Q96RR4	Calcium/calmodulin-dependent protein kinase kinase 2	-0.076645	0.895796	0.952345	0.0212057	Down
GOT1	P17174	Aspartate aminotransferase, cytoplasmic	-0.0553487	0.896199	0.952345	0.0212057	Down
ARPC1A	Q92747	Actin-related protein 2/3 complex subunit 1A	-0.0724292	0.897552	0.952906	0.0209499	Down
CKAP4	Q07065	Cytoskeleton-associated protein 4	-0.0665173	0.898639	0.952906	0.0209499	Down
ELMO1	Q92556	Engulfment and cell motility protein 1	-0.0497445	0.899551	0.953172	0.0208288	Down
CCT8	P50990	T-complex protein 1 subunit theta	-0.087744	0.9022	0.954754	0.0201087	Down
GNAO1	P09471	Guanine nucleotide-binding protein G(o) subunit alpha	-0.044244	0.903833	0.955887	0.0195937	Down
FAM49A	Q9H0Q0	Protein FAM49A	-0.0479021	0.906474	0.956956	0.0191082	Down
TBC1D15	Q8TC07	TBC1 domain family member 15	-0.043039	0.906567	0.956956	0.0191082	Down
BANF1	O75531	Barrier-to-autointegration factor;Barrier-to-autointegration factor, N-terminally processed	-0.0689981	0.909876	0.959346	0.0180247	Down
SNCA	P37840	Alpha-synuclein	-0.053643	0.913416	0.961407	0.0170926	Down
MINDY1	Q8N5J2	Protein FAM63A	-0.0491072	0.913058	0.961407	0.0170926	Down
RPL17	P18621	60S ribosomal protein L17	-0.041735	0.917194	0.964051	0.0158999	Down
CCDC43	Q96MW1	Coiled-coil domain-containing protein 43	-0.0369525	0.917832	0.964214	0.0158265	Down
TRAPPC3	O43617	Trafficking protein particle complex subunit 3	-0.0410397	0.919246	0.964579	0.015662	Down
RPL37A	P61513	60S ribosomal protein L37a	-0.0419945	0.931373	0.97069	0.0129194	Down
ANLN	Q9NQW6	Actin-binding protein anillin	-0.0484115	0.933825	0.970846	0.0128496	Down
PXK	Q7Z7A4	PX domain-containing protein kinase-like protein	-0.047891	0.932233	0.970846	0.0128496	Down
TSNAX	Q99598	Translin-associated protein X	-0.0258666	0.934956	0.970846	0.0128496	Down
OSBPL2	Q9H1P3	Oxysterol-binding protein-related protein 2	-0.0246401	0.93432	0.970846	0.0128496	Down
SERPINI1	Q99574	Neuroserpin	-0.0359236	0.935842	0.971248	0.01267	Down
MYL12A	P19105	Myosin regulatory light chain 12A;Myosin regulatory light chain 12B	-0.0229098	0.937376	0.972385	0.0121616	Down
NUCB1	Q02818	Nucleobindin-1	-0.0329498	0.944499	0.977038	0.0100886	Down
RBP1	P09455	Retinol-binding protein 1	-0.030629	0.943836	0.977038	0.0100886	Down
RPL27A	P46776	60S ribosomal protein L27a	-0.0308348	0.946657	0.978063	0.00963296	Down
AK3	Q9UIJ7	GTP:AMP phosphotransferase AK3, mitochondrial	-0.0238758	0.947251	0.978063	0.00963296	Down
RPL7A	P62424	60S ribosomal protein L7a	-0.0215101	0.951894	0.981534	0.00809452	Down
KIF5C	O60282	Kinesin heavy chain isoform 5C	-0.0417353	0.952821	0.981989	0.00789339	Down
AP2B1	P63010	AP-2 complex subunit beta	-0.0244511	0.956069	0.983512	0.00722051	Down
LSAMP	Q13449	Limbic system-associated membrane protein	-0.0460374	0.960004	0.984192	0.00692019	Down
HIST1H1E	P10412	Histone H1.4;Histone H1.3	-0.0316049	0.961327	0.984192	0.00692019	Down
KLC1	Q07866	Kinesin light chain 1	-0.0253377	0.958417	0.984192	0.00692019	Down
UCHL5	Q9Y5K5	Ubiquitin carboxyl-terminal hydrolase isozyme L5	-0.0234829	0.95913	0.984192	0.00692019	Down
SSBP1	Q04837	Single-stranded DNA-binding protein, mitochondrial	-0.0214301	0.960579	0.984192	0.00692019	Down
CKMT1A	P12532	Creatine kinase U-type, mitochondrial	-0.017292	0.961235	0.984192	0.00692019	Down
PRKCA	P17252	Protein kinase C alpha type	-0.0338612	0.967878	0.986073	0.00609082	Down
TFAM	Q00059	Transcription factor A, mitochondrial	-0.0164445	0.967664	0.986073	0.00609082	Down
DNM3	Q9UQ16	Dynamin-3	-0.0138643	0.969735	0.986156	0.00605423	Down
ZYX	Q15942	Zyxin	-0.0135613	0.973484	0.98816	0.00517286	Down
NRCAM	Q92823	Neuronal cell adhesion molecule	-0.0141741	0.977815	0.989842	0.00443392	Down
EPN1	Q9Y6I3	Epsin-1	-0.0180313	0.980353	0.990607	0.0040986	Down
MTM1	Q13496	Myotubularin	-0.00984623	0.981084	0.990895	0.00397251	Down
PACSIN2	Q9UNF0	Protein kinase C and casein kinase substrate in neurons protein 2	-0.00851818	0.982113	0.991033	0.00391187	Down
SPTAN1	Q13813	Spectrin alpha chain, non-erythrocytic 1	-0.00605808	0.984314	0.992774	0.00314969	Down
MVP	Q14764	Major vault protein	-0.0109888	0.987161	0.993439	0.00285878	Down
PPP2R5D	Q14738	Serine/threonine-protein phosphatase 2A 56 kDa regulatory subunit delta isoform	-0.00742515	0.987632	0.993439	0.00285878	Down
PLEC	Q15149	Plectin	-0.00705514	0.985841	0.993439	0.00285878	Down
CAB39	Q9Y376	Calcium-binding protein 39	-0.0055262	0.987084	0.993439	0.00285878	Down
RPL22	P35268	60S ribosomal protein L22	-0.00550931	0.988968	0.993439	0.00285878	Down
RPL13	P26373	60S ribosomal protein L13	-0.00529818	0.990537	0.994565	0.00236682	Down
L3HYPDH	Q96EM0	Trans-3-hydroxy-L-proline dehydratase	-0.00614617	0.992084	0.995219	0.00208125	Down
CD9	P21926	CD9 antigen	-0.00447502	0.991655	0.995219	0.00208125	Down
ME2	P23368	NAD-dependent malic enzyme, mitochondrial	-0.00292008	0.995467	0.996813	0.00138638	Down
RPS8	P62241	40S ribosomal protein S8	-0.0021763	0.995924	0.996817	0.0013847	Down
GSTM2	P28161	Glutathione S-transferase Mu 2	1.06586	0.00512035	0.0503426	1.29806	Up
EIF4G1	Q04637	Eukaryotic translation initiation factor 4 gamma 1	1.34852	0.00531092	0.0515322	1.28792	Up
CBR1	P16152	Carbonyl reductase [NADPH] 1	1.90203	0.00533629	0.0515532	1.28774	Up
CSE1L	P55060	Exportin-2	1.97451	0.00541583	0.0518706	1.28508	Up
AMPD2	Q01433	AMP deaminase 2	1.03876	0.00605727	0.0563149	1.24938	Up
PTPN11	Q06124	Tyrosine-protein phosphatase non-receptor type 11	1.28068	0.00615068	0.0567087	1.24635	Up
FARSB	Q9NSD9	Phenylalanine--tRNA ligase beta subunit	1.43426	0.00613838	0.0567087	1.24635	Up
ATP6V0A1	Q93050	V-type proton ATPase 116 kDa subunit a isoform 1	2.2704	0.006258	0.0571144	1.24325	Up
GCLC	P48506	Glutamate--cysteine ligase catalytic subunit	1.43784	0.00641154	0.0577534	1.23842	Up
PGLS	O95336	6-phosphogluconolactonase	1.48114	0.00637572	0.0577534	1.23842	Up
HNRNPA1	P09651	Heterogeneous nuclear ribonucleoprotein A1;Heterogeneous nuclear ribonucleoprotein A1, N-terminally processed;Heterogeneous nuclear ribonucleoprotein A1-like 2	1.06624	0.00645799	0.0578615	1.23761	Up
SFPQ	P23246	Splicing factor, proline- and glutamine-rich	1.27124	0.00652775	0.0582516	1.23469	Up
KARS	Q15046	Lysine--tRNA ligase	1.14469	0.00667559	0.0586291	1.23189	Up
HBD	P02042	Hemoglobin subunit delta	2.21153	0.00666543	0.0586291	1.23189	Up
SEC31A	O94979	Protein transport protein Sec31A	1.26349	0.00683291	0.0593075	1.22689	Up
FTL	P02792	Ferritin light chain	1.50281	0.00690678	0.0593734	1.22641	Up
TXNDC17	Q9BRA2	Thioredoxin domain-containing protein 17	1.66712	0.00702081	0.0600009	1.22184	Up
CBR3	O75828	Carbonyl reductase [NADPH] 3	2.41796	0.00707664	0.0600062	1.2218	Up
TNPO1	Q92973	Transportin-1	1.23102	0.00720017	0.0606014	1.21752	Up
USP14	P54578	Ubiquitin carboxyl-terminal hydrolase 14	1.15984	0.00726169	0.0608886	1.21546	Up
RNPEP	Q9H4A4	Aminopeptidase B	0.982173	0.00781924	0.0650724	1.1866	Up
VWA5A	O00534	von Willebrand factor A domain-containing protein 5A	1.28808	0.00795218	0.0653065	1.18504	Up
PPP5C	P53041	Serine/threonine-protein phosphatase 5	1.39926	0.0079342	0.0653065	1.18504	Up
SERPINA3	P01011	Alpha-1-antichymotrypsin;Alpha-1-antichymotrypsin His-Pro-less	2.95551	0.00796492	0.0653065	1.18504	Up
VPS50	Q96JG6	Coiled-coil domain-containing protein 132	1.03393	0.00845801	0.0653189	1.18496	Up
CAPN2	P17655	Calpain-2 catalytic subunit	1.04632	0.00862519	0.0653189	1.18496	Up
RSU1	Q15404	Ras suppressor protein 1	1.07745	0.00864256	0.0653189	1.18496	Up
EIF3C	Q99613	Eukaryotic translation initiation factor 3 subunit C;Eukaryotic translation initiation factor 3 subunit C-like protein	1.09903	0.00820237	0.0653189	1.18496	Up
HYOU1	Q9Y4L1	Hypoxia up-regulated protein 1	1.13339	0.00814273	0.0653189	1.18496	Up
PGM3	O95394	Phosphoacetylglucosamine mutase	1.19074	0.00838056	0.0653189	1.18496	Up
HCLS1	P14317	Hematopoietic lineage cell-specific protein	1.26635	0.00813026	0.0653189	1.18496	Up
HSPH1	Q92598	Heat shock protein 105 kDa	1.42115	0.00856161	0.0653189	1.18496	Up
CRYL1	Q9Y2S2	Lambda-crystallin homolog	1.42259	0.00822873	0.0653189	1.18496	Up
ATIC	P31939	Bifunctional purine biosynthesis protein PURH;Phosphoribosylaminoimidazolecarboxamide formyltransferase;IMP cyclohydrolase	1.50248	0.00850324	0.0653189	1.18496	Up
OLA1	Q9NTK5	Obg-like ATPase 1	1.53668	0.00825739	0.0653189	1.18496	Up
GSPT1	P15170	Eukaryotic peptide chain release factor GTP-binding subunit ERF3A;Eukaryotic peptide chain release factor GTP-binding subunit ERF3B	1.0498	0.00869905	0.065523	1.18361	Up
MYH9	P35579	Myosin-9	0.948588	0.00918745	0.068276	1.16573	Up
PKM	P14618	Pyruvate kinase PKM	0.875488	0.00927257	0.0682913	1.16563	Up
HSPA13	P48723	Heat shock 70 kDa protein 13	1.04788	0.00931245	0.0682913	1.16563	Up
RECQL	P46063	ATP-dependent DNA helicase Q1	1.56528	0.00939769	0.0686897	1.16311	Up
PANK4	Q9NVE7	Pantothenate kinase 4	1.13988	0.00945605	0.0688897	1.16185	Up
PSPC1	Q8WXF1	Paraspeckle component 1	1.74543	0.00953598	0.0692449	1.15961	Up
NOP58	Q9Y2X3	Nucleolar protein 58	1.33547	0.00992152	0.0714551	1.14597	Up
ALDH3A2	P51648	Fatty aldehyde dehydrogenase	1.19336	0.0102525	0.0727829	1.13797	Up
IMPDH2	P12268	Inosine-5-monophosphate dehydrogenase 2	0.920199	0.0103724	0.0733995	1.13431	Up
CYB5R2	Q6BCY4	NADH-cytochrome b5 reductase 2	0.869447	0.0106169	0.0742387	1.12937	Up
SLC3A2	P08195	4F2 cell-surface antigen heavy chain	1.35798	0.0106333	0.0742387	1.12937	Up
PDXK	O00764	Pyridoxal kinase	1.32975	0.0108481	0.0746517	1.12696	Up
APOA1	P02647	Apolipoprotein A-I;Proapolipoprotein A-I;Truncated apolipoprotein A-I	2.75532	0.0110668	0.0754376	1.12241	Up
EEF2	P13639	Elongation factor 2	1.0124	0.0111545	0.0757963	1.12035	Up
PARP1	P09874	Poly [ADP-ribose] polymerase 1	0.972445	0.0112194	0.0760048	1.11916	Up
SHMT2	P34897	Serine hydroxymethyltransferase, mitochondrial	1.53217	0.0113625	0.0767398	1.11498	Up
MX1	P20591	Interferon-induced GTP-binding protein Mx1;Interferon-induced GTP-binding protein Mx1, N-terminally processed	1.3873	0.011715	0.0788813	1.10303	Up
HSPA1B	P0DMV9	Heat shock 70 kDa protein 1B;Heat shock 70 kDa protein 1A	0.877988	0.0119073	0.0794533	1.09989	Up
U2AF2	P26368	Splicing factor U2AF 65 kDa subunit	0.956806	0.0120474	0.0799082	1.09741	Up
PPM1F	P49593	Protein phosphatase 1F	1.57023	0.0120125	0.0799082	1.09741	Up
STX12	Q86Y82	Syntaxin-12	1.02412	0.012134	0.0800975	1.09638	Up
SLC4A1	P02730	Band 3 anion transport protein	1.2406	0.012148	0.0800975	1.09638	Up
RNH1	P13489	Ribonuclease inhibitor	1.5327	0.0125757	0.0821176	1.08556	Up
EPS15	P42566	Epidermal growth factor receptor substrate 15	0.891821	0.0126624	0.08214	1.08545	Up
FBL	P22087	rRNA 2-O-methyltransferase fibrillarin	1.0519	0.0126964	0.08214	1.08545	Up
PPIA	P62937	Peptidyl-prolyl cis-trans isomerase A;Peptidyl-prolyl cis-trans isomerase A, N-terminally processed	1.78979	0.0127165	0.08214	1.08545	Up
STAM	Q92783	Signal transducing adapter molecule 1	1.02363	0.0130561	0.0840886	1.07526	Up
MTHFD1	P11586	C-1-tetrahydrofolate synthase, cytoplasmic;Methylenetetrahydrofolate dehydrogenase;Methenyltetrahydrofolate cyclohydrolase;Formyltetrahydrofolate synthetase;C-1-tetrahydrofolate synthase, cytoplasmic, N-terminally processed	0.812931	0.0133225	0.0850649	1.07025	Up
PPIB	P23284	Peptidyl-prolyl cis-trans isomerase B	2.00033	0.0137136	0.0873115	1.05893	Up
EIF3L	Q9Y262	Eukaryotic translation initiation factor 3 subunit L	1.18109	0.0138043	0.0874323	1.05833	Up
GART	P22102	Trifunctional purine biosynthetic protein adenosine-3;Phosphoribosylamine--glycine ligase;Phosphoribosylformylglycinamidine cyclo-ligase;Phosphoribosylglycinamide formyltransferase	1.38682	0.0143262	0.0901779	1.0449	Up
FGB	P02675	Fibrinogen beta chain;Fibrinopeptide B;Fibrinogen beta chain	1.95654	0.0145905	0.0913244	1.03941	Up
EIF4A1	P60842	Eukaryotic initiation factor 4A-I	1.06756	0.0147146	0.0915852	1.03817	Up
SUCLG2	Q96I99	Succinyl-CoA ligase [GDP-forming] subunit beta, mitochondrial	1.33253	0.0150002	0.0928426	1.03225	Up
PGK1	P00558	Phosphoglycerate kinase 1	1.10385	0.015133	0.0931453	1.03084	Up
SND1	Q7KZF4	Staphylococcal nuclease domain-containing protein 1	1.36272	0.0151031	0.0931453	1.03084	Up
GFPT1	Q06210	Glutamine--fructose-6-phosphate aminotransferase [isomerizing] 1	1.53692	0.0154575	0.094359	1.02522	Up
CDK5RAP3	Q96JB5	CDK5 regulatory subunit-associated protein 3	0.892326	0.0156433	0.0947125	1.02359	Up
MARS	P56192	Methionine--tRNA ligase, cytoplasmic	1.04223	0.0155692	0.0947125	1.02359	Up
CALB2	P22676	Calretinin	1.95925	0.0156243	0.0947125	1.02359	Up
UFL1	O94874	E3 UFM1-protein ligase 1	1.25378	0.016727	0.0999122	1.00038	Up
CAMK2D	Q13557	Calcium/calmodulin-dependent protein kinase type II subunit delta	0.876325	0.0169193	0.100253	0.998904	Up
PRDX6	P30041	Peroxiredoxin-6	1.20856	0.0174595	0.102361	0.989864	Up
EIF3D	O15371	Eukaryotic translation initiation factor 3 subunit D	1.14735	0.0175269	0.102486	0.989334	Up
YARS	P54577	Tyrosine--tRNA ligase, cytoplasmic;Tyrosine--tRNA ligase, cytoplasmic, N-terminally processed	1.16425	0.0178722	0.103687	0.984277	Up
PAFAH1B2	P68402	Platelet-activating factor acetylhydrolase IB subunit beta	0.963653	0.0180789	0.104613	0.980414	Up
SCP2	P22307	Non-specific lipid-transfer protein	1.06315	0.0182289	0.104869	0.979355	Up
ERP29	P30040	Endoplasmic reticulum resident protein 29	1.25181	0.0192344	0.109028	0.962463	Up
NOP56	O00567	Nucleolar protein 56	1.08674	0.0198395	0.111321	0.953421	Up
SH3KBP1	Q96B97	SH3 domain-containing kinase-binding protein 1	0.963601	0.0200837	0.111845	0.951385	Up
PRKDC	P78527	DNA-dependent protein kinase catalytic subunit	1.0349	0.0200713	0.111845	0.951385	Up
COPS6	Q7L5N1	COP9 signalosome complex subunit 6	1.46122	0.0200138	0.111845	0.951385	Up
UCHL3	P15374	Ubiquitin carboxyl-terminal hydrolase isozyme L3	1.69797	0.0202269	0.112256	0.949789	Up
TRAP1	Q12931	Heat shock protein 75 kDa, mitochondrial	0.90347	0.0204568	0.112791	0.947724	Up
OAT	P04181	Ornithine aminotransferase, mitochondrial;Ornithine aminotransferase, hepatic form;Ornithine aminotransferase, renal form	0.96304	0.0206145	0.11338	0.945465	Up
CAT	P04040	Catalase	1.35046	0.0210598	0.115543	0.937257	Up
LUC7L2	Q9Y383	Putative RNA-binding protein Luc7-like 2	1.27906	0.0213492	0.116555	0.933469	Up
SPAST	Q9UBP0	Spastin	2.68031	0.0214445	0.116788	0.932601	Up
PSMC6	P62333	26S protease regulatory subunit 10B	0.78274	0.0222764	0.120721	0.918217	Up
AHCY	P23526	Adenosylhomocysteinase	1.11922	0.0223839	0.120721	0.918217	Up
WDR1	O75083	WD repeat-containing protein 1	0.830332	0.022515	0.120841	0.917785	Up
ABCF1	Q8NE71	ATP-binding cassette sub-family F member 1	0.945108	0.0229996	0.122031	0.913531	Up
SNX12	Q9UMY4	Sorting nexin-12	0.964675	0.0230346	0.122031	0.913531	Up
HSD17B10	Q99714	3-hydroxyacyl-CoA dehydrogenase type-2	1.42526	0.0230661	0.122031	0.913531	Up
LMNB1	P20700	Lamin-B1	1.049	0.0233105	0.122657	0.911306	Up
PSAT1	Q9Y617	Phosphoserine aminotransferase	0.841896	0.0235329	0.122709	0.911124	Up
IGHM	P01871	Ig mu chain C region	1.35026	0.0234794	0.122709	0.911124	Up
DDX5	P17844	Probable ATP-dependent RNA helicase DDX5	1.10756	0.0240487	0.123409	0.908652	Up
PHGDH	O43175	D-3-phosphoglycerate dehydrogenase	1.39482	0.0240183	0.123409	0.908652	Up
ACACA	Q13085	Acetyl-CoA carboxylase 1;Biotin carboxylase	0.788136	0.0243349	0.123453	0.9085	Up
AGRN	O00468	Agrin;Agrin N-terminal 110 kDa subunit;Agrin C-terminal 110 kDa subunit;Agrin C-terminal 90 kDa fragment;Agrin C-terminal 22 kDa fragment	1.00635	0.0243001	0.123453	0.9085	Up
HNRNPL	P14866	Heterogeneous nuclear ribonucleoprotein L	1.01623	0.0242123	0.123453	0.9085	Up
CLIP1	P30622	CAP-Gly domain-containing linker protein 1	0.69963	0.0251462	0.1267	0.897222	Up
PREPL	Q4J6C6	Prolyl endopeptidase-like	0.77806	0.0261392	0.130271	0.885154	Up
MSN	P26038	Moesin	1.17196	0.0261479	0.130271	0.885154	Up
SSRP1	Q08945	FACT complex subunit SSRP1	1.33741	0.0260607	0.130271	0.885154	Up
ATXN10	Q9UBB4	Ataxin-10	0.923573	0.0262542	0.130508	0.884364	Up
HNRNPU	Q00839	Heterogeneous nuclear ribonucleoprotein U	0.713956	0.0268229	0.13219	0.8788	Up
PPID	Q08752	Peptidyl-prolyl cis-trans isomerase D	1.06326	0.0266956	0.13219	0.8788	Up
HNRNPA2B1	P22626	Heterogeneous nuclear ribonucleoproteins A2/B1	0.798953	0.0270339	0.132743	0.876987	Up
FTH1	P02794	Ferritin heavy chain;Ferritin heavy chain, N-terminally processed	0.857829	0.0270625	0.132743	0.876987	Up
OXCT1	P55809	Succinyl-CoA:3-ketoacid coenzyme A transferase 1, mitochondrial	0.858089	0.0275355	0.134175	0.872328	Up
ASMTL	O95671	N-acetylserotonin O-methyltransferase-like protein	0.744812	0.0277002	0.134682	0.87069	Up
APRT	P07741	Adenine phosphoribosyltransferase	1.62943	0.0278111	0.134926	0.869903	Up
HNRNPR	O43390	Heterogeneous nuclear ribonucleoprotein R	1.00406	0.0279893	0.135418	0.868322	Up
NAXE	Q8NCW5	NAD(P)H-hydrate epimerase	1.15805	0.0280344	0.135418	0.868322	Up
ABAT	P80404	4-aminobutyrate aminotransferase, mitochondrial	1.3324	0.0289559	0.138545	0.858409	Up
HSPA9	P38646	Stress-70 protein, mitochondrial	0.74414	0.0296131	0.140599	0.852018	Up
ETF1	P62495	Eukaryotic peptide chain release factor subunit 1	0.942211	0.029574	0.140599	0.852018	Up
G3BP2	Q9UN86	Ras GTPase-activating protein-binding protein 2	1.65695	0.0297108	0.140762	0.851514	Up
VPS13C	Q709C8	Vacuolar protein sorting-associated protein 13C	0.836034	0.0301083	0.141739	0.848512	Up
P4HB	P07237	Protein disulfide-isomerase	0.802742	0.0305181	0.141899	0.848021	Up
EEF1A1	P68104	Elongation factor 1-alpha 1;Putative elongation factor 1-alpha-like 3	0.931353	0.0303589	0.141899	0.848021	Up
OTUD7B	Q6GQQ9	OTU domain-containing protein 7B	1.15277	0.0303494	0.141899	0.848021	Up
PPP1R21	Q6ZMI0	Protein phosphatase 1 regulatory subunit 21	1.31017	0.0304016	0.141899	0.848021	Up
TPR	P12270	Nucleoprotein TPR	1.44502	0.0302201	0.141899	0.848021	Up
RAB11FIP5	Q9BXF6	Rab11 family-interacting protein 5	1.12491	0.0309431	0.142943	0.844837	Up
PSMD13	Q9UNM6	26S proteasome non-ATPase regulatory subunit 13	0.653844	0.0316803	0.145228	0.837949	Up
HNRNPUL2	Q1KMD3	Heterogeneous nuclear ribonucleoprotein U-like protein 2	0.760662	0.0317666	0.145228	0.837949	Up
HNRNPDL	O14979	Heterogeneous nuclear ribonucleoprotein D-like	0.777714	0.0318838	0.145228	0.837949	Up
OSBP	P22059	Oxysterol-binding protein 1	0.899912	0.0320971	0.145228	0.837949	Up
RRAGA	Q7L523	Ras-related GTP-binding protein A;Ras-related GTP-binding protein B	0.996392	0.0320918	0.145228	0.837949	Up
VIM	P08670	Vimentin	1.78239	0.0322521	0.145364	0.837544	Up
RPA1	P27694	Replication protein A 70 kDa DNA-binding subunit;Replication protein A 70 kDa DNA-binding subunit, N-terminally processed	1.27682	0.032362	0.145441	0.837315	Up
DPYSL3	Q14195	Dihydropyrimidinase-related protein 3	1.9614	0.0336638	0.14871	0.82766	Up
SF3B3	Q15393	Splicing factor 3B subunit 3	0.802315	0.0339544	0.14944	0.825534	Up
TNC	P24821	Tenascin	1.74746	0.0342411	0.149771	0.824572	Up
ARL3	P36405	ADP-ribosylation factor-like protein 3	1.0563	0.0344069	0.150158	0.823451	Up
SRM	P19623	Spermidine synthase	1.14913	0.0346091	0.150492	0.822487	Up
NAE1	Q13564	NEDD8-activating enzyme E1 regulatory subunit	0.763551	0.0348738	0.151096	0.820747	Up
HBA1	P69905	Hemoglobin subunit alpha	2.19727	0.034884	0.151096	0.820747	Up
EEF1D	P29692	Elongation factor 1-delta	0.703608	0.0350622	0.151572	0.81938	Up
ATG4B	Q9Y4P1	Cysteine protease ATG4B	0.89543	0.0352229	0.151677	0.81908	Up
FERMT2	Q96AC1	Fermitin family homolog 2	1.01884	0.035214	0.151677	0.81908	Up
COPA	P53621	Coatomer subunit alpha;Xenin;Proxenin	0.757695	0.035316	0.151784	0.818774	Up
CMAS	Q8NFW8	N-acylneuraminate cytidylyltransferase	0.962947	0.0353982	0.151843	0.818605	Up
WARS	P23381	Tryptophan--tRNA ligase, cytoplasmic;T1-TrpRS;T2-TrpRS	1.89603	0.0359536	0.153632	0.813517	Up
MYO1C	O00159	Unconventional myosin-Ic	1.0627	0.0363522	0.154741	0.810395	Up
RGS6	P49758	Regulator of G-protein signaling 6	1.06769	0.0364712	0.15495	0.809807	Up
COPG1	Q9Y678	Coatomer subunit gamma-1	0.942519	0.0372807	0.156511	0.805456	Up
ALDH9A1	P49189	4-trimethylaminobutyraldehyde dehydrogenase	0.893352	0.0375005	0.156628	0.80513	Up
EHD4	Q9H223	EH domain-containing protein 4	1.48845	0.0375857	0.15669	0.80496	Up
APPL1	Q9UKG1	DCC-interacting protein 13-alpha	1.09057	0.0378151	0.156735	0.804834	Up
PRDX5	P30044	Peroxiredoxin-5, mitochondrial	1.29111	0.0377913	0.156735	0.804834	Up
CALB1	P05937	Calbindin	1.35211	0.0377329	0.156735	0.804834	Up
ARPC3	O15145	Actin-related protein 2/3 complex subunit 3	0.695758	0.0384545	0.158664	0.799521	Up
NCKAP1	Q9Y2A7	Nck-associated protein 1	1.02508	0.038979	0.160095	0.795623	Up
PARVA	Q9NVD7	Alpha-parvin	0.985178	0.0397052	0.161881	0.790805	Up
SYNM	O15061	Synemin	1.55156	0.0401128	0.162944	0.78796	Up
TPI1	P60174	Triosephosphate isomerase	1.27034	0.0403622	0.163063	0.787644	Up
PDIA6	Q15084	Protein disulfide-isomerase A6	0.683188	0.0407285	0.163947	0.785297	Up
CRKL	P46109	Crk-like protein	0.854704	0.041172	0.165403	0.781456	Up
MTPN	P58546	Myotrophin	1.14809	0.0414475	0.165641	0.780833	Up
A2M	P01023	Alpha-2-macroglobulin	1.91016	0.0421071	0.167975	0.774756	Up
CUTA	O60888	Protein CutA	1.50714	0.0422903	0.168192	0.774195	Up
SNX9	Q9Y5X1	Sorting nexin-9	0.694577	0.0426832	0.168211	0.774146	Up
CALR	P27797	Calreticulin	0.84415	0.0424634	0.168211	0.774146	Up
TRNT1	Q96Q11	CCA tRNA nucleotidyltransferase 1, mitochondrial	0.868116	0.0424729	0.168211	0.774146	Up
EIF2S2	P20042	Eukaryotic translation initiation factor 2 subunit 2	0.940106	0.0425454	0.168211	0.774146	Up
COTL1	Q14019	Coactosin-like protein	1.35724	0.0426961	0.168211	0.774146	Up
DOCK9	Q9BZ29	Dedicator of cytokinesis protein 9	0.751264	0.0434332	0.169839	0.769964	Up
XPNPEP1	Q9NQW7	Xaa-Pro aminopeptidase 1	0.855602	0.0434541	0.169839	0.769964	Up
GPD1L	Q8N335	Glycerol-3-phosphate dehydrogenase 1-like protein	1.05786	0.0436587	0.169864	0.769899	Up
ASS1	P00966	Argininosuccinate synthase	1.00675	0.0440151	0.170306	0.768769	Up
PGAM1	P18669	Phosphoglycerate mutase 1	1.16382	0.0440767	0.170306	0.768769	Up
HNRNPK	P61978	Heterogeneous nuclear ribonucleoprotein K	0.722962	0.0442766	0.170416	0.76849	Up
GRK2	P25098	Beta-adrenergic receptor kinase 1	0.669209	0.0446088	0.170898	0.767264	Up
NAA15	Q9BXJ9	N-alpha-acetyltransferase 15, NatA auxiliary subunit	0.865307	0.0452807	0.172579	0.763012	Up
CCT2	P78371	T-complex protein 1 subunit beta	0.731781	0.0454047	0.172624	0.762899	Up
HNRNPH1	P31943	Heterogeneous nuclear ribonucleoprotein H;Heterogeneous nuclear ribonucleoprotein H, N-terminally processed	1.35072	0.0455255	0.172624	0.762899	Up
PDIA3	P30101	Protein disulfide-isomerase A3	0.703665	0.0462915	0.173535	0.760612	Up
GMPR2	Q9P2T1	GMP reductase 2	0.791768	0.0463125	0.173535	0.760612	Up
EIF4A3	P38919	Eukaryotic initiation factor 4A-III;Eukaryotic initiation factor 4A-III, N-terminally processed	0.792885	0.0462281	0.173535	0.760612	Up
UBR4	Q5T4S7	E3 ubiquitin-protein ligase UBR4	0.906005	0.0461174	0.173535	0.760612	Up
SMS	P52788	Spermine synthase	0.940445	0.0462194	0.173535	0.760612	Up
SQSTM1	Q13501	Sequestosome-1	0.758551	0.0471595	0.175613	0.755443	Up
UFM1	P61960	Ubiquitin-fold modifier 1	1.02615	0.0472028	0.175613	0.755443	Up
TSC22D1	Q15714	TSC22 domain family protein 1	1.12514	0.048461	0.179169	0.746738	Up
DTNA	Q9Y4J8	Dystrobrevin alpha	1.15167	0.0486801	0.1796	0.745694	Up
PCBP2	Q15366	Poly(rC)-binding protein 2	1.09486	0.0500469	0.182892	0.737805	Up
RCAN1	P53805	Calcipressin-1	0.782987	0.0506936	0.183754	0.735763	Up
MECP2	P51608	Methyl-CpG-binding protein 2	1.25987	0.0505909	0.183754	0.735763	Up
PGD	P52209	6-phosphogluconate dehydrogenase, decarboxylating	0.958326	0.0512676	0.18493	0.732993	Up
GPX1	P07203	Glutathione peroxidase 1	0.664407	0.0516714	0.186084	0.730291	Up
UBE4A	Q14139	Ubiquitin conjugation factor E4 A	0.65325	0.052976	0.189245	0.722975	Up
ACOT7	O00154	Cytosolic acyl coenzyme A thioester hydrolase	1.05176	0.0534524	0.190034	0.721168	Up
NCL	P19338	Nucleolin	0.7944	0.0538262	0.190683	0.719688	Up
CRMP1	Q14194	Dihydropyrimidinase-related protein 1	1.15829	0.0538924	0.190683	0.719688	Up
EIF2S3	P41091	Eukaryotic translation initiation factor 2 subunit 3;Putative eukaryotic translation initiation factor 2 subunit 3-like protein	1.12456	0.0542991	0.191593	0.717621	Up
FDXR	P22570	NADPH:adrenodoxin oxidoreductase, mitochondrial	0.58395	0.054745	0.19217	0.716315	Up
SYN1	P17600	Synapsin-1	0.844823	0.0545846	0.19217	0.716315	Up
ELAVL1	Q15717	ELAV-like protein 1	0.888265	0.0547182	0.19217	0.716315	Up
TLN2	Q9Y4G6	Talin-2	0.974689	0.0554626	0.194382	0.711345	Up
CDC42EP4	Q9H3Q1	Cdc42 effector protein 4	1.28531	0.0557793	0.195184	0.709557	Up
PLCB1	Q9NQ66	1-phosphatidylinositol 4,5-bisphosphate phosphodiesterase beta-1	2.30741	0.056064	0.195872	0.708029	Up
ILK	Q13418	Integrin-linked protein kinase	1.12711	0.0570238	0.197979	0.70338	Up
PYGL	P06737	Glycogen phosphorylase, liver form	0.993034	0.0573245	0.198095	0.703127	Up
DPP3	Q9NY33	Dipeptidyl peptidase 3	1.26708	0.0572899	0.198095	0.703127	Up
PCMT1	P22061	Protein-L-isoaspartate(D-aspartate) O-methyltransferase	1.46996	0.0571805	0.198095	0.703127	Up
SPAG9	O60271	C-Jun-amino-terminal kinase-interacting protein 4	1.18067	0.0575091	0.198424	0.702405	Up
EEF1G	P26641	Elongation factor 1-gamma	0.595771	0.0577917	0.19909	0.70095	Up
LONP1	P36776	Lon protease homolog, mitochondrial	0.679284	0.0584399	0.201012	0.696779	Up
VPS29	Q9UBQ0	Vacuolar protein sorting-associated protein 29	1.07688	0.058706	0.201344	0.696061	Up
STAM2	O75886	Signal transducing adapter molecule 2	0.821486	0.0600378	0.204607	0.689079	Up
MAP2	P11137	Microtubule-associated protein 2	0.714734	0.0606071	0.205916	0.68631	Up
CAND1	Q86VP6	Cullin-associated NEDD8-dissociated protein 1	0.582682	0.0616721	0.208895	0.680071	Up
IPO7	O95373	Importin-7	0.861048	0.0628802	0.210635	0.67647	Up
SF3B1	O75533	Splicing factor 3B subunit 1	0.704403	0.0641921	0.21189	0.673889	Up
DFFA	O00273	DNA fragmentation factor subunit alpha	1.00324	0.0640191	0.21189	0.673889	Up
SORBS1	Q9BX66	Sorbin and SH3 domain-containing protein 1	1.23005	0.0642728	0.21189	0.673889	Up
SCG2	P13521	Secretogranin-2;Secretoneurin;Manserin	1.32074	0.0640964	0.21189	0.673889	Up
GIT1	Q9Y2X7	ARF GTPase-activating protein GIT1	0.962972	0.0647917	0.213285	0.67104	Up
DHX9	Q08211	ATP-dependent RNA helicase A	0.782625	0.0651917	0.214268	0.669043	Up
EPN2	O95208	Epsin-2	0.873622	0.0652996	0.214268	0.669043	Up
HDLBP	Q00341	Vigilin	0.716107	0.0666798	0.216929	0.663682	Up
MDH1	P40925	Malate dehydrogenase, cytoplasmic	0.672633	0.0672807	0.21805	0.661444	Up
PTPA	Q15257	Serine/threonine-protein phosphatase 2A activator	1.00105	0.0673018	0.21805	0.661444	Up
TRIM28	Q13263	Transcription intermediary factor 1-beta	0.769556	0.06866	0.220575	0.656443	Up
AK1	P00568	Adenylate kinase isoenzyme 1	0.935883	0.0686941	0.220575	0.656443	Up
TKT	P29401	Transketolase	0.621579	0.0698091	0.223477	0.650768	Up
TBCB	Q99426	Tubulin-folding cofactor B	0.897914	0.0699016	0.223477	0.650768	Up
ENOPH1	Q9UHY7	Enolase-phosphatase E1	0.94885	0.0704472	0.223477	0.650768	Up
SMC3	Q9UQE7	Structural maintenance of chromosomes protein 3	1.01614	0.0704989	0.223477	0.650768	Up
SARS	P49591	Serine--tRNA ligase, cytoplasmic	1.19413	0.0701169	0.223477	0.650768	Up
CA2	P00918	Carbonic anhydrase 2	1.58864	0.0701148	0.223477	0.650768	Up
TF	P02787	Serotransferrin	1.94438	0.0704906	0.223477	0.650768	Up
EIF4G2	P78344	Eukaryotic translation initiation factor 4 gamma 2	0.525513	0.0712519	0.224793	0.648218	Up
PCBP1	Q15365	Poly(rC)-binding protein 1	0.641617	0.0714826	0.224978	0.64786	Up
PSMC3	P17980	26S protease regulatory subunit 6A	0.662558	0.0716485	0.225181	0.647468	Up
ISOC2	Q96AB3	Isochorismatase domain-containing protein 2, mitochondrial	1.10641	0.0719664	0.225861	0.64616	Up
ANK3	Q12955	Ankyrin-3	0.6572	0.0721923	0.22625	0.645411	Up
RPLP0	P05388	60S acidic ribosomal protein P0;60S acidic ribosomal protein P0-like	0.743894	0.0730243	0.228535	0.641047	Up
DDX3X	O00571	ATP-dependent RNA helicase DDX3X	0.984911	0.0734103	0.229098	0.639979	Up
NSFL1C	Q9UNZ2	NSFL1 cofactor p47	1.20211	0.0734042	0.229098	0.639979	Up
#VALUE!	Q07954	Prolow-density lipoprotein receptor-related protein 1;Low-density lipoprotein receptor-related protein 1 85 kDa subunit;Low-density lipoprotein receptor-related protein 1 515 kDa subunit;Low-density lipoprotein receptor-related protein 1 intracellular domain	0.864949	0.0737181	0.229477	0.639261	Up
EIF3G	O75821	Eukaryotic translation initiation factor 3 subunit G	0.589367	0.0743347	0.230106	0.638072	Up
EIF2S1	P05198	Eukaryotic translation initiation factor 2 subunit 1	0.829623	0.0742872	0.230106	0.638072	Up
TPT1	P13693	Translationally-controlled tumor protein	0.828846	0.074568	0.230125	0.638036	Up
GALK1	P51570	Galactokinase	1.22517	0.0745147	0.230125	0.638036	Up
POR	P16435	NADPH--cytochrome P450 reductase	0.716816	0.0768169	0.234505	0.629849	Up
HEBP1	Q9NRV9	Heme-binding protein 1	0.939384	0.0777278	0.236277	0.626579	Up
NPLOC4	Q8TAT6	Nuclear protein localization protein 4 homolog	0.742292	0.079304	0.239096	0.621428	Up
LZIC	Q8WZA0	Protein LZIC	0.835331	0.0796096	0.239692	0.620347	Up
PSMD10	O75832	26S proteasome non-ATPase regulatory subunit 10	0.741175	0.0807183	0.242373	0.615515	Up
RPN2	P04844	Dolichyl-diphosphooligosaccharide--protein glycosyltransferase subunit 2	1.35394	0.0809102	0.242621	0.615071	Up
HSPA6	P17066	Heat shock 70 kDa protein 6;Putative heat shock 70 kDa protein 7	1.3668	0.0816662	0.244558	0.611617	Up
ECI1	P42126	Enoyl-CoA delta isomerase 1, mitochondrial	0.699752	0.0827514	0.24582	0.609382	Up
FXR1	P51114	Fragile X mental retardation syndrome-related protein 1	0.56223	0.0834398	0.247204	0.606944	Up
HUWE1	Q7Z6Z7	E3 ubiquitin-protein ligase HUWE1	0.862311	0.0840307	0.248624	0.604458	Up
TSFM	P43897	Elongation factor Ts, mitochondrial	0.805382	0.0842636	0.248981	0.603834	Up
HNRNPF	P52597	Heterogeneous nuclear ribonucleoprotein F;Heterogeneous nuclear ribonucleoprotein F, N-terminally processed	0.833559	0.0847017	0.249943	0.602159	Up
DDB1	Q16531	DNA damage-binding protein 1	1.30088	0.0849985	0.250486	0.601216	Up
ADSS	P30520	Adenylosuccinate synthetase isozyme 2	0.752605	0.085746	0.251688	0.599138	Up
AGL	P35573	Glycogen debranching enzyme;4-alpha-glucanotransferase;Amylo-alpha-1,6-glucosidase	1.10109	0.0861157	0.25244	0.597843	Up
PSMC2	P35998	26S protease regulatory subunit 7	0.577039	0.0879243	0.255879	0.591965	Up
HGS	O14964	Hepatocyte growth factor-regulated tyrosine kinase substrate	0.57782	0.0880952	0.255879	0.591965	Up
BOLA2	Q9H3K6	BolA-like protein 2	0.877932	0.0878198	0.255879	0.591965	Up
AP3B1	O00203	AP-3 complex subunit beta-1	0.551098	0.0884417	0.25655	0.590828	Up
SCFD1	Q8WVM8	Sec1 family domain-containing protein 1	0.601828	0.0907747	0.261271	0.582909	Up
HPRT1	P00492	Hypoxanthine-guanine phosphoribosyltransferase	1.28226	0.0909593	0.261464	0.582589	Up
INPP4A	Q96PE3	Type I inositol 3,4-bisphosphate 4-phosphatase	0.770477	0.0913361	0.262208	0.581354	Up
ATXN2L	Q8WWM7	Ataxin-2-like protein	0.549851	0.0927849	0.265339	0.5762	Up
MSI2	Q96DH6	RNA-binding protein Musashi homolog 2	0.821568	0.0932101	0.265862	0.575344	Up
ANK1	P16157	Ankyrin-1	1.1414	0.0933821	0.265862	0.575344	Up
TARDBP	Q13148	TAR DNA-binding protein 43	0.631648	0.0940034	0.266423	0.574429	Up
ATP6V0D1	P61421	V-type proton ATPase subunit d 1	1.09239	0.0939786	0.266423	0.574429	Up
RPL21	P46778	60S ribosomal protein L21	0.63737	0.0946644	0.266934	0.573595	Up
SEC24C	P53992	Protein transport protein Sec24C	0.80614	0.0953386	0.268495	0.571064	Up
CA1	P00915	Carbonic anhydrase 1	1.25723	0.0954831	0.268561	0.570957	Up
GLUL	P15104	Glutamine synthetase	1.29556	0.0961565	0.269772	0.569002	Up
CUL3	Q13618	Cullin-3	0.610309	0.0979778	0.272651	0.564392	Up
PABPC1	P11940	Polyadenylate-binding protein 1;Polyadenylate-binding protein 3	0.808118	0.0980416	0.272651	0.564392	Up
PPP2R2A	P63151	Serine/threonine-protein phosphatase 2A 55 kDa regulatory subunit B alpha isoform	0.674119	0.0983265	0.272761	0.564218	Up
GRHPR	Q9UBQ7	Glyoxylate reductase/hydroxypyruvate reductase	0.607944	0.098715	0.273157	0.563588	Up
UBE2M	P61081	NEDD8-conjugating enzyme Ubc12	0.550279	0.0997576	0.275	0.560667	Up
EIF4H	Q15056	Eukaryotic translation initiation factor 4H	0.664496	0.100247	0.275	0.560667	Up
WASHC3	Q9Y3C0	WASH complex subunit CCDC53	0.667919	0.1	0.275	0.560667	Up
HSP90B1	P14625	Endoplasmin	0.727504	0.100056	0.275	0.560667	Up
PHYHIPL	Q96FC7	Phytanoyl-CoA hydroxylase-interacting protein-like	1.0216	0.0996902	0.275	0.560667	Up
TMEM263	Q8WUH6	Transmembrane protein 263	0.592473	0.101134	0.27675	0.557913	Up
CFL1	P23528	Cofilin-1	0.618222	0.101567	0.276916	0.557653	Up
CAD	P27708	CAD protein;Glutamine-dependent carbamoyl-phosphate synthase;Aspartate carbamoyltransferase;Dihydroorotase	0.827194	0.101671	0.276916	0.557653	Up
ITGB1	P05556	Integrin beta-1	1.02593	0.102568	0.278614	0.554997	Up
BLVRA	P53004	Biliverdin reductase A	0.872047	0.10297	0.279363	0.553831	Up
PABPN1	Q86U42	Polyadenylate-binding protein 2	0.876099	0.105011	0.283517	0.547421	Up
LZTFL1	Q9NQ48	Leucine zipper transcription factor-like protein 1	1.0742	0.104942	0.283517	0.547421	Up
TMEM109	Q9BVC6	Transmembrane protein 109	0.725166	0.10699	0.286849	0.542347	Up
RPL23	P62829	60S ribosomal protein L23	0.878717	0.107006	0.286849	0.542347	Up
ASPH	Q12797	Aspartyl/asparaginyl beta-hydroxylase	0.756658	0.107206	0.287001	0.542116	Up
NUDCD3	Q8IVD9	NudC domain-containing protein 3	0.695667	0.107601	0.287712	0.541043	Up
EFHD1	Q9BUP0	EF-hand domain-containing protein D1	0.967729	0.107824	0.287962	0.540665	Up
CANX	P27824	Calnexin	0.601113	0.111005	0.294468	0.530963	Up
PPIL3	Q9H2H8	Peptidyl-prolyl cis-trans isomerase-like 3	0.644597	0.110812	0.294468	0.530963	Up
GDA	Q9Y2T3	Guanine deaminase	1.66471	0.113407	0.299631	0.523413	Up
AIDA	Q96BJ3	Axin interactor, dorsalization-associated protein	1.07565	0.11424	0.300759	0.521782	Up
ACAT2	Q9BWD1	Acetyl-CoA acetyltransferase, cytosolic	0.830833	0.115049	0.302173	0.519745	Up
PEX5L	Q8IYB4	PEX5-related protein	0.973775	0.115787	0.303753	0.517479	Up
GPHN	Q9NQX3	Gephyrin;Molybdopterin adenylyltransferase;Molybdopterin molybdenumtransferase	0.834475	0.116384	0.304958	0.51576	Up
HNRNPAB	Q99729	Heterogeneous nuclear ribonucleoprotein A/B	0.756126	0.116812	0.305719	0.514678	Up
HOOK3	Q86VS8	Protein Hook homolog 3	1.00199	0.118619	0.309092	0.509912	Up
ARHGEF7	Q14155	Rho guanine nucleotide exchange factor 7	0.747729	0.118994	0.309607	0.50919	Up
SRP9	P49458	Signal recognition particle 9 kDa protein	0.588093	0.11958	0.30995	0.508709	Up
GTPBP1	O00178	GTP-binding protein 1	1.27295	0.119783	0.30995	0.508709	Up
C1QB	P02746	Complement C1q subcomponent subunit B	0.724111	0.121492	0.312658	0.504931	Up
KPNA3	O00505	Importin subunit alpha-4	0.533423	0.122297	0.313793	0.503357	Up
RAD23A	P54725	UV excision repair protein RAD23 homolog A	0.61907	0.12298	0.314815	0.501944	Up
SRPK2	P78362	SRSF protein kinase 2;SRSF protein kinase 2 N-terminal;SRSF protein kinase 2 C-terminal	0.552568	0.125039	0.318256	0.497224	Up
PRRT2	Q7Z6L0	Proline-rich transmembrane protein 2	0.724261	0.125009	0.318256	0.497224	Up
PEPD	P12955	Xaa-Pro dipeptidase	0.605492	0.125771	0.319753	0.495186	Up
SPART	Q8N0X7	Spartin	0.647417	0.12615	0.320348	0.494378	Up
RUVBL1	Q9Y265	RuvB-like 1	0.580802	0.126776	0.321572	0.492722	Up
PDCD6IP	Q8WUM4	Programmed cell death 6-interacting protein	0.561053	0.128148	0.323941	0.489534	Up
BDH2	Q9BUT1	3-hydroxybutyrate dehydrogenase type 2	0.590407	0.128765	0.325131	0.487941	Up
SNU13	P55769	NHP2-like protein 1;NHP2-like protein 1, N-terminally processed	0.737852	0.129793	0.325875	0.486949	Up
UBXN1	Q04323	UBX domain-containing protein 1	0.934786	0.132931	0.332627	0.478043	Up
DUSP3	P51452	Dual specificity protein phosphatase 3	1.09434	0.132785	0.332627	0.478043	Up
STAT3	P40763	Signal transducer and activator of transcription 3	0.758205	0.134013	0.334957	0.475011	Up
PARK7	Q99497	Protein deglycase DJ-1	1.1218	0.134783	0.336503	0.473011	Up
SCRN1	Q12765	Secernin-1	0.499582	0.135393	0.336557	0.472942	Up
ADH5	P11766	Alcohol dehydrogenase class-3	0.575647	0.135587	0.336557	0.472942	Up
MYLK	Q15746	Myosin light chain kinase, smooth muscle;Myosin light chain kinase, smooth muscle, deglutamylated form	0.740632	0.135713	0.336557	0.472942	Up
CTNND2	Q9UQB3	Catenin delta-2	0.954063	0.135161	0.336557	0.472942	Up
TPD52L1	Q16890	Tumor protein D53	0.774128	0.13674	0.338646	0.470255	Up
PSMC1	P62191	26S protease regulatory subunit 4	0.463159	0.13786	0.339984	0.468541	Up
CCDC96	Q2M329	Coiled-coil domain-containing protein 96	0.773561	0.138289	0.340663	0.467675	Up
IRGQ	Q8WZA9	Immunity-related GTPase family Q protein	0.822096	0.13845	0.340683	0.46765	Up
DNAJB11	Q9UBS4	DnaJ homolog subfamily B member 11	0.810477	0.138663	0.340828	0.467465	Up
KHSRP	Q92945	Far upstream element-binding protein 2	0.648073	0.141715	0.346795	0.459927	Up
YWHAZ	P63104	14-3-3 protein zeta/delta	0.525962	0.14286	0.349214	0.456909	Up
FKBP15	Q5T1M5	FK506-binding protein 15	0.544424	0.143323	0.349514	0.456535	Up
TALDO1	P37837	Transaldolase	0.719086	0.143275	0.349514	0.456535	Up
GBE1	Q04446	1,4-alpha-glucan-branching enzyme	0.743436	0.144301	0.349514	0.456535	Up
NOVA2	Q9UNW9	RNA-binding protein Nova-2	0.786843	0.143458	0.349514	0.456535	Up
HSPA4	P34932	Heat shock 70 kDa protein 4	0.81585	0.143956	0.349514	0.456535	Up
ALDOA	P04075	Fructose-bisphosphate aldolase A	0.82248	0.144399	0.349514	0.456535	Up
GSR	P00390	Glutathione reductase, mitochondrial	0.648258	0.144865	0.349881	0.45608	Up
ANXA11	P50995	Annexin A11	0.742456	0.145506	0.350666	0.455106	Up
PGM1	P36871	Phosphoglucomutase-1	0.706743	0.145972	0.351029	0.454657	Up
PSMD12	O00232	26S proteasome non-ATPase regulatory subunit 12	0.722543	0.146565	0.351908	0.453571	Up
HNRNPA0	Q13151	Heterogeneous nuclear ribonucleoprotein A0	1.05157	0.146813	0.351908	0.453571	Up
DPYSL4	O14531	Dihydropyrimidinase-related protein 4	0.689872	0.148066	0.353008	0.452215	Up
OPALIN	Q96PE5	Opalin	0.711781	0.147838	0.353008	0.452215	Up
GAMT	Q14353	Guanidinoacetate N-methyltransferase	0.802091	0.147998	0.353008	0.452215	Up
EPS15L1	Q9UBC2	Epidermal growth factor receptor substrate 15-like 1	0.882778	0.14751	0.353008	0.452215	Up
CTNNA1	P35221	Catenin alpha-1	1.02117	0.147928	0.353008	0.452215	Up
RPL3	P39023	60S ribosomal protein L3	0.689555	0.148921	0.354286	0.450646	Up
PSMD5	Q16401	26S proteasome non-ATPase regulatory subunit 5	0.509291	0.149629	0.35483	0.44998	Up
PLS3	P13797	Plastin-3	0.777591	0.15	0.354951	0.449831	Up
BPNT1	O95861	3(2),5-bisphosphate nucleotidase 1	0.821941	0.150599	0.355718	0.448894	Up
CNDP2	Q96KP4	Cytosolic non-specific dipeptidase	0.926308	0.150704	0.355718	0.448894	Up
USP8	P40818	Ubiquitin carboxyl-terminal hydrolase 8	0.608146	0.151972	0.356581	0.447841	Up
RABGAP1	Q9Y3P9	Rab GTPase-activating protein 1	0.676126	0.15185	0.356581	0.447841	Up
CD47	Q08722	Leukocyte surface antigen CD47	1.33984	0.151667	0.356581	0.447841	Up
SRI	P30626	Sorcin	0.834528	0.152168	0.356664	0.44774	Up
ABHD14B	Q96IU4	Alpha/beta hydrolase domain-containing protein 14B	0.793883	0.152561	0.357208	0.447079	Up
BZW1	Q7L1Q6	Basic leucine zipper and W2 domain-containing protein 1	0.506712	0.152982	0.357388	0.44686	Up
CDC42BPB	Q9Y5S2	Serine/threonine-protein kinase MRCK beta	0.543219	0.153281	0.357388	0.44686	Up
TRAPPC5	Q8IUR0	Trafficking protein particle complex subunit 5	0.712167	0.152966	0.357388	0.44686	Up
SH3GLB1	Q9Y371	Endophilin-B1	0.456039	0.156122	0.36287	0.440249	Up
CUL2	Q13617	Cullin-2	0.507283	0.158522	0.366913	0.435436	Up
ACSS2	Q9NR19	Acetyl-coenzyme A synthetase, cytoplasmic	0.774058	0.159093	0.367469	0.43478	Up
DNAJC7	Q99615	DnaJ homolog subfamily C member 7	0.449479	0.159581	0.368213	0.433901	Up
LAMC1	P11047	Laminin subunit gamma-1	0.693332	0.160821	0.370689	0.43099	Up
ARPIN	Q7Z6K5	Arpin	0.549936	0.16117	0.371109	0.430499	Up
LRRC40	Q9H9A6	Leucine-rich repeat-containing protein 40	0.603385	0.161459	0.371388	0.430172	Up
AKR1B1	P15121	Aldose reductase	1.14242	0.162856	0.374215	0.426879	Up
DECR1	Q16698	2,4-dienoyl-CoA reductase, mitochondrial	0.846529	0.163863	0.37614	0.424651	Up
IARS2	Q9NSE4	Isoleucine--tRNA ligase, mitochondrial	0.722925	0.164504	0.377222	0.423403	Up
CRIP2	P52943	Cysteine-rich protein 2	0.707853	0.16648	0.378626	0.421789	Up
DIP2B	Q9P265	Disco-interacting protein 2 homolog B	0.583985	0.166763	0.378884	0.421494	Up
PSMD11	O00231	26S proteasome non-ATPase regulatory subunit 11	0.454038	0.167672	0.380171	0.420021	Up
UBE2K	P61086	Ubiquitin-conjugating enzyme E2 K	0.730747	0.169459	0.383831	0.41586	Up
GRPEL1	Q9HAV7	GrpE protein homolog 1, mitochondrial	0.730802	0.170063	0.38443	0.415183	Up
RTRAF	Q9Y224	UPF0568 protein C14orf166	0.816849	0.170069	0.38443	0.415183	Up
PLCG1	P19174	1-phosphatidylinositol 4,5-bisphosphate phosphodiesterase gamma-1	0.46751	0.171033	0.384534	0.415065	Up
RAP1GAP	P47736	Rap1 GTPase-activating protein 1	0.600797	0.171167	0.384534	0.415065	Up
RAD23B	P54727	UV excision repair protein RAD23 homolog B	0.77117	0.170661	0.384534	0.415065	Up
IGHA1	P01876	Ig alpha-1 chain C region;Ig alpha-2 chain C region	0.773249	0.170761	0.384534	0.415065	Up
PSMC5	P62195	26S protease regulatory subunit 8	0.481981	0.171557	0.384661	0.414922	Up
MAT2A	P31153	S-adenosylmethionine synthase isoform type-2	0.493549	0.172029	0.385331	0.414167	Up
GORASP2	Q9H8Y8	Golgi reassembly-stacking protein 2	0.521129	0.172248	0.385433	0.414052	Up
SMC1A	Q14683	Structural maintenance of chromosomes protein 1A	0.901925	0.173887	0.388318	0.410813	Up
CALU	O43852	Calumenin	0.476023	0.174269	0.38878	0.410296	Up
ABCE1	P61221	ATP-binding cassette sub-family E member 1	0.528135	0.175556	0.390573	0.408298	Up
ST13	P50502	Hsc70-interacting protein;Putative protein FAM10A5;Putative protein FAM10A4	0.500274	0.176171	0.391451	0.407322	Up
SARS2	Q9NP81	Serine--tRNA ligase, mitochondrial	0.668712	0.176463	0.391709	0.407037	Up
PSMC4	P43686	26S protease regulatory subunit 6B	0.522355	0.177004	0.392517	0.406142	Up
KTN1	Q86UP2	Kinectin	0.443331	0.178255	0.394113	0.40438	Up
PBDC1	Q9BVG4	Protein PBDC1	0.483293	0.17878	0.394488	0.403967	Up
EIF1AX	P47813	Eukaryotic translation initiation factor 1A, X-chromosomal;Eukaryotic translation initiation factor 1A, Y-chromosomal	0.541803	0.178714	0.394488	0.403967	Up
LMNB2	Q03252	Lamin-B2	0.54278	0.180147	0.394804	0.403618	Up
CSK	P41240	Tyrosine-protein kinase CSK	0.56579	0.179803	0.394804	0.403618	Up
GDI2	P50395	Rab GDP dissociation inhibitor beta	0.701764	0.179659	0.394804	0.403618	Up
MADD	Q8WXG6	MAP kinase-activating death domain protein	0.937119	0.180345	0.394804	0.403618	Up
NPEPPS	P55786	Puromycin-sensitive aminopeptidase	0.375872	0.180756	0.395314	0.403058	Up
CUL5	Q93034	Cullin-5	0.570668	0.181989	0.397619	0.400533	Up
RPRD1B	Q9NQG5	Regulation of nuclear pre-mRNA domain-containing protein 1B	0.525858	0.183019	0.399207	0.398801	Up
HARS	P12081	Histidine--tRNA ligase, cytoplasmic	0.583505	0.183075	0.399207	0.398801	Up
GSTM3	P21266	Glutathione S-transferase Mu 3	0.773453	0.1833	0.399306	0.398694	Up
TAB1	Q15750	TGF-beta-activated kinase 1 and MAP3K7-binding protein 1	0.591157	0.184293	0.401077	0.396773	Up
VARS	P26640	Valine--tRNA ligase	0.502105	0.187832	0.407203	0.390189	Up
PMPCA	Q10713	Mitochondrial-processing peptidase subunit alpha	0.52289	0.187978	0.407203	0.390189	Up
BSG	P35613	Basigin	0.703151	0.188126	0.407203	0.390189	Up
TRA2A	Q13595	Transformer-2 protein homolog alpha	0.753533	0.187307	0.407203	0.390189	Up
HIBADH	P31937	3-hydroxyisobutyrate dehydrogenase, mitochondrial	0.790393	0.187516	0.407203	0.390189	Up
SCAMP3	O14828	Secretory carrier-associated membrane protein 3	0.504995	0.189579	0.409372	0.387882	Up
USP10	Q14694	Ubiquitin carboxyl-terminal hydrolase 10	0.621393	0.189955	0.409786	0.387442	Up
KIF5B	P33176	Kinesin-1 heavy chain	0.583918	0.190387	0.409923	0.387298	Up
MYO18A	Q92614	Unconventional myosin-XVIIIa	0.409867	0.190915	0.410265	0.386936	Up
USO1	O60763	General vesicular transport factor p115	0.49811	0.193305	0.412931	0.384123	Up
HNRNPH2	P55795	Heterogeneous nuclear ribonucleoprotein H2	0.468139	0.194057	0.413814	0.383195	Up
ACTC1	P68032	Actin, alpha cardiac muscle 1;Actin, gamma-enteric smooth muscle;Actin, aortic smooth muscle;Actin, alpha skeletal muscle	1.0923	0.194329	0.413997	0.383002	Up
DNM1L	O00429	Dynamin-1-like protein	0.570256	0.196637	0.418113	0.378707	Up
SRPRB	Q9Y5M8	Signal recognition particle receptor subunit beta	0.524275	0.198624	0.42064	0.376089	Up
SRRT	Q9BXP5	Serrate RNA effector molecule homolog	0.637991	0.198861	0.42064	0.376089	Up
CDH2	P19022	Cadherin-2	0.692072	0.198962	0.42064	0.376089	Up
OXSR1	O95747	Serine/threonine-protein kinase OSR1	0.391457	0.200928	0.42175	0.374945	Up
NPM1	P06748	Nucleophosmin	0.565533	0.200987	0.42175	0.374945	Up
SART3	Q15020	Squamous cell carcinoma antigen recognized by T-cells 3	0.666137	0.200626	0.42175	0.374945	Up
PLPBP	O94903	Proline synthase co-transcribed bacterial homolog protein	1.01689	0.200937	0.42175	0.374945	Up
CORO7	P57737	Coronin-7	0.468746	0.203027	0.424788	0.371827	Up
MYO1E	Q12965	Unconventional myosin-Ie	0.573639	0.203585	0.425156	0.371451	Up
SWAP70	Q9UH65	Switch-associated protein 70	0.668952	0.203528	0.425156	0.371451	Up
TMED9	Q9BVK6	Transmembrane emp24 domain-containing protein 9	0.661123	0.204527	0.426723	0.369854	Up
EEF1B2	P24534	Elongation factor 1-beta	0.409649	0.206703	0.429649	0.366886	Up
HSP90AB1	P08238	Heat shock protein HSP 90-beta	0.54948	0.206577	0.429649	0.366886	Up
ACSL1	P33121	Long-chain-fatty-acid--CoA ligase 1	0.647985	0.206556	0.429649	0.366886	Up
DPYSL2	Q16555	Dihydropyrimidinase-related protein 2	0.661228	0.206341	0.429649	0.366886	Up
PAFAH1B1	P43034	Platelet-activating factor acetylhydrolase IB subunit alpha	0.43127	0.207515	0.430932	0.365591	Up
PDPK2P	Q6A1A2	Putative 3-phosphoinositide-dependent protein kinase 2;3-phosphoinositide-dependent protein kinase 1	0.488625	0.208643	0.430941	0.365582	Up
YES1	P07947	Tyrosine-protein kinase Yes	0.529192	0.209007	0.430941	0.365582	Up
GAPVD1	Q14C86	GTPase-activating protein and VPS9 domain-containing protein 1	0.535847	0.208773	0.430941	0.365582	Up
REPS1	Q96D71	RalBP1-associated Eps domain-containing protein 1	0.579927	0.208561	0.430941	0.365582	Up
LARP6	Q9BRS8	La-related protein 6	0.614852	0.20896	0.430941	0.365582	Up
KHDRBS3	O75525	KH domain-containing, RNA-binding, signal transduction-associated protein 3	0.72185	0.208124	0.430941	0.365582	Up
CDC37	Q16543	Hsp90 co-chaperone Cdc37;Hsp90 co-chaperone Cdc37, N-terminally processed	0.760118	0.209264	0.430941	0.365582	Up
GAP43	P17677	Neuromodulin	0.572723	0.210007	0.432069	0.364446	Up
EMD	P50402	Emerin	0.507134	0.210838	0.432974	0.363538	Up
TAGLN3	Q9UI15	Transgelin-3	0.532886	0.211031	0.432974	0.363538	Up
COPB1	P53618	Coatomer subunit beta	0.554203	0.214771	0.437536	0.358987	Up
MACF1	Q9UPN3	Microtubule-actin cross-linking factor 1, isoforms 1/2/3/5	0.486829	0.216261	0.437773	0.358751	Up
AP3D1	O14617	AP-3 complex subunit delta-1	0.567251	0.215948	0.437773	0.358751	Up
BIN1	O00499	Myc box-dependent-interacting protein 1	0.63352	0.216325	0.437773	0.358751	Up
STX1A	Q16623	Syntaxin-1A	1.08008	0.215275	0.437773	0.358751	Up
TRIM2	Q9C040	Tripartite motif-containing protein 2	0.734728	0.217099	0.43894	0.357595	Up
SRXN1	Q9BYN0	Sulfiredoxin-1	0.508282	0.218521	0.441012	0.35555	Up
HSPB8	Q9UJY1	Heat shock protein beta-8	0.479355	0.220183	0.443444	0.353161	Up
COMT	P21964	Catechol O-methyltransferase	0.593546	0.220325	0.443444	0.353161	Up
LASP1	Q14847	LIM and SH3 domain protein 1	0.649981	0.221642	0.445328	0.35132	Up
COPE	O14579	Coatomer subunit epsilon	0.847661	0.221662	0.445328	0.35132	Up
QARS	P47897	Glutamine--tRNA ligase	0.359024	0.221957	0.445519	0.351134	Up
EIF5	P55010	Eukaryotic translation initiation factor 5	0.506011	0.222368	0.445538	0.351115	Up
ACO2	Q99798	Aconitate hydratase, mitochondrial	0.454368	0.225117	0.449425	0.347343	Up
DLG2	Q15700	Disks large homolog 2	0.521954	0.225071	0.449425	0.347343	Up
PURA	Q00577	Transcriptional activator protein Pur-alpha	0.468838	0.226446	0.451673	0.345176	Up
GNAI2	P04899	Guanine nucleotide-binding protein G(i) subunit alpha-2	0.35582	0.230393	0.457901	0.339228	Up
CIRBP	Q14011	Cold-inducible RNA-binding protein	1.09629	0.23082	0.458339	0.338813	Up
ECH1	Q13011	Delta(3,5)-Delta(2,4)-dienoyl-CoA isomerase, mitochondrial	0.698934	0.231932	0.458964	0.338221	Up
EIF2AK2	P19525	Interferon-induced, double-stranded RNA-activated protein kinase	0.480479	0.233529	0.461333	0.335985	Up
ECHS1	P30084	Enoyl-CoA hydratase, mitochondrial	0.717327	0.233573	0.461333	0.335985	Up
ITGAV	P06756	Integrin alpha-V;Integrin alpha-V heavy chain;Integrin alpha-V light chain	0.625767	0.237243	0.465684	0.331909	Up
PPP3CB	P16298	Serine/threonine-protein phosphatase 2B catalytic subunit beta isoform	0.707088	0.237166	0.465684	0.331909	Up
TIMM44	O43615	Mitochondrial import inner membrane translocase subunit TIM44	0.438594	0.238125	0.467003	0.330681	Up
AP3M2	P53677	AP-3 complex subunit mu-2	0.550781	0.23917	0.468279	0.329496	Up
VWA1	Q6PCB0	von Willebrand factor A domain-containing protein 1	0.680556	0.239197	0.468279	0.329496	Up
AIMP1	Q12904	Aminoacyl tRNA synthase complex-interacting multifunctional protein 1;Endothelial monocyte-activating polypeptide 2	0.373456	0.240319	0.468544	0.329249	Up
MARCKS	P29966	Myristoylated alanine-rich C-kinase substrate	0.435223	0.240089	0.468544	0.329249	Up
RPL4	P36578	60S ribosomal protein L4	0.495145	0.240387	0.468544	0.329249	Up
TFG	Q92734	Protein TFG	0.371069	0.24115	0.469619	0.328254	Up
HS1BP3	Q53T59	HCLS1-binding protein 3	0.576425	0.243445	0.472544	0.325558	Up
BCAT1	P54687	Branched-chain-amino-acid aminotransferase, cytosolic	0.683596	0.243723	0.47256	0.325543	Up
PEA15	Q15121	Astrocytic phosphoprotein PEA-15	0.419261	0.246047	0.475819	0.322559	Up
RAN	P62826	GTP-binding nuclear protein Ran	0.803715	0.245931	0.475819	0.322559	Up
CCDC22	O60826	Coiled-coil domain-containing protein 22	0.420592	0.24716	0.477141	0.321353	Up
GSN	P06396	Gelsolin	0.51975	0.248042	0.477599	0.320937	Up
CTNNA2	P26232	Catenin alpha-2	0.911101	0.247943	0.477599	0.320937	Up
AKR7A2	O43488	Aflatoxin B1 aldehyde reductase member 2	0.456965	0.249939	0.480419	0.31838	Up
HSPG2	P98160	Basement membrane-specific heparan sulfate proteoglycan core protein;Endorepellin;LG3 peptide	0.752955	0.252681	0.484851	0.314392	Up
#VALUE!	P49327	Fatty acid synthase;[Acyl-carrier-protein] S-acetyltransferase;[Acyl-carrier-protein] S-malonyltransferase;3-oxoacyl-[acyl-carrier-protein] synthase;3-oxoacyl-[acyl-carrier-protein] reductase;3-hydroxyacyl-[acyl-carrier-protein] dehydratase;Enoyl-[acyl-carrier-protein] reductase;Oleoyl-[acyl-carrier-protein] hydrolase	0.505136	0.254625	0.487318	0.312187	Up
GARS	P41250	Glycine--tRNA ligase	0.907977	0.254875	0.487377	0.312135	Up
WNK1	Q9H4A3	Serine/threonine-protein kinase WNK1	0.361965	0.255479	0.487886	0.311682	Up
GDI1	P31150	Rab GDP dissociation inhibitor alpha	0.4329	0.25558	0.487886	0.311682	Up
PSMD2	Q13200	26S proteasome non-ATPase regulatory subunit 2	0.390499	0.256469	0.488576	0.311068	Up
THRAP3	Q9Y2W1	Thyroid hormone receptor-associated protein 3	0.642217	0.257481	0.488576	0.311068	Up
CYFIP1	Q7L576	Cytoplasmic FMR1-interacting protein 1	0.716129	0.256636	0.488576	0.311068	Up
AP1M1	Q9BXS5	AP-1 complex subunit mu-1	0.385096	0.258094	0.489322	0.310405	Up
GRIPAP1	Q4V328	GRIP1-associated protein 1	0.340314	0.259521	0.489521	0.310229	Up
SNX6	Q9UNH7	Sorting nexin-6;Sorting nexin-6, N-terminally processed	0.347903	0.259476	0.489521	0.310229	Up
UBA6	A0AVT1	Ubiquitin-like modifier-activating enzyme 6	0.529806	0.259371	0.489521	0.310229	Up
SIRT5	Q9NXA8	NAD-dependent protein deacylase sirtuin-5, mitochondrial	0.530828	0.258594	0.489521	0.310229	Up
EZR	P15311	Ezrin	0.673833	0.259219	0.489521	0.310229	Up
AHSA1	O95433	Activator of 90 kDa heat shock protein ATPase homolog 1	0.829732	0.263141	0.493416	0.306787	Up
PSMD1	Q99460	26S proteasome non-ATPase regulatory subunit 1	0.399839	0.265476	0.497375	0.303316	Up
LUC7L3	O95232	Luc7-like protein 3	0.362353	0.266529	0.498508	0.302328	Up
CCDC88A	Q3V6T2	Girdin	0.401166	0.266783	0.498563	0.30228	Up
PPFIA3	O75145	Liprin-alpha-3	0.349082	0.26719	0.498902	0.301985	Up
ANXA2	P07355	Annexin A2;Putative annexin A2-like protein	0.673038	0.269143	0.501288	0.299913	Up
UBA5	Q9GZZ9	Ubiquitin-like modifier-activating enzyme 5	1.21652	0.269031	0.501288	0.299913	Up
PDXP	Q96GD0	Pyridoxal phosphate phosphatase	0.757694	0.269598	0.501295	0.299907	Up
PDIA4	P13667	Protein disulfide-isomerase A4	0.443553	0.269872	0.501384	0.299829	Up
CAMK2A	Q9UQM7	Calcium/calmodulin-dependent protein kinase type II subunit alpha	0.491604	0.272707	0.504543	0.297102	Up
NEBL	O76041	Nebulette	0.391221	0.274519	0.506209	0.29567	Up
AP1G1	O43747	AP-1 complex subunit gamma-1	0.485322	0.273997	0.506209	0.29567	Up
LRRC57	Q8N9N7	Leucine-rich repeat-containing protein 57	0.480188	0.276227	0.508935	0.293338	Up
RPN1	P04843	Dolichyl-diphosphooligosaccharide--protein glycosyltransferase subunit 1	0.436371	0.277631	0.510253	0.292215	Up
TMX2	Q9Y320	Thioredoxin-related transmembrane protein 2	0.579132	0.277401	0.510253	0.292215	Up
ANXA3	P12429	Annexin A3	0.783308	0.280446	0.51415	0.28891	Up
DIRAS2	Q96HU8	GTP-binding protein Di-Ras2	0.531853	0.280804	0.514384	0.288713	Up
ACTR2	P61160	Actin-related protein 2	0.327953	0.281985	0.514452	0.288655	Up
RMDN3	Q96TC7	Regulator of microtubule dynamics protein 3	0.484679	0.281219	0.514452	0.288655	Up
PAICS	P22234	Multifunctional protein ADE2;Phosphoribosylaminoimidazole-succinocarboxamide synthase;Phosphoribosylaminoimidazole carboxylase	0.661729	0.283471	0.516712	0.286752	Up
SEPT5	Q99719	Septin-5	0.454387	0.285007	0.517857	0.28579	Up
SH3BGRL	O75368	SH3 domain-binding glutamic acid-rich-like protein	0.793272	0.284455	0.517857	0.28579	Up
ANP32A	P39687	Acidic leucine-rich nuclear phosphoprotein 32 family member A	0.379647	0.286049	0.518435	0.285305	Up
HP1BP3	Q5SSJ5	Heterochromatin protein 1-binding protein 3	0.468424	0.287324	0.519474	0.284436	Up
GNB2	P62879	Guanine nucleotide-binding protein G(I)/G(S)/G(T) subunit beta-2	0.686502	0.287318	0.519474	0.284436	Up
GSK3A	P49840	Glycogen synthase kinase-3 alpha	0.464236	0.28888	0.520799	0.28333	Up
MLEC	Q14165	Malectin	0.529658	0.288766	0.520799	0.28333	Up
TXNL1	O43396	Thioredoxin-like protein 1	0.547562	0.289056	0.520799	0.28333	Up
SEC14L2	O76054	SEC14-like protein 2	0.623985	0.290373	0.522013	0.282318	Up
PDE1C	Q14123	Calcium/calmodulin-dependent 3,5-cyclic nucleotide phosphodiesterase 1C	0.394688	0.291322	0.523296	0.281253	Up
BCS1L	Q9Y276	Mitochondrial chaperone BCS1	0.513423	0.294454	0.528068	0.27731	Up
PTK2B	Q14289	Protein-tyrosine kinase 2-beta	0.573399	0.297249	0.531274	0.274681	Up
ANXA5	P08758	Annexin A5	0.483312	0.297698	0.531313	0.274649	Up
EEF1A2	Q05639	Elongation factor 1-alpha 2	0.370899	0.299355	0.532987	0.273283	Up
PLCD1	P51178	1-phosphatidylinositol 4,5-bisphosphate phosphodiesterase delta-1	0.629252	0.298954	0.532987	0.273283	Up
H2AFY	O75367	Core histone macro-H2A.1	0.454251	0.304533	0.541157	0.266677	Up
TOMM34	Q15785	Mitochondrial import receptor subunit TOM34	0.590636	0.304675	0.541157	0.266677	Up
IDH3A	P50213	Isocitrate dehydrogenase [NAD] subunit alpha, mitochondrial	0.358949	0.30616	0.543361	0.264911	Up
GSK3B	P49841	Glycogen synthase kinase-3 beta	0.546311	0.306564	0.543643	0.264686	Up
CCT3	P49368	T-complex protein 1 subunit gamma	0.392308	0.307791	0.544949	0.263644	Up
AHNAK	Q09666	Neuroblast differentiation-associated protein AHNAK	0.90184	0.307737	0.544949	0.263644	Up
SEC23A	Q15436	Protein transport protein Sec23A	0.430563	0.308264	0.545352	0.263323	Up
KIAA1468	Q9P260	LisH domain and HEAT repeat-containing protein KIAA1468	0.409312	0.308538	0.545356	0.26332	Up
SCYL1	Q96KG9	N-terminal kinase-like protein	0.317934	0.315219	0.550643	0.25913	Up
WDR47	O94967	WD repeat-containing protein 47	0.39142	0.314824	0.550643	0.25913	Up
ECPAS	Q5VYK3	Proteasome-associated protein ECM29 homolog	0.491963	0.314615	0.550643	0.25913	Up
BROX	Q5VW32	BRO1 domain-containing protein BROX	0.542883	0.314027	0.550643	0.25913	Up
SUGT1	Q9Y2Z0	Suppressor of G2 allele of SKP1 homolog	0.621585	0.314658	0.550643	0.25913	Up
CCT4	P50991	T-complex protein 1 subunit delta	0.62592	0.313372	0.550643	0.25913	Up
SNTB1	Q13884	Beta-1-syntrophin	0.818273	0.316418	0.551868	0.258165	Up
GNL1	P36915	Guanine nucleotide-binding protein-like 1	0.426826	0.317159	0.552728	0.257488	Up
ANK2	Q01484	Ankyrin-2	0.281022	0.317841	0.552855	0.257389	Up
ARFGEF3	Q5TH69	Brefeldin A-inhibited guanine nucleotide-exchange protein 3	0.425699	0.318227	0.552855	0.257389	Up
SCARB2	Q14108	Lysosome membrane protein 2	0.477548	0.317617	0.552855	0.257389	Up
VPS35	Q96QK1	Vacuolar protein sorting-associated protein 35	0.289757	0.319682	0.553717	0.256712	Up
RPL13A	P40429	60S ribosomal protein L13a	0.418042	0.319809	0.553717	0.256712	Up
ARRB1	P49407	Beta-arrestin-1	0.507522	0.319307	0.553717	0.256712	Up
CHD4	Q14839	Chromodomain-helicase-DNA-binding protein 4	0.660276	0.322648	0.556618	0.254443	Up
SYNE1	Q8NF91	Nesprin-1	0.736601	0.322513	0.556618	0.254443	Up
VAMP2	P63027	Vesicle-associated membrane protein 2	0.402082	0.322939	0.556688	0.254388	Up
SF3B6	Q9Y3B4	Splicing factor 3B subunit 6	0.439628	0.324766	0.559212	0.252423	Up
GLO1	Q04760	Lactoylglutathione lyase	0.492531	0.328964	0.564447	0.248377	Up
PFN2	P35080	Profilin-2	0.356311	0.330299	0.5663	0.246954	Up
RPL28	P46779	60S ribosomal protein L28	0.661474	0.330896	0.566887	0.246504	Up
ACTB	P60709	Actin, cytoplasmic 1;Actin, cytoplasmic 1, N-terminally processed	1.02658	0.331157	0.566896	0.246497	Up
FAM98B	Q52LJ0	Protein FAM98B	0.47281	0.332904	0.568135	0.245548	Up
TOP2B	Q02880	DNA topoisomerase 2-beta	0.543063	0.332635	0.568135	0.245548	Up
SUCLG1	P53597	Succinyl-CoA ligase [ADP/GDP-forming] subunit alpha, mitochondrial	0.612506	0.332352	0.568135	0.245548	Up
PPP1R7	Q15435	Protein phosphatase 1 regulatory subunit 7	0.64995	0.333538	0.568782	0.245054	Up
NCKIPSD	Q9NZQ3	NCK-interacting protein with SH3 domain	0.348674	0.336253	0.571656	0.242865	Up
FLII	Q13045	Protein flightless-1 homolog	0.391411	0.33671	0.571996	0.242607	Up
CTBP1	Q13363	C-terminal-binding protein 1	0.412169	0.337212	0.572411	0.242292	Up
APOA2	P02652	Apolipoprotein A-II;Proapolipoprotein A-II;Truncated apolipoprotein A-II	0.724834	0.339791	0.57503	0.240309	Up
CAPS	Q13938	Calcyphosin	1.15195	0.34056	0.57508	0.240272	Up
ETFA	P13804	Electron transfer flavoprotein subunit alpha, mitochondrial	0.45952	0.342452	0.576899	0.2389	Up
SLC7A5	Q01650	Large neutral amino acids transporter small subunit 1	0.556974	0.345127	0.580291	0.236354	Up
ALDH6A1	Q02252	Methylmalonate-semialdehyde dehydrogenase [acylating], mitochondrial	0.40393	0.347655	0.583011	0.234323	Up
PTPN23	Q9H3S7	Tyrosine-protein phosphatase non-receptor type 23	0.423963	0.348466	0.58349	0.233967	Up
GANAB	Q14697	Neutral alpha-glucosidase AB	0.286311	0.348783	0.583581	0.233899	Up
PHF24	Q9UPV7	Protein KIAA1045	0.614154	0.349222	0.583876	0.233679	Up
UCHL1	P09936	Ubiquitin carboxyl-terminal hydrolase isozyme L1	0.282542	0.350535	0.585631	0.232376	Up
EXOC7	Q9UPT5	Exocyst complex component 7	0.321718	0.355232	0.589528	0.229495	Up
CAVIN1	Q6NZI2	Polymerase I and transcript release factor	0.383242	0.359144	0.594205	0.226064	Up
GCA	P28676	Grancalcin	0.318303	0.363018	0.599276	0.222373	Up
SNRNP200	O75643	U5 small nuclear ribonucleoprotein 200 kDa helicase	0.410987	0.363397	0.599456	0.222243	Up
TOLLIP	Q9H0E2	Toll-interacting protein	0.290353	0.363958	0.599654	0.222099	Up
CORO1B	Q9BR76	Coronin-1B	0.330991	0.364574	0.600062	0.221804	Up
ACAD8	Q9UKU7	Isobutyryl-CoA dehydrogenase, mitochondrial	0.365969	0.370989	0.605418	0.217945	Up
PPP1CB	P62140	Serine/threonine-protein phosphatase PP1-beta catalytic subunit	0.575529	0.370395	0.605418	0.217945	Up
SNX2	O60749	Sorting nexin-2	0.574555	0.371625	0.605833	0.217647	Up
RRBP1	Q9P2E9	Ribosome-binding protein 1	0.395975	0.37229	0.606027	0.217508	Up
HNRNPC	P07910	Heterogeneous nuclear ribonucleoproteins C1/C2	0.380874	0.374102	0.608	0.216096	Up
KYAT3	Q6YP21	Kynurenine--oxoglutarate transaminase 3	0.617382	0.374322	0.608	0.216096	Up
GRM3	Q14832	Metabotropic glutamate receptor 3	0.390088	0.374888	0.608474	0.215758	Up
TCP1	P17987	T-complex protein 1 subunit alpha	0.328708	0.376986	0.60914	0.215283	Up
CKAP5	Q14008	Cytoskeleton-associated protein 5	0.337036	0.377217	0.60914	0.215283	Up
RPL12	P30050	60S ribosomal protein L12	0.381549	0.375752	0.60914	0.215283	Up
CACYBP	Q9HB71	Calcyclin-binding protein	0.494781	0.376946	0.60914	0.215283	Up
L1CAM	P32004	Neural cell adhesion molecule L1	0.503861	0.378695	0.611083	0.2139	Up
PPP2R5E	Q16537	Serine/threonine-protein phosphatase 2A 56 kDa regulatory subunit epsilon isoform	0.516864	0.379832	0.612029	0.213228	Up
CNRIP1	Q96F85	CB1 cannabinoid receptor-interacting protein 1	0.554925	0.380912	0.613323	0.212311	Up
PITPNA	Q00169	Phosphatidylinositol transfer protein alpha isoform	0.358685	0.381853	0.614394	0.211553	Up
HNRNPM	P52272	Heterogeneous nuclear ribonucleoprotein M	0.355248	0.384227	0.616598	0.209998	Up
PTPRE	P23469	Receptor-type tyrosine-protein phosphatase epsilon	0.405183	0.385542	0.617134	0.209621	Up
RAPGEF2	Q9Y4G8	Rap guanine nucleotide exchange factor 2	0.435121	0.385008	0.617134	0.209621	Up
DDOST	P39656	Dolichyl-diphosphooligosaccharide--protein glycosyltransferase 48 kDa subunit	0.407859	0.386505	0.617704	0.20922	Up
PSME1	Q06323	Proteasome activator complex subunit 1	0.435338	0.38669	0.617704	0.20922	Up
HDGF	P51858	Hepatoma-derived growth factor	0.395401	0.387619	0.618299	0.208802	Up
PLCL1	Q15111	Inactive phospholipase C-like protein 1	0.449246	0.389244	0.620446	0.207296	Up
USP5	P45974	Ubiquitin carboxyl-terminal hydrolase 5	0.268688	0.391283	0.620672	0.207138	Up
DCUN1D1	Q96GG9	DCN1-like protein 1	0.464022	0.391342	0.620672	0.207138	Up
PTGR1	Q14914	Prostaglandin reductase 1	0.516282	0.389955	0.620672	0.207138	Up
SLC1A2	P43004	Excitatory amino acid transporter 2	0.975619	0.390285	0.620672	0.207138	Up
KPNB1	Q14974	Importin subunit beta-1	0.286392	0.392941	0.621619	0.206476	Up
ATG7	O95352	Ubiquitin-like modifier-activating enzyme ATG7	0.377027	0.393058	0.621619	0.206476	Up
PFKL	P17858	ATP-dependent 6-phosphofructokinase, liver type	0.299254	0.395996	0.62228	0.206014	Up
GRB2	P62993	Growth factor receptor-bound protein 2	0.377153	0.393817	0.62228	0.206014	Up
CCDC47	Q96A33	Coiled-coil domain-containing protein 47	0.401405	0.394701	0.62228	0.206014	Up
SMIM37	Q8NCU8	Uncharacterized protein encoded by LINC00116	0.415757	0.394979	0.62228	0.206014	Up
COL1A2	P08123	Collagen alpha-2(I) chain	0.560605	0.394038	0.62228	0.206014	Up
PAK1	Q13153	Serine/threonine-protein kinase PAK 1	0.674559	0.395565	0.62228	0.206014	Up
PPP2R1A	P30153	Serine/threonine-protein phosphatase 2A 65 kDa regulatory subunit A alpha isoform	0.255956	0.397096	0.623133	0.205419	Up
CTNNB1	P35222	Catenin beta-1	0.334355	0.397994	0.623654	0.205056	Up
THY1	P04216	Thy-1 membrane glycoprotein	0.705	0.400763	0.62711	0.202656	Up
ARHGAP5	Q13017	Rho GTPase-activating protein 5	0.414016	0.402138	0.628819	0.201474	Up
TOR1AIP1	Q5JTV8	Torsin-1A-interacting protein 1	0.345817	0.405719	0.633082	0.19854	Up
TWF1	Q12792	Twinfilin-1	0.317155	0.408924	0.634971	0.197246	Up
OTUB1	Q96FW1	Ubiquitin thioesterase OTUB1	0.320504	0.408433	0.634971	0.197246	Up
LSM2	Q9Y333	U6 snRNA-associated Sm-like protein LSm2	0.431333	0.40893	0.634971	0.197246	Up
ATP8A1	Q9Y2Q0	Phospholipid-transporting ATPase IA	0.709728	0.408512	0.634971	0.197246	Up
AARS	P49588	Alanine--tRNA ligase, cytoplasmic	0.249949	0.410764	0.636484	0.196213	Up
GNAZ	P19086	Guanine nucleotide-binding protein G(z) subunit alpha	0.342721	0.410374	0.636484	0.196213	Up
NEDD8	Q15843	NEDD8	0.327329	0.412675	0.638555	0.194802	Up
SHTN1	A0MZ66	Shootin-1	0.408125	0.413542	0.639187	0.194372	Up
PRKAR2B	P31323	cAMP-dependent protein kinase type II-beta regulatory subunit	0.691975	0.415617	0.640431	0.193528	Up
SRP72	O76094	Signal recognition particle subunit SRP72	0.430461	0.417701	0.641895	0.192536	Up
GNG2	P59768	Guanine nucleotide-binding protein G(I)/G(S)/G(O) subunit gamma-2	0.487558	0.419302	0.643432	0.191497	Up
LAMTOR1	Q6IAA8	Ragulator complex protein LAMTOR1	0.409142	0.421144	0.64411	0.19104	Up
LANCL2	Q9NS86	LanC-like protein 2	0.410167	0.421773	0.64411	0.19104	Up
AMER2	Q8N7J2	APC membrane recruitment protein 2	0.478948	0.421545	0.64411	0.19104	Up
IDH3G	P51553	Isocitrate dehydrogenase [NAD] subunit gamma, mitochondrial	0.499683	0.421766	0.64411	0.19104	Up
EXOC1	Q9NV70	Exocyst complex component 1	0.377656	0.426248	0.648714	0.187947	Up
AP2A2	O94973	AP-2 complex subunit alpha-2	0.291179	0.427775	0.650147	0.186988	Up
EIF3H	O15372	Eukaryotic translation initiation factor 3 subunit H	0.294933	0.428205	0.650357	0.186848	Up
VCPIP1	Q96JH7	Deubiquitinating protein VCIP135	0.326021	0.431037	0.651541	0.186058	Up
BCAP31	P51572	B-cell receptor-associated protein 31	0.332484	0.435655	0.65349	0.184761	Up
PCYT2	Q99447	Ethanolamine-phosphate cytidylyltransferase	0.379385	0.434244	0.65349	0.184761	Up
AGT	P01019	Angiotensinogen;Angiotensin-1;Angiotensin-2;Angiotensin-3;Angiotensin-4;Angiotensin 1-9;Angiotensin 1-7;Angiotensin 1-5;Angiotensin 1-4	0.509034	0.434342	0.65349	0.184761	Up
TMEM30A	Q9NV96	Cell cycle control protein 50A	0.306866	0.436808	0.654034	0.184399	Up
CYFIP2	Q96F07	Cytoplasmic FMR1-interacting protein 2	0.589214	0.437557	0.654715	0.183948	Up
ARHGAP1	Q07960	Rho GTPase-activating protein 1	0.391413	0.439062	0.655643	0.183333	Up
NCDN	Q9UBB6	Neurochondrin	0.318156	0.441086	0.657339	0.182211	Up
ADRM1	Q16186	Proteasomal ubiquitin receptor ADRM1	0.226593	0.442076	0.657933	0.181818	Up
DBN1	Q16643	Drebrin	0.338818	0.442694	0.658096	0.18171	Up
PABPC4	Q13310	Polyadenylate-binding protein 4	0.373551	0.44295	0.658096	0.18171	Up
YWHAQ	P27348	14-3-3 protein theta	0.245201	0.446122	0.660426	0.180176	Up
ERP44	Q9BS26	Endoplasmic reticulum resident protein 44	0.245415	0.446207	0.660426	0.180176	Up
HNMT	P50135	Histamine N-methyltransferase	0.429306	0.446426	0.660426	0.180176	Up
DDX19A	Q9NUU7	ATP-dependent RNA helicase DDX19A;ATP-dependent RNA helicase DDX19B	0.261869	0.447029	0.660877	0.179879	Up
RALY	Q9UKM9	RNA-binding protein Raly	0.379158	0.448597	0.662754	0.178648	Up
SYN2	Q92777	Synapsin-2	0.214297	0.450287	0.664073	0.177784	Up
YWHAB	P31946	14-3-3 protein beta/alpha;14-3-3 protein beta/alpha, N-terminally processed	0.281104	0.450685	0.664073	0.177784	Up
PPP1R12A	O14974	Protein phosphatase 1 regulatory subunit 12A	0.399192	0.450675	0.664073	0.177784	Up
GET4	Q7L5D6	Golgi to ER traffic protein 4 homolog	0.260214	0.451005	0.664104	0.177764	Up
ANKMY2	Q8IV38	Ankyrin repeat and MYND domain-containing protein 2	0.265641	0.452402	0.664918	0.177232	Up
GNA13	Q14344	Guanine nucleotide-binding protein subunit alpha-13	0.307063	0.453689	0.664918	0.177232	Up
HSP90AA1	P07900	Heat shock protein HSP 90-alpha	0.343747	0.452596	0.664918	0.177232	Up
ASAP1	Q9ULH1	Arf-GAP with SH3 domain, ANK repeat and PH domain-containing protein 1	0.459698	0.454247	0.664918	0.177232	Up
C12orf57	Q99622	Protein C10	0.357679	0.45518	0.665839	0.176631	Up
GFM1	Q96RP9	Elongation factor G, mitochondrial	0.285073	0.455934	0.666066	0.176483	Up
WASF2	Q9Y6W5	Wiskott-Aldrich syndrome protein family member 2	0.25713	0.456876	0.666751	0.176036	Up
HDHD2	Q9H0R4	Haloacid dehalogenase-like hydrolase domain-containing protein 2	0.275272	0.457922	0.667653	0.175449	Up
HIP1	O00291	Huntingtin-interacting protein 1	0.251393	0.461482	0.670458	0.173629	Up
PMM1	Q92871	Phosphomannomutase 1	0.311571	0.461527	0.670458	0.173629	Up
PPP1CA	P62136	Serine/threonine-protein phosphatase PP1-alpha catalytic subunit	0.323664	0.460824	0.670458	0.173629	Up
NUMA1	Q14980	Nuclear mitotic apparatus protein 1	0.388279	0.461921	0.670458	0.173629	Up
TMX1	Q9H3N1	Thioredoxin-related transmembrane protein 1	0.303394	0.465078	0.671913	0.172687	Up
SORD	Q00796	Sorbitol dehydrogenase	0.388373	0.464629	0.671913	0.172687	Up
GLRX3	O76003	Glutaredoxin-3	0.305686	0.467653	0.673445	0.171698	Up
VPS53	Q5VIR6	Vacuolar protein sorting-associated protein 53 homolog	0.240809	0.468519	0.674255	0.171176	Up
PSMD3	O43242	26S proteasome non-ATPase regulatory subunit 3	0.207909	0.471342	0.677002	0.16941	Up
RPL14	P50914	60S ribosomal protein L14	0.332127	0.471136	0.677002	0.16941	Up
RTCA	O00442	RNA 3-terminal phosphate cyclase	0.331681	0.474161	0.67842	0.168501	Up
UBFD1	O14562	Ubiquitin domain-containing protein UBFD1	0.333448	0.473247	0.67842	0.168501	Up
RAP2B	P61225	Ras-related protein Rap-2b	0.367087	0.473887	0.67842	0.168501	Up
RDX	P35241	Radixin	0.403067	0.473818	0.67842	0.168501	Up
NCOA7	Q8NI08	Nuclear receptor coactivator 7	0.596559	0.475478	0.679866	0.167576	Up
CAP1	Q01518	Adenylyl cyclase-associated protein 1	0.262031	0.476617	0.680619	0.167096	Up
CRYZ	Q08257	Quinone oxidoreductase	0.308276	0.476606	0.680619	0.167096	Up
SIRPA	P78324	Tyrosine-protein phosphatase non-receptor type substrate 1	0.393913	0.477985	0.682134	0.16613	Up
THOP1	P52888	Thimet oligopeptidase	0.299309	0.47865	0.682633	0.165813	Up
SH3GL1	Q99961	Endophilin-A2	0.353059	0.479256	0.682633	0.165813	Up
ATP2B4	P23634	Plasma membrane calcium-transporting ATPase 4	0.415093	0.482766	0.685759	0.163828	Up
HP	P00738	Haptoglobin;Haptoglobin alpha chain;Haptoglobin beta chain	0.63419	0.483116	0.685759	0.163828	Up
PITPNB	P48739	Phosphatidylinositol transfer protein beta isoform	0.389921	0.483954	0.686245	0.163521	Up
CAMSAP3	Q9P1Y5	Calmodulin-regulated spectrin-associated protein 3	0.305479	0.48551	0.687136	0.162957	Up
CTNNA3	Q9UI47	Catenin alpha-3	0.365691	0.486828	0.688125	0.162333	Up
USP15	Q9Y4E8	Ubiquitin carboxyl-terminal hydrolase 15	0.233823	0.491699	0.693685	0.158838	Up
MAT2B	Q9NZL9	Methionine adenosyltransferase 2 subunit beta	0.453127	0.493061	0.694725	0.158187	Up
ITGA2	P17301	Integrin alpha-2	0.264143	0.49579	0.697048	0.156737	Up
SF3A1	Q15459	Splicing factor 3A subunit 1	0.304891	0.497978	0.698993	0.155527	Up
CCT7	Q99832	T-complex protein 1 subunit eta	0.295851	0.499269	0.699327	0.15532	Up
CUL1	Q13616	Cullin-1	0.214516	0.502676	0.699787	0.155034	Up
COPS2	P61201	COP9 signalosome complex subunit 2	0.220623	0.502762	0.699787	0.155034	Up
CNTNAP1	P78357	Contactin-associated protein 1	0.238896	0.502952	0.699787	0.155034	Up
LRRC47	Q8N1G4	Leucine-rich repeat-containing protein 47	0.230935	0.505733	0.701946	0.153696	Up
PSD3	Q9NYI0	PH and SEC7 domain-containing protein 3	0.645633	0.505768	0.701946	0.153696	Up
AP3B2	Q13367	AP-3 complex subunit beta-2	0.215972	0.506435	0.701995	0.153666	Up
SH3GL2	Q99962	Endophilin-A1	0.227159	0.506372	0.701995	0.153666	Up
HSPA4L	O95757	Heat shock 70 kDa protein 4L	0.395368	0.50959	0.703725	0.152597	Up
RPL9	P32969	60S ribosomal protein L9	0.330663	0.510376	0.703945	0.152462	Up
H2AFY2	Q9P0M6	Core histone macro-H2A.2	0.310082	0.511493	0.705049	0.151781	Up
CCT6A	P40227	T-complex protein 1 subunit zeta	0.221306	0.519717	0.709908	0.148798	Up
ACLY	P53396	ATP-citrate synthase	0.230958	0.519765	0.709908	0.148798	Up
RUVBL2	Q9Y230	RuvB-like 2	0.249474	0.520131	0.709908	0.148798	Up
QDPR	P09417	Dihydropteridine reductase	0.28259	0.518902	0.709908	0.148798	Up
DSTN	P60981	Destrin	0.312254	0.517169	0.709908	0.148798	Up
PICALM	Q13492	Phosphatidylinositol-binding clathrin assembly protein	0.320357	0.517508	0.709908	0.148798	Up
PSMA6	P60900	Proteasome subunit alpha type-6	0.405654	0.516886	0.709908	0.148798	Up
CETN2	P41208	Centrin-2	0.305078	0.524147	0.713637	0.146523	Up
SLK	Q9H2G2	STE20-like serine/threonine-protein kinase	0.303141	0.526766	0.715449	0.145421	Up
SRP68	Q9UHB9	Signal recognition particle subunit SRP68	0.236839	0.527888	0.716534	0.144763	Up
NAGK	Q9UJ70	N-acetyl-D-glucosamine kinase	0.188599	0.529177	0.717407	0.144234	Up
RABEP1	Q15276	Rab GTPase-binding effector protein 1	0.265821	0.528895	0.717407	0.144234	Up
DOCK5	Q9H7D0	Dedicator of cytokinesis protein 5	0.221409	0.530596	0.718174	0.14377	Up
GYS1	P13807	Glycogen [starch] synthase, muscle	0.445369	0.530712	0.718174	0.14377	Up
RAB3GAP2	Q9H2M9	Rab3 GTPase-activating protein non-catalytic subunit	0.301966	0.531154	0.718335	0.143673	Up
LGALS3	P17931	Galectin-3	0.312602	0.536068	0.723647	0.140473	Up
ARL2	P36404	ADP-ribosylation factor-like protein 2	0.192815	0.54314	0.728762	0.137415	Up
STXBP3	O00186	Syntaxin-binding protein 3	0.224734	0.543783	0.728762	0.137415	Up
SGIP1	Q9BQI5	SH3-containing GRB2-like protein 3-interacting protein 1	0.313482	0.543469	0.728762	0.137415	Up
CSNK1E	P49674	Casein kinase I isoform epsilon;Casein kinase I isoform delta	0.198506	0.545706	0.730017	0.136667	Up
TAGLN	Q01995	Transgelin	0.575121	0.546636	0.730821	0.136189	Up
LAMB2	P55268	Laminin subunit beta-2	0.277559	0.548457	0.731585	0.135735	Up
FGF1	P05230	Fibroblast growth factor 1	0.620777	0.548524	0.731585	0.135735	Up
VBP1	P61758	Prefoldin subunit 3	0.273319	0.550832	0.733687	0.134489	Up
CCT5	P48643	T-complex protein 1 subunit epsilon	0.218567	0.552822	0.734755	0.133857	Up
RPL15	P61313	60S ribosomal protein L15	0.284916	0.552885	0.734755	0.133857	Up
SESTD1	Q86VW0	SEC14 domain and spectrin repeat-containing protein 1	0.269561	0.553595	0.735259	0.13356	Up
KBTBD11	O94819	Kelch repeat and BTB domain-containing protein 11	0.18986	0.555565	0.736555	0.132795	Up
PALM2	Q8IXS6	Paralemmin-2	0.250154	0.556465	0.737013	0.132525	Up
WASHC5	Q12768	WASH complex subunit strumpellin	0.333205	0.55852	0.738269	0.131785	Up
RPL19	P84098	60S ribosomal protein L19	0.302924	0.562126	0.742153	0.129506	Up
KIF1A	Q12756	Kinesin-like protein KIF1A	0.232532	0.564712	0.744241	0.128286	Up
ITGA7	Q13683	Integrin alpha-7;Integrin alpha-7 heavy chain;Integrin alpha-7 light chain;Integrin alpha-7 70 kDa form	0.173433	0.567029	0.745967	0.127281	Up
EIF3F	O00303	Eukaryotic translation initiation factor 3 subunit F	0.257341	0.569988	0.74853	0.125791	Up
SLC8A2	Q9UPR5	Sodium/calcium exchanger 2	0.347674	0.569899	0.74853	0.125791	Up
PLCXD3	Q63HM9	PI-PLC X domain-containing protein 3	0.444877	0.572586	0.750085	0.12489	Up
FABP5	Q01469	Fatty acid-binding protein, epidermal	0.466897	0.572697	0.750085	0.12489	Up
RPL11	P62913	60S ribosomal protein L11	0.239636	0.574231	0.751437	0.124107	Up
CHMP3	Q9Y3E7	Charged multivesicular body protein 3	0.22682	0.582239	0.757836	0.120425	Up
MATR3	P43243	Matrin-3	0.249819	0.581568	0.757836	0.120425	Up
ARL8A	Q96BM9	ADP-ribosylation factor-like protein 8A	0.283487	0.582872	0.757836	0.120425	Up
SH3GL3	Q99963	Endophilin-A3	0.250454	0.584196	0.757877	0.120401	Up
EIF2A	Q9BY44	Eukaryotic translation initiation factor 2A;Eukaryotic translation initiation factor 2A, N-terminally processed	0.204823	0.588755	0.759706	0.119355	Up
FNBP1	Q96RU3	Formin-binding protein 1	0.317701	0.588536	0.759706	0.119355	Up
PRKACA	P17612	cAMP-dependent protein kinase catalytic subunit alpha	0.324609	0.588716	0.759706	0.119355	Up
CAMK2B	Q13554	Calcium/calmodulin-dependent protein kinase type II subunit beta	0.180663	0.589408	0.75989	0.119249	Up
DUSP23	Q9BVJ7	Dual specificity protein phosphatase 23	0.279198	0.590268	0.760334	0.118996	Up
GUK1	Q16774	Guanylate kinase	0.280322	0.592928	0.763121	0.117407	Up
RAP1GAP2	Q684P5	Rap1 GTPase-activating protein 2	0.220331	0.593657	0.763371	0.117264	Up
PFKM	P08237	ATP-dependent 6-phosphofructokinase, muscle type	0.213712	0.594612	0.764157	0.116817	Up
COPB1	P35606	Coatomer subunit beta	0.223747	0.597373	0.766819	0.115307	Up
IDH2	P48735	Isocitrate dehydrogenase [NADP], mitochondrial	0.249586	0.597868	0.766819	0.115307	Up
ANKFY1	Q9P2R3	Rabankyrin-5	0.249239	0.598615	0.767083	0.115157	Up
CSNK2A2	P19784	Casein kinase II subunit alpha	0.147076	0.600324	0.768388	0.11442	Up
ELOB	Q15370	Transcription elongation factor B polypeptide 2	0.209028	0.604135	0.771991	0.112388	Up
ASPA	P45381	Aspartoacylase	0.399208	0.604876	0.771991	0.112388	Up
MRPS23	Q9Y3D9	28S ribosomal protein S23, mitochondrial	0.243965	0.610319	0.778043	0.108996	Up
SERPINB6	P35237	Serpin B6	0.251923	0.611299	0.778711	0.108624	Up
CFL2	Q9Y281	Cofilin-2	0.2297	0.612015	0.778865	0.108538	Up
SNX27	Q96L92	Sorting nexin-27	0.182336	0.614361	0.780956	0.107373	Up
ARPC2	O15144	Actin-related protein 2/3 complex subunit 2	0.201725	0.614166	0.780956	0.107373	Up
PRKAR2A	P13861	cAMP-dependent protein kinase type II-alpha regulatory subunit	0.161834	0.614713	0.780956	0.107373	Up
CC2D1A	Q6P1N0	Coiled-coil and C2 domain-containing protein 1A	0.249416	0.615897	0.781239	0.107216	Up
RPL5	P46777	60S ribosomal protein L5	0.203986	0.618595	0.783647	0.105879	Up
ATP2B2	Q01814	Plasma membrane calcium-transporting ATPase 2	0.298307	0.62463	0.78936	0.102725	Up
MRE11	P49959	Double-strand break repair protein MRE11A	0.298442	0.624694	0.78936	0.102725	Up
RPS25	P62851	40S ribosomal protein S25	0.483677	0.626776	0.790856	0.101903	Up
ASNA1	O43681	ATPase ASNA1	0.2248	0.62733	0.791106	0.101766	Up
AASDHPPT	Q9NRN7	L-aminoadipate-semialdehyde dehydrogenase-phosphopantetheinyl transferase	0.185146	0.628689	0.79192	0.101319	Up
ABR	Q12979	Active breakpoint cluster region-related protein	0.213318	0.628554	0.79192	0.101319	Up
VCP	P55072	Transitional endoplasmic reticulum ATPase	0.151602	0.635744	0.797191	0.0984375	Up
DPP6	P42658	Dipeptidyl aminopeptidase-like protein 6	0.200098	0.635622	0.797191	0.0984375	Up
PNP	P00491	Purine nucleoside phosphorylase	0.320582	0.635156	0.797191	0.0984375	Up
COL4A2	P08572	Collagen alpha-2(IV) chain;Canstatin	0.217587	0.637626	0.7991	0.097399	Up
CORO2B	Q9UQ03	Coronin-2B	0.187011	0.641288	0.799598	0.0971282	Up
CAPZA2	P47755	F-actin-capping protein subunit alpha-2	0.285434	0.641982	0.799598	0.0971282	Up
ISOC1	Q96CN7	Isochorismatase domain-containing protein 1	0.236809	0.644421	0.800727	0.0965157	Up
G6PD	P11413	Glucose-6-phosphate 1-dehydrogenase	0.228321	0.645971	0.801422	0.0961387	Up
SAFB	Q15424	Scaffold attachment factor B1	0.282293	0.648874	0.803816	0.0948432	Up
TRAPPC4	Q9Y296	Trafficking protein particle complex subunit 4	0.202514	0.651142	0.806038	0.0936446	Up
EIF1	P41567	Eukaryotic translation initiation factor 1;Eukaryotic translation initiation factor 1b	0.209937	0.655936	0.808369	0.0923902	Up
DCLK2	Q8N568	Serine/threonine-protein kinase DCLK2	0.211671	0.655894	0.808369	0.0923902	Up
PRMT5	O14744	Protein arginine N-methyltransferase 5;Protein arginine N-methyltransferase 5, N-terminally processed	0.215834	0.655859	0.808369	0.0923902	Up
RCN2	Q14257	Reticulocalbin-2	0.235489	0.657016	0.809251	0.0919168	Up
MAP4	P27816	Microtubule-associated protein 4	0.157715	0.658857	0.810053	0.0914866	Up
ATP2B1	P20020	Plasma membrane calcium-transporting ATPase 1	0.307872	0.662199	0.812108	0.0903861	Up
COMMD3	Q9UBI1	COMM domain-containing protein 3	0.172742	0.665407	0.814619	0.0890455	Up
OGT	O15294	UDP-N-acetylglucosamine--peptide N-acetylglucosaminyltransferase 110 kDa subunit	0.244894	0.665987	0.81488	0.0889063	Up
ADPRHL2	Q9NX46	Poly(ADP-ribose) glycohydrolase ARH3	0.197214	0.667883	0.815726	0.0884555	Up
PPT1	P50897	Palmitoyl-protein thioesterase 1	0.263657	0.668147	0.815726	0.0884555	Up
UBQLN2	Q9UHD9	Ubiquilin-2	0.168894	0.669927	0.816107	0.0882531	Up
CLIP2	Q9UDT6	CAP-Gly domain-containing linker protein 2	0.182961	0.669529	0.816107	0.0882531	Up
ARMC10	Q8N2F6	Armadillo repeat-containing protein 10	0.197619	0.669121	0.816107	0.0882531	Up
[truncated: 223 more rows]
