# Supplementary material for: Regional vulnerability of brain white matter in vanishing white matter
Source: Acta Neuropathol Commun. 2023 Jun 22;11:103. doi: 10.1186/s40478-023-01599-6 (PMC10286497; doi:10.1186/s40478-023-01599-6)
Supplement: Supplementary file 3 — Supplementary Material 3: Supplemental Table 3 Results of gene ontology and pathway analysis of significantly differentially expressed proteins in VWM frontal and pons white matter [file 40478_2023_1599_MOESM3_ESM.xlsx]

## Sheet: info
Supplemental Table 3 Results of gene ontology and pathway analysis of significantly differentially expressed proteins in VWM frontal and pons white matter.

## Sheet: Frontal Ctrl vs. VWM
Gene ontology overrepresentation analysis results
Expression	GO term ID	Term	#Backround	#Input	Expected	Fold Enrichment	q-value	-Log10(q-value)	Proteins	GO	Hierarchical group	Most specific subclass?
Low	GO:0048857	neural nucleus development	33	16	3.03	5.29	0.00364	2.4389	BASP1, LDHA, YWHAQ, MBP, RHOA, S100A1, NDRG2, GLUD1, CDC42, SIRT2, PLP1, CALM3, MAG, PADI2, CNP, YWHAE	BP	1	No
Low	GO:0030901	midbrain development	34	16	3.12	5.13	0.00372	2.42946	BASP1, LDHA, YWHAQ, MBP, RHOA, S100A1, NDRG2, GLUD1, CDC42, SIRT2, PLP1, CALM3, MAG, PADI2, CNP, YWHAE	BP	1	No
Low	GO:0021762	substantia nigra development	31	16	2.84	5.63	0.00287	2.54212	BASP1, LDHA, YWHAQ, MBP, RHOA, S100A1, NDRG2, GLUD1, CDC42, SIRT2, PLP1, CALM3, MAG, PADI2, CNP, YWHAE	BP	1	Yes
Low	GO:0010467	gene expression	480	15	44.03	0.34	0.00425	2.37161	RACK1, AHCYL1, RPS18, C1QBP, CNTN2, HSD17B10, SARS, COPS2, NARS, PTGDS, DARS, EIF3J, RTCA, APEH, PABPC1	BP	2	Yes
Low	GO:0042802	identical protein binding	580	85	53.2	1.6	0.0445	1.35164	FABP5, MAT2A, EEA1, CRYZ, LDHA, RACK1, YWHAQ, YWHAZ, SEPT4, PTPA, PRDX6, LDHB, ABAT, PAK2, HIP1, AHCYL1, TFG, GAS7, BIN1, FLNB, TPP2, DYNC1LI2, GPD1, SLC9A3R1, EZR, GLUL, RIDA, GPD1L, TPM4, PIP4K2C, SRI, NAXE, TPM1, PAFAH1B2, ALDH5A1, ACOT7, YWHAB, S100A1, CRYL1, TPI1, MARCKS, SEPT7, CACYBP, CNTN2, GLTP, MYO6, ASPA, GLUD1, CRYAB, CDC42, GSTM3, ENO2, ALDH4A1, SARS, S100B, AQP1, FTH1, PLP1, NME1, P…	MF	3	Yes
Low	GO:0043209	myelin sheath	27	12	2.48	4.85	0.00472	2.32606	GLUL, MBP, MYO1D, CNTN2, SIRT2, PLP1, CALM3, ERMN, MAG, CNP, GDI1, PMP2	CC	4	Yes
Low	GO:0005902	microvillus	27	11	2.48	4.44	0.0151	1.82102	ATP6V1E1, RDX, CLIC4, SLC9A3R1, EZR, MYO1D, MYO6, ATP6V1B2, MYO1E, CNP, FSCN1	CC	5	Yes
Low	GO:0005938	cell cortex	150	30	13.76	2.18	0.0189	1.72354	SEPT4, RDX, DCTN4, FLNB, EZR, RHOA, RHOG, TPM4, MYO1D, LLGL1, SEPT8, MARCKS, SEPT7, SEPT10, MYO6, ADD3, ENO2, ANLN, EPB41L2, PAFAH1B1, ERMN, CAP1, CALB1, ACTR1A, MYO1E, SEPT9, SEPT2, CAPZB, FSCN1, HIP1R	CC	6	Yes
Low	GO:0015629	actin cytoskeleton	203	36	18.62	1.93	0.0255	1.59346	ACTR1B, TPM3, RDX, DCTN4, CLIC4, GAS7, BIN1, FLNB, SLC9A3R1, EZR, TPM4, MYO1D, TPM1, LLGL1, MARCKS, SEPT7, MYO6, CRYAB, ARPC3, DCTN3, ANLN, EPB41L2, PLS3, CAP1, CALB1, ALDOA, ACTR1A, MYO1E, DCTN2, SEPT9, SEPT2, CFL2, CAPZB, PAK1, FSCN1, CFL1	CC	7	Yes
Low	GO:0070062	extracellular exosome	932	159	85.49	1.86	1.45e-14	13.8386	FABP5, DDB1, PRDX2, BASP1, RALA, IDH2, PCMT1, EEA1, CRYZ, LDHA, RACK1, PGM1, ACAT2, YWHAQ, DNM2, LGALS3BP, YWHAZ, PTPA, PRDX6, ACTR1B, LDHB, APOD, HDHD2, ATP6V1E1, PSMD2, PSMB6, TPM3, FABP3, RDX, HEBP1, CLIC4, AHCYL1, RPS18, FLNB, ALDOC, GLOD4, CCT8, GPD1, CNDP2, SLC9A3R1, EZR, GLUL, RIDA, GDI2, RHOA, RHOG, QDPR, ADSS, TF, SERPINB6, HSPE1, GPD1L, SNCG, TPM4, PIP4K2C, SRI, LUZP1, TPP1, ALDH1A1, PS…	CC	8	Yes
Low	GO:1903561	extracellular vesicle	938	159	86.04	1.85	9.56e-15	14.0195	FABP5, DDB1, PRDX2, BASP1, RALA, IDH2, PCMT1, EEA1, CRYZ, LDHA, RACK1, PGM1, ACAT2, YWHAQ, DNM2, LGALS3BP, YWHAZ, PTPA, PRDX6, ACTR1B, LDHB, APOD, HDHD2, ATP6V1E1, PSMD2, PSMB6, TPM3, FABP3, RDX, HEBP1, CLIC4, AHCYL1, RPS18, FLNB, ALDOC, GLOD4, CCT8, GPD1, CNDP2, SLC9A3R1, EZR, GLUL, RIDA, GDI2, RHOA, RHOG, QDPR, ADSS, TF, SERPINB6, HSPE1, GPD1L, SNCG, TPM4, PIP4K2C, SRI, LUZP1, TPP1, ALDH1A1, PS…	CC	8	No
Low	GO:0065010	extracellular membrane-bounded organelle	938	159	86.04	1.85	7.17e-15	14.1445	FABP5, DDB1, PRDX2, BASP1, RALA, IDH2, PCMT1, EEA1, CRYZ, LDHA, RACK1, PGM1, ACAT2, YWHAQ, DNM2, LGALS3BP, YWHAZ, PTPA, PRDX6, ACTR1B, LDHB, APOD, HDHD2, ATP6V1E1, PSMD2, PSMB6, TPM3, FABP3, RDX, HEBP1, CLIC4, AHCYL1, RPS18, FLNB, ALDOC, GLOD4, CCT8, GPD1, CNDP2, SLC9A3R1, EZR, GLUL, RIDA, GDI2, RHOA, RHOG, QDPR, ADSS, TF, SERPINB6, HSPE1, GPD1L, SNCG, TPM4, PIP4K2C, SRI, LUZP1, TPP1, ALDH1A1, PS…	CC	8	No
Low	GO:0043230	extracellular organelle	938	159	86.04	1.85	1.43e-14	13.8447	FABP5, DDB1, PRDX2, BASP1, RALA, IDH2, PCMT1, EEA1, CRYZ, LDHA, RACK1, PGM1, ACAT2, YWHAQ, DNM2, LGALS3BP, YWHAZ, PTPA, PRDX6, ACTR1B, LDHB, APOD, HDHD2, ATP6V1E1, PSMD2, PSMB6, TPM3, FABP3, RDX, HEBP1, CLIC4, AHCYL1, RPS18, FLNB, ALDOC, GLOD4, CCT8, GPD1, CNDP2, SLC9A3R1, EZR, GLUL, RIDA, GDI2, RHOA, RHOG, QDPR, ADSS, TF, SERPINB6, HSPE1, GPD1L, SNCG, TPM4, PIP4K2C, SRI, LUZP1, TPP1, ALDH1A1, PS…	CC	8	No
Low	GO:0005576	extracellular region	1108	169	101.63	1.66	3.32e-12	11.4789	FABP5, DDB1, PRDX2, BASP1, RALA, IDH2, PCMT1, EEA1, CRYZ, LDHA, RACK1, PGM1, ACAT2, YWHAQ, DNM2, LGALS3BP, YWHAZ, PTPA, PRDX6, ACTR1B, LGI3, LDHB, APOD, HDHD2, ATP6V1E1, PSMD2, PSMB6, TPM3, FABP3, RDX, HEBP1, HAPLN2, CLIC4, AHCYL1, RPS18, FLNB, ALDOC, GLOD4, CCT8, GPD1, CNDP2, ILF2, SLC9A3R1, EZR, GLUL, RIDA, GDI2, RHOA, RHOG, QDPR, ADSS, TF, SERPINB6, HSPE1, GPD1L, SNCG, TPM4, PIP4K2C, SRI, LUZP…	CC	8	No
Low	GO:0031982	vesicle	1360	185	124.74	1.48	1.85e-09	8.73283	FABP5, DDB1, PRDX2, BASP1, RALA, IDH2, PCMT1, EEA1, CRYZ, LDHA, RACK1, PGM1, ACAT2, YWHAQ, DNM2, LGALS3BP, YWHAZ, SEPT4, PTPA, PRDX6, ACTR1B, LGI3, LDHB, DNAJC6, APOD, HDHD2, ATP6V1E1, PSMD2, PSMB6, TPM3, PAK2, FABP3, RDX, HEBP1, HIP1, CLIC4, AHCYL1, RPS18, BIN1, FLNB, ALDOC, GLOD4, CCT8, DYNC1LI2, GPD1, CNDP2, ILF2, SLC9A3R1, EZR, GLUL, RIDA, GDI2, RHOA, RHOG, QDPR, ADSS, TF, SERPINB6, HSPE1, GP…	CC	8	No
Low	GO:0005615	extracellular space	1004	163	92.09	1.77	6.96e-14	13.1574	FABP5, DDB1, PRDX2, BASP1, RALA, IDH2, PCMT1, EEA1, CRYZ, LDHA, RACK1, PGM1, ACAT2, YWHAQ, DNM2, LGALS3BP, YWHAZ, PTPA, PRDX6, ACTR1B, LDHB, APOD, HDHD2, ATP6V1E1, PSMD2, PSMB6, TPM3, FABP3, RDX, HEBP1, CLIC4, AHCYL1, RPS18, FLNB, ALDOC, GLOD4, CCT8, GPD1, CNDP2, SLC9A3R1, EZR, GLUL, RIDA, GDI2, RHOA, RHOG, QDPR, ADSS, TF, SERPINB6, HSPE1, GPD1L, SNCG, TPM4, PIP4K2C, SRI, LUZP1, TPP1, ALDH1A1, PS…	CC	8	No
Low	GO:0005829	cytosol	1715	200	157.3	1.27	0.000199	3.70115	FABP5, PRDX2, MAT2A, IDH2, PCMT1, EEA1, CRYZ, LDHA, RACK1, PGM1, ACAT2, YWHAQ, DNM2, PPP3R1, YWHAZ, SEPT4, PRDX6, ACTR1B, LDHB, DNAJC6, APOD, ATP6V1E1, PSMD2, PSMB6, TPM3, KIF5A, PAK2, UBE2O, FABP3, DCTN4, PTPN11, HIP1, CLIC4, AHCYL1, RPS18, TFG, BIN1, FMNL2, FLNB, SUGT1, NDUFV1, ACO2, SKP1, COPS7A, ALDOC, TPP2, STIP1, CCT8, DYNC1LI2, GPD1, CNDP2, EZR, GLUL, RIDA, MBP, GDI2, RHOA, RHOG, QDPR, ADS…	CC	9	Yes
Low	GO:0016021	integral component of membrane	581	23	53.29	0.43	0.000248	3.60555	LDHA, PTPA, CYB5R2, CLIC4, FLNB, NDUFV1, SERPINB6, TPM1, ASAH1, NDRG2, HSPA2, KCNAB2, AQP1, FTH1, PLP1, CALM3, ATP6V1B2, CA14, OPALIN, NUDC, MAG, PLEKHB1, VAT1	CC	10	Yes
Low	GO:0031224	intrinsic component of membrane	619	29	56.78	0.51	0.00306	2.51428	LDHA, PTPA, CYB5R2, CLIC4, FLNB, NDUFV1, SERPINB6, TPM1, ASAH1, NDRG2, CNTN2, HSPA2, KCNAB2, PICALM, RAB5B, AQP1, FTH1, PLP1, ENPP6, BCAN, CALM3, ATP6V1B2, CA14, OPALIN, NUDC, MAG, PLEKHB1, OMG, VAT1	CC	10	No
Low	GO:1990904	ribonucleoprotein complex	264	6	24.21	0.25	0.00226	2.64589	RACK1, RPS18, ILF2, HSD17B10, EIF3J, PABPC1	CC	11	Yes
Low	GO:0005743	mitochondrial inner membrane	207	4	18.99	0.21	0.00778	2.10902	LDHB, NDUFV1, EFHD1, CNP	CC	12	Yes
Low	GO:0019866	organelle inner membrane	218	4	20	0.2	0.0046	2.33724	LDHB, NDUFV1, EFHD1, CNP	CC	12	No
Low	GO:0031090	organelle membrane	939	55	86.13	0.64	0.00702	2.15366	FABP5, RALA, EEA1, DNM2, SEPT4, LDHB, ATP6V1E1, CYB5R2, HIP1, CLIC4, AHCYL1, BIN1, NDUFV1, RHOA, RHOG, TF, SERPINB6, SRI, LLGL1, YWHAB, SEPT8, UCHL1, KCNAB2, NCALD, MYO6, WDR44, TTC1, PLIN3, CDC42, RAB5B, AQP1, EPN2, STAM, CALM3, PEF1, ATP6V1B2, PAFAH1B1, RAP1A, EFHD1, NAPG, PTGDS, CHMP1A, CNP, SEPT2, APEH, DYNC1LI1, ATP6V1C1, PAK1, HGS, ARRB1, CHMP4B, GLIPR2, VAT1, HIP1R, SCRN1	CC	12	No
Low	GO:0031967	organelle envelope	433	19	39.72	0.48	0.0177	1.75203	SEPT4, LDHB, BIN1, NDUFV1, CACYBP, MYO6, AQP1, CALM3, PAFAH1B1, EFHD1, PTGDS, CHMP1A, CNP, APEH, PAK1, CHMP4B, IPO5, VAT1, SCRN1	CC	12	No
Low	GO:0031975	envelope	433	19	39.72	0.48	0.0186	1.73049	SEPT4, LDHB, BIN1, NDUFV1, CACYBP, MYO6, AQP1, CALM3, PAFAH1B1, EFHD1, PTGDS, CHMP1A, CNP, APEH, PAK1, CHMP4B, IPO5, VAT1, SCRN1	CC	12	No
Low	GO:0031966	mitochondrial membrane	290	7	26.6	0.26	0.0019	2.72125	SEPT4, LDHB, NDUFV1, CALM3, EFHD1, CNP, VAT1	CC	12	No
Low	GO:0005740	mitochondrial envelope	306	7	28.07	0.25	0.000714	3.1463	SEPT4, LDHB, NDUFV1, CALM3, EFHD1, CNP, VAT1	CC	12	No
High	GO:0005198	structural molecule activity	265	38	17.62	2.16	0.0436	1.36051	HAPLN4, RPL28, RPL32, MAP2, BSN, PCLO, COL6A3, ANK2, RPL7, RPL7A, LAMB2, SYNM, FGB, COL6A1, RPL22, TUBB2A, RPL23A, RPL18, APOE, SPTB, FGA, LMNB2, RPL27A, LMNB1, MRPS23, RPL35A, TUBB4B, DLG4, TUBB2B, HIST1H1C, RPL27, HIST1H4A, RPL14, HIST2H3A, RPL34, COL1A2, NEBL, HIST1H1E	MF	13	Yes
High	GO:0048786	presynaptic active zone	46	15	3.06	4.91	0.00401	2.39686	ATP2B4, BSN, SYP, PCLO, STX1A, SLC17A7, RAB3A, ATP2B1, ATP2B2, PPFIA3, PHB2, CTNND1, STX1B, SV2A, SYN1	CC	14	Yes
High	GO:0098793	presynapse	241	33	16.02	2.06	0.0412	1.3851	ATP2B4, RAB12, ATP6V0A1, BSN, SYP, PCLO, STX1A, SLC17A7, RAB3A, VPS18, RPL22, ATP2B1, RAB3D, VAMP2, SYN2, ATP2B2, SLC8A2, CAD, VAMP1, PPFIA3, PHB2, DLG4, CTNND1, FXR1, GRM3, STX1B, NCSTN, ATP6V0D1, STX12, SV2A, SYN1, SYT7, STX7	CC	14	No
High	GO:0022625	cytosolic large ribosomal subunit	44	12	2.92	4.1	0.0296	1.52871	RPL28, RPL32, RPL7, RPL7A, RPL22, RPL23A, RPL18, RPL27A, RPL35A, RPL27, RPL14, RPL34	CC	15	Yes
High	GO:0005829	cytosol	1715	85	114	0.75	0.0292	1.53462	RPL28, RAB12, PSMC5, DOCK1, ATP6V0A1, SCOC, RPL32, MAP2, HSPA5, CAVIN1, NAA10, AGTPBP1, STX1A, UPF1, CSNK1E, ANK2, HK1, RPL7, EIF3G, EMD, RPL7A, DDX17, SLC7A5, RAB3A, SRP68, PYGL, KPNA4, STK38L, NT5DC3, HNRNPH2, CALD1, FLNA, RPL22, RPL23A, CALCOCO1, USP47, SRP9, RPL18, VAMP2, PRKAR2A, ANXA2, ACSS2, DNAJB1, SPTB, RPL27A, EEF1E1, ARFGAP2, CAD, VAMP1, DDX5, DOCK5, PPFIA3, HSPB8, RPL35A, CPNE1, TUBB4…	CC	15	No
High	GO:0008021	synaptic vesicle	108	21	7.18	2.93	0.0238	1.62342	RAB12, ATP6V0A1, BSN, SYP, STX1A, SLC17A7, RAB3A, ATP2B1, RAB3D, VAMP2, SYN2, VAMP1, DLG4, STX1B, NCSTN, ATP6V0D1, STX12, SV2A, SYN1, SYT7, STX7	CC	16	Yes
High	GO:0070382	exocytic vesicle	111	21	7.38	2.85	0.0226	1.64589	RAB12, ATP6V0A1, BSN, SYP, STX1A, SLC17A7, RAB3A, ATP2B1, RAB3D, VAMP2, SYN2, VAMP1, DLG4, STX1B, NCSTN, ATP6V0D1, STX12, SV2A, SYN1, SYT7, STX7	CC	16	No
High	GO:0016021	integral component of membrane	581	61	38.62	1.58	0.048	1.31876	TMEM263, ATP2B4, ITPR1, NDUFB6, ATP6V0A1, ATP2A2, PHB, HSPA5, DPP6, SYP, ATAD3A, PCLO, EPHX1, IMMT, STX1A, CSNK1E, SEC22B, EMD, SLC7A5, HIGD1A, SLC27A4, SLC17A7, SFXN3, NDUFB2, FLNA, ATP2B1, RHOT1, KIAA1468, COA3, VAMP2, CKAP4, ATP2B2, TFRC, ICAM5, SCAMP3, SLC8A2, EEF1E1, VAMP1, NCEH1, DPP10, STOM, PTPRE, SLC25A24, DLG4, TOMM22, GRM3, STX1B, NCSTN, STX12, SLC4A1, NDUFA13, CHCHD3, CYB5B, SV2A, RTN…	CC	17	Yes
High	GO:0031224	intrinsic component of membrane	619	66	41.15	1.6	0.0311	1.50724	TMEM263, ATP2B4, ITPR1, NDUFB6, ATP6V0A1, ATP2A2, PHB, HSPA5, DPP6, SYP, ATAD3A, PCLO, EPHX1, IMMT, STX1A, CSNK1E, SEC22B, EMD, SLC7A5, HIGD1A, SLC27A4, SLC17A7, RAB3A, SFXN3, NDUFB2, FLNA, ATP2B1, RHOT1, KIAA1468, COA3, VAMP2, CKAP4, ATP2B2, SPTB, TFRC, ICAM5, SCAMP3, SLC8A2, EEF1E1, VAMP1, NCEH1, DPP10, STOM, PTPRE, SLC25A24, DLG4, TOMM22, GRM3, GPC1, STX1B, NCSTN, CDH13, STX12, SLC4A1, NDUFA13…	CC	17	No
KEGG pathway analysis results
Expression	KEGG term ID	Term	#Backround	#Input	Expected	Fold Enrichment	q-value	-Log10(q-value)	Proteins
Low	KEGG:00010	Glycolysis / Gluconeogenesis	33	12	2.79037	4.30051	0.00173375	2.76101	DLD, LDHB, LDHA, ALDOA, TPI1, ALDH9A1, ALDH2, PGM1, ENO2, PKM, ALDOC, ALDH7A1
Low	KEGG:00000	KEGG root term	1828	188	154.57	1.21628	0.0023636	2.62643	DYNC1I2, DNM2, ARPC3, UCHL1, ATP6V1C1, PAFAH1B1, ACTR1B, ACO1, PSMD2, NAE1, PSAT1, CALM3, CHMP1A, DCTN4, CYB5R2, RASAL1, RAB5B, ACO2, YWHAZ, PSMB6, ADSS, PSMD14, 40057, YWHAB, DCTN2, TPM1, DLD, DNM3, PIP4K2C, MAT2A, ACTR1A, MDH1, STAM, PRDX1, DNAJC6, CHMP4B, 37500, LDHB, HGS, ATP6V1E1, LDHA, DNAJA2, PABPC1, YWHAE, MYO6, 39326, NME2, CAPN1, IDH2, NAGK, HSPA2, PAFAH1B2, GNG7, PSMA3, BIN1, PDE1C, CR…
Low	KEGG:00270	Cysteine and methionine metabolism	24	9	2.02936	4.4349	0.00632103	2.19921	PSAT1, MAT2A, MDH1, LDHB, LDHA, GCLC, ENOPH1, AHCYL1, AHCY
Low	KEGG:00620	Pyruvate metabolism	31	10	2.62126	3.81496	0.00826055	2.08299	DLD, MDH1, LDHB, LDHA, ALDH9A1, ACAT2, GRHPR, ALDH2, PKM, ALDH7A1
Low	KEGG:00340	Histidine metabolism	12	6	1.01468	5.91319	0.00882141	2.05446	ALDH9A1, ALDH2, CNDP2, ASPA, CARNS1, ALDH7A1
Low	KEGG:00410	beta-Alanine metabolism	17	7	1.43746	4.86969	0.00882141	2.05446	ABAT, ALDH9A1, ALDH2, CNDP2, ECHS1, CARNS1, ALDH7A1
Low	KEGG:01100	Metabolic pathways	491	63	41.5173	1.51744	0.00882141	2.05446	ATP6V1C1, PAFAH1B1, ACO1, PSAT1, ACO2, ADSS, DLD, PIP4K2C, MAT2A, MDH1, LDHB, ATP6V1E1, LDHA, NME2, IDH2, NAGK, PAFAH1B2, PDE1C, MCCC2, FASN, PGM3, NDUFV1, GCLC, ALDOA, ASAH1, TPI1, HSD17B10, QDPR, ABAT, ATP6V1B2, SELENBP1, ALDH9A1, ACAT2, GSTM3, PFKFB2, GLUD1, PYGM, CA14, ENOPH1, ALDH5A1, MPI, GRHPR, ALDH2, PGM1, ENPP6, CNDP2, SIRT2, ASPA, ENO2, ECHS1, PKM, ALDH1A1, AHCYL1, PTGDS, CARNS1, CRYL1,…
Low	KEGG:01230	Biosynthesis of amino acids	40	11	3.38227	3.25226	0.00942157	2.02588	ACO1, PSAT1, ACO2, MAT2A, IDH2, ALDOA, TPI1, ENO2, PKM, ALDOC, GLUL
Low	KEGG:00630	Glyoxylate and dicarboxylate metabolism	19	7	1.60658	4.35709	0.0153245	1.81461	ACO1, ACO2, DLD, MDH1, ACAT2, GRHPR, GLUL
Low	KEGG:05132	Salmonella infection	126	22	10.6541	2.06493	0.015886	1.79899	DYNC1I2, DNM2, ARPC3, ACTR1B, DCTN4, RAB5B, DCTN2, ACTR1A, MYO6, DCTN3, KIF5A, ELMO1, DYNC1LI1, DYNC1LI2, FLNB, RALA, RHOA, AHNAK2, PAK1, RHOG, SKP1, CDC42
Low	KEGG:00250	Alanine, aspartate and glutamate metabolism	20	7	1.69113	4.13924	0.0179123	1.74685	ADSS, ABAT, GLUD1, ALDH5A1, ASPA, GLUL, ALDH4A1
Low	KEGG:00310	Lysine degradation	16	6	1.35291	4.4349	0.0259236	1.5863	DLD, ALDH9A1, ACAT2, ALDH2, ECHS1, ALDH7A1
Low	KEGG:00280	Valine, leucine and isoleucine degradation	35	9	2.95948	3.04107	0.0342373	1.4655	DLD, MCCC2, HSD17B10, ABAT, ALDH9A1, ACAT2, ALDH2, ECHS1, ALDH7A1
Low	KEGG:01200	Carbon metabolism	72	14	6.08808	2.29958	0.038248	1.41739	ACO1, PSAT1, ACO2, DLD, MDH1, IDH2, ALDOA, TPI1, ACAT2, GLUD1, ENO2, ECHS1, PKM, ALDOC
Low	KEGG:00380	Tryptophan metabolism	18	6	1.52202	3.94213	0.0415812	1.3811	DLD, ALDH9A1, ACAT2, ALDH2, ECHS1, ALDH7A1
High	KEGG:04130	SNARE interactions in vesicular transport	15	6	0.920435	6.51866	0.0307025	1.51283	STX1A, VAMP2, STX7, SEC22B, STX1B, VAMP1

## Sheet: Pons Ctrl vs. VWM
Gene ontology overrepresentation analysis results
Expression	GO term id	Term	#Background	#Input	Expected	Fold Enrichment	q-value	-Log10(q-value)	Proteins	GO	Hierarchical group	Most specific subclass?
Low	GO:0042776	proton motive force-driven mitochondrial ATP synthesis	50	19	1.47	12.92	2.58e-11	10.5884	NDUFA6, NDUFA7, NDUFB6, ATP5F1B, NDUFA1, NDUFB1, NDUFS7, NDUFB4, ATP5F1E, NDUFS5, NDUFA2, NDUFB2, NDUFA12, ATP5O, NDUFA13, ATP5PD, ATP5MG, NDUFB3, ATP5ME	BP	1	Yes
Low	GO:0015986	proton motive force-driven ATP synthesis	53	20	1.56	12.83	1.03e-11	10.9872	NDUFA6, NDUFA7, NDUFB6, ATP5F1B, NDUFA1, NDUFB1, NDUFS7, NDUFB4, ATP5F1E, NDUFS5, NDUFA2, ATP5MD, NDUFB2, NDUFA12, ATP5O, NDUFA13, ATP5PD, ATP5MG, NDUFB3, ATP5ME	BP	1	No
Low	GO:0006754	ATP biosynthetic process	56	20	1.65	12.15	1.64e-11	10.7852	NDUFA6, NDUFA7, NDUFB6, ATP5F1B, NDUFA1, NDUFB1, NDUFS7, NDUFB4, ATP5F1E, NDUFS5, NDUFA2, ATP5MD, NDUFB2, NDUFA12, ATP5O, NDUFA13, ATP5PD, ATP5MG, NDUFB3, ATP5ME	BP	1	No
Low	GO:0009152	purine ribonucleotide biosynthetic process	102	20	3	6.67	4.59e-08	7.33819	NDUFA6, NDUFA7, NDUFB6, ATP5F1B, NDUFA1, NDUFB1, NDUFS7, NDUFB4, ATP5F1E, NDUFS5, NDUFA2, ATP5MD, NDUFB2, NDUFA12, ATP5O, NDUFA13, ATP5PD, ATP5MG, NDUFB3, ATP5ME	BP	1	No
Low	GO:0006164	purine nucleotide biosynthetic process	106	20	3.12	6.42	6.68e-08	7.17522	NDUFA6, NDUFA7, NDUFB6, ATP5F1B, NDUFA1, NDUFB1, NDUFS7, NDUFB4, ATP5F1E, NDUFS5, NDUFA2, ATP5MD, NDUFB2, NDUFA12, ATP5O, NDUFA13, ATP5PD, ATP5MG, NDUFB3, ATP5ME	BP	1	No
Low	GO:0072522	purine-containing compound biosynthetic process	113	20	3.32	6.02	1.52e-07	6.81816	NDUFA6, NDUFA7, NDUFB6, ATP5F1B, NDUFA1, NDUFB1, NDUFS7, NDUFB4, ATP5F1E, NDUFS5, NDUFA2, ATP5MD, NDUFB2, NDUFA12, ATP5O, NDUFA13, ATP5PD, ATP5MG, NDUFB3, ATP5ME	BP	1	No
Low	GO:1901362	organic cyclic compound biosynthetic process	278	22	8.17	2.69	0.00404	2.39362	NDUFA6, NDUFA7, NDUFB6, ATP5F1B, NDUFA1, NDUFB1, NDUFS7, NDUFB4, ATP5F1E, NDUFS5, NDUFA2, ATP5MD, NDUFB2, NDUFA12, ATP5O, ALAD, NDUFA13, ATP5PD, ATP5MG, ATP5IF1, NDUFB3, ATP5ME	BP	1	No
Low	GO:0018130	heterocycle biosynthetic process	246	22	7.23	3.04	0.000711	3.14813	NDUFA6, NDUFA7, NDUFB6, ATP5F1B, NDUFA1, NDUFB1, NDUFS7, NDUFB4, ATP5F1E, NDUFS5, NDUFA2, ATP5MD, NDUFB2, NDUFA12, ATP5O, ALAD, NDUFA13, ATP5PD, ATP5MG, ATP5IF1, NDUFB3, ATP5ME	BP	1	No
Low	GO:0072521	purine-containing compound metabolic process	179	21	5.26	3.99	2.36e-05	4.62709	NDUFA6, NDUFA7, NDUFB6, ATP5F1B, NDUFA1, NDUFB1, NDUFS7, NDUFB4, ATP5F1E, NDUFS5, NDUFA2, ATP5MD, NDUFB2, NDUFA12, ATP5O, NDUFA13, ATP5PD, ATP5MG, NDUFB3, ATP5ME, MCCC2	BP	1	No
Low	GO:0019438	aromatic compound biosynthetic process	240	22	7.06	3.12	0.000494	3.30627	NDUFA6, NDUFA7, NDUFB6, ATP5F1B, NDUFA1, NDUFB1, NDUFS7, NDUFB4, ATP5F1E, NDUFS5, NDUFA2, ATP5MD, NDUFB2, NDUFA12, ATP5O, ALAD, NDUFA13, ATP5PD, ATP5MG, ATP5IF1, NDUFB3, ATP5ME	BP	1	No
Low	GO:0009165	nucleotide biosynthetic process	120	20	3.53	5.67	3.35e-07	6.47496	NDUFA6, NDUFA7, NDUFB6, ATP5F1B, NDUFA1, NDUFB1, NDUFS7, NDUFB4, ATP5F1E, NDUFS5, NDUFA2, ATP5MD, NDUFB2, NDUFA12, ATP5O, NDUFA13, ATP5PD, ATP5MG, NDUFB3, ATP5ME	BP	1	No
Low	GO:0009117	nucleotide metabolic process	211	22	6.2	3.55	6.97e-05	4.15677	NDUFA6, NDUFA7, NDUFB6, ATP5F1B, NDUFA1, NDUFB1, NDUFS7, NDUFB4, ATP5F1E, NDUFS5, NDUFA2, ATP5MD, NDUFB2, NDUFA12, ATP5O, CNP, NDUFA13, ATP5PD, ATP5MG, NDUFB3, ATP5ME, MCCC2	BP	1	No
Low	GO:0006753	nucleoside phosphate metabolic process	211	22	6.2	3.55	7.14e-05	4.1463	NDUFA6, NDUFA7, NDUFB6, ATP5F1B, NDUFA1, NDUFB1, NDUFS7, NDUFB4, ATP5F1E, NDUFS5, NDUFA2, ATP5MD, NDUFB2, NDUFA12, ATP5O, CNP, NDUFA13, ATP5PD, ATP5MG, NDUFB3, ATP5ME, MCCC2	BP	1	No
Low	GO:0055086	nucleobase-containing small molecule metabolic process	233	22	6.85	3.21	0.000317	3.49894	NDUFA6, NDUFA7, NDUFB6, ATP5F1B, NDUFA1, NDUFB1, NDUFS7, NDUFB4, ATP5F1E, NDUFS5, NDUFA2, ATP5MD, NDUFB2, NDUFA12, ATP5O, CNP, NDUFA13, ATP5PD, ATP5MG, NDUFB3, ATP5ME, MCCC2	BP	1	No
Low	GO:0019637	organophosphate metabolic process	305	22	8.97	2.45	0.0221	1.65561	NDUFA6, NDUFA7, NDUFB6, ATP5F1B, NDUFA1, NDUFB1, NDUFS7, NDUFB4, ATP5F1E, NDUFS5, NDUFA2, ATP5MD, NDUFB2, NDUFA12, ATP5O, CNP, NDUFA13, ATP5PD, ATP5MG, NDUFB3, ATP5ME, MCCC2	BP	1	No
Low	GO:1901293	nucleoside phosphate biosynthetic process	120	20	3.53	5.67	3.48e-07	6.45842	NDUFA6, NDUFA7, NDUFB6, ATP5F1B, NDUFA1, NDUFB1, NDUFS7, NDUFB4, ATP5F1E, NDUFS5, NDUFA2, ATP5MD, NDUFB2, NDUFA12, ATP5O, NDUFA13, ATP5PD, ATP5MG, NDUFB3, ATP5ME	BP	1	No
Low	GO:0090407	organophosphate biosynthetic process	192	20	5.65	3.54	0.000264	3.5784	NDUFA6, NDUFA7, NDUFB6, ATP5F1B, NDUFA1, NDUFB1, NDUFS7, NDUFB4, ATP5F1E, NDUFS5, NDUFA2, ATP5MD, NDUFB2, NDUFA12, ATP5O, NDUFA13, ATP5PD, ATP5MG, NDUFB3, ATP5ME	BP	1	No
Low	GO:0034654	nucleobase-containing compound biosynthetic process	219	20	6.44	3.11	0.0016	2.79588	NDUFA6, NDUFA7, NDUFB6, ATP5F1B, NDUFA1, NDUFB1, NDUFS7, NDUFB4, ATP5F1E, NDUFS5, NDUFA2, ATP5MD, NDUFB2, NDUFA12, ATP5O, NDUFA13, ATP5PD, ATP5MG, NDUFB3, ATP5ME	BP	1	No
Low	GO:0006163	purine nucleotide metabolic process	172	21	5.06	4.15	1.35e-05	4.86967	NDUFA6, NDUFA7, NDUFB6, ATP5F1B, NDUFA1, NDUFB1, NDUFS7, NDUFB4, ATP5F1E, NDUFS5, NDUFA2, ATP5MD, NDUFB2, NDUFA12, ATP5O, NDUFA13, ATP5PD, ATP5MG, NDUFB3, ATP5ME, MCCC2	BP	1	No
Low	GO:0009150	purine ribonucleotide metabolic process	169	21	4.97	4.23	1.05e-05	4.97881	NDUFA6, NDUFA7, NDUFB6, ATP5F1B, NDUFA1, NDUFB1, NDUFS7, NDUFB4, ATP5F1E, NDUFS5, NDUFA2, ATP5MD, NDUFB2, NDUFA12, ATP5O, NDUFA13, ATP5PD, ATP5MG, NDUFB3, ATP5ME, MCCC2	BP	1	No
Low	GO:0009259	ribonucleotide metabolic process	172	21	5.06	4.15	1.32e-05	4.87943	NDUFA6, NDUFA7, NDUFB6, ATP5F1B, NDUFA1, NDUFB1, NDUFS7, NDUFB4, ATP5F1E, NDUFS5, NDUFA2, ATP5MD, NDUFB2, NDUFA12, ATP5O, NDUFA13, ATP5PD, ATP5MG, NDUFB3, ATP5ME, MCCC2	BP	1	No
Low	GO:0019693	ribose phosphate metabolic process	177	21	5.2	4.04	2.03e-05	4.6925	NDUFA6, NDUFA7, NDUFB6, ATP5F1B, NDUFA1, NDUFB1, NDUFS7, NDUFB4, ATP5F1E, NDUFS5, NDUFA2, ATP5MD, NDUFB2, NDUFA12, ATP5O, NDUFA13, ATP5PD, ATP5MG, NDUFB3, ATP5ME, MCCC2	BP	1	No
Low	GO:1901135	carbohydrate derivative metabolic process	252	21	7.41	2.83	0.0033	2.48149	NDUFA6, NDUFA7, NDUFB6, ATP5F1B, NDUFA1, NDUFB1, NDUFS7, NDUFB4, ATP5F1E, NDUFS5, NDUFA2, ATP5MD, NDUFB2, NDUFA12, ATP5O, NDUFA13, ATP5PD, ATP5MG, NDUFB3, ATP5ME, MCCC2	BP	1	No
Low	GO:0009260	ribonucleotide biosynthetic process	105	20	3.09	6.48	6.42e-08	7.19246	NDUFA6, NDUFA7, NDUFB6, ATP5F1B, NDUFA1, NDUFB1, NDUFS7, NDUFB4, ATP5F1E, NDUFS5, NDUFA2, ATP5MD, NDUFB2, NDUFA12, ATP5O, NDUFA13, ATP5PD, ATP5MG, NDUFB3, ATP5ME	BP	1	No
Low	GO:0046390	ribose phosphate biosynthetic process	110	20	3.23	6.18	1.09e-07	6.96257	NDUFA6, NDUFA7, NDUFB6, ATP5F1B, NDUFA1, NDUFB1, NDUFS7, NDUFB4, ATP5F1E, NDUFS5, NDUFA2, ATP5MD, NDUFB2, NDUFA12, ATP5O, NDUFA13, ATP5PD, ATP5MG, NDUFB3, ATP5ME	BP	1	No
Low	GO:1901137	carbohydrate derivative biosynthetic process	151	20	4.44	4.5	9.23e-06	5.0348	NDUFA6, NDUFA7, NDUFB6, ATP5F1B, NDUFA1, NDUFB1, NDUFS7, NDUFB4, ATP5F1E, NDUFS5, NDUFA2, ATP5MD, NDUFB2, NDUFA12, ATP5O, NDUFA13, ATP5PD, ATP5MG, NDUFB3, ATP5ME	BP	1	No
Low	GO:0046034	ATP metabolic process	92	20	2.71	7.39	1.21e-08	7.91721	NDUFA6, NDUFA7, NDUFB6, ATP5F1B, NDUFA1, NDUFB1, NDUFS7, NDUFB4, ATP5F1E, NDUFS5, NDUFA2, ATP5MD, NDUFB2, NDUFA12, ATP5O, NDUFA13, ATP5PD, ATP5MG, NDUFB3, ATP5ME	BP	1	No
Low	GO:0009205	purine ribonucleoside triphosphate metabolic process	103	20	3.03	6.6	5.03e-08	7.29843	NDUFA6, NDUFA7, NDUFB6, ATP5F1B, NDUFA1, NDUFB1, NDUFS7, NDUFB4, ATP5F1E, NDUFS5, NDUFA2, ATP5MD, NDUFB2, NDUFA12, ATP5O, NDUFA13, ATP5PD, ATP5MG, NDUFB3, ATP5ME	BP	1	No
Low	GO:0009144	purine nucleoside triphosphate metabolic process	106	20	3.12	6.42	6.35e-08	7.19723	NDUFA6, NDUFA7, NDUFB6, ATP5F1B, NDUFA1, NDUFB1, NDUFS7, NDUFB4, ATP5F1E, NDUFS5, NDUFA2, ATP5MD, NDUFB2, NDUFA12, ATP5O, NDUFA13, ATP5PD, ATP5MG, NDUFB3, ATP5ME	BP	1	No
Low	GO:0009141	nucleoside triphosphate metabolic process	111	20	3.26	6.13	1.2e-07	6.92082	NDUFA6, NDUFA7, NDUFB6, ATP5F1B, NDUFA1, NDUFB1, NDUFS7, NDUFB4, ATP5F1E, NDUFS5, NDUFA2, ATP5MD, NDUFB2, NDUFA12, ATP5O, NDUFA13, ATP5PD, ATP5MG, NDUFB3, ATP5ME	BP	1	No
Low	GO:0009199	ribonucleoside triphosphate metabolic process	105	20	3.09	6.48	6.07e-08	7.21681	NDUFA6, NDUFA7, NDUFB6, ATP5F1B, NDUFA1, NDUFB1, NDUFS7, NDUFB4, ATP5F1E, NDUFS5, NDUFA2, ATP5MD, NDUFB2, NDUFA12, ATP5O, NDUFA13, ATP5PD, ATP5MG, NDUFB3, ATP5ME	BP	1	No
Low	GO:0009206	purine ribonucleoside triphosphate biosynthetic process	59	20	1.73	11.53	2.24e-11	10.6498	NDUFA6, NDUFA7, NDUFB6, ATP5F1B, NDUFA1, NDUFB1, NDUFS7, NDUFB4, ATP5F1E, NDUFS5, NDUFA2, ATP5MD, NDUFB2, NDUFA12, ATP5O, NDUFA13, ATP5PD, ATP5MG, NDUFB3, ATP5ME	BP	1	No
Low	GO:0009145	purine nucleoside triphosphate biosynthetic process	60	20	1.76	11.34	2.43e-11	10.6144	NDUFA6, NDUFA7, NDUFB6, ATP5F1B, NDUFA1, NDUFB1, NDUFS7, NDUFB4, ATP5F1E, NDUFS5, NDUFA2, ATP5MD, NDUFB2, NDUFA12, ATP5O, NDUFA13, ATP5PD, ATP5MG, NDUFB3, ATP5ME	BP	1	No
Low	GO:0009142	nucleoside triphosphate biosynthetic process	67	20	1.97	10.15	1.05e-10	9.97881	NDUFA6, NDUFA7, NDUFB6, ATP5F1B, NDUFA1, NDUFB1, NDUFS7, NDUFB4, ATP5F1E, NDUFS5, NDUFA2, ATP5MD, NDUFB2, NDUFA12, ATP5O, NDUFA13, ATP5PD, ATP5MG, NDUFB3, ATP5ME	BP	1	No
Low	GO:0009201	ribonucleoside triphosphate biosynthetic process	61	20	1.79	11.15	2.71e-11	10.567	NDUFA6, NDUFA7, NDUFB6, ATP5F1B, NDUFA1, NDUFB1, NDUFS7, NDUFB4, ATP5F1E, NDUFS5, NDUFA2, ATP5MD, NDUFB2, NDUFA12, ATP5O, NDUFA13, ATP5PD, ATP5MG, NDUFB3, ATP5ME	BP	1	No
Low	GO:0006119	oxidative phosphorylation	75	23	2.21	10.43	5.04e-12	11.2976	NDUFA6, NDUFA7, NDUFB6, ATP5F1B, COX5A, NDUFA1, NDUFB1, NDUFS7, NDUFB4, ATP5F1E, NDUFS5, NDUFA2, COX7A2L, NDUFB2, NDUFA12, ATP5O, COX7C, COX5B, NDUFA13, ATP5PD, ATP5MG, NDUFB3, ATP5ME	BP	1	No
Low	GO:0009060	aerobic respiration	104	23	3.06	7.52	2.32e-10	9.63451	NDUFA6, NDUFA7, NDUFB6, ATP5F1B, COX5A, NDUFA1, NDUFB1, NDUFS7, NDUFB4, ATP5F1E, NDUFS5, NDUFA2, COX7A2L, NDUFB2, NDUFA12, ATP5O, COX7C, COX5B, NDUFA13, ATP5PD, ATP5MG, NDUFB3, ATP5ME	BP	1	No
Low	GO:0045333	cellular respiration	117	23	3.44	6.69	1.83e-09	8.73755	NDUFA6, NDUFA7, NDUFB6, ATP5F1B, COX5A, NDUFA1, NDUFB1, NDUFS7, NDUFB4, ATP5F1E, NDUFS5, NDUFA2, COX7A2L, NDUFB2, NDUFA12, ATP5O, COX7C, COX5B, NDUFA13, ATP5PD, ATP5MG, NDUFB3, ATP5ME	BP	1	No
Low	GO:0015980	energy derivation by oxidation of organic compounds	140	23	4.12	5.59	4.07e-08	7.39041	NDUFA6, NDUFA7, NDUFB6, ATP5F1B, COX5A, NDUFA1, NDUFB1, NDUFS7, NDUFB4, ATP5F1E, NDUFS5, NDUFA2, COX7A2L, NDUFB2, NDUFA12, ATP5O, COX7C, COX5B, NDUFA13, ATP5PD, ATP5MG, NDUFB3, ATP5ME	BP	1	No
Low	GO:0006091	generation of precursor metabolites and energy	194	24	5.7	4.21	1.21e-06	5.91721	NDUFA6, NDUFA7, NDUFB6, ATP5F1B, COX5A, NDUFA1, NDUFB1, NDUFS7, NDUFB4, ATP5F1E, NDUFS5, NDUFA2, COX7A2L, NDUFB2, NDUFA12, ATP5O, COX7C, COX5B, NDUFA13, ATP5PD, ATP5MG, ATP5IF1, NDUFB3, ATP5ME	BP	1	No
Low	GO:0019646	aerobic electron transport chain	54	15	1.59	9.45	1.49e-07	6.82681	NDUFA6, NDUFA7, NDUFB6, COX5A, NDUFA1, NDUFB1, NDUFS7, NDUFB4, NDUFS5, NDUFA2, COX7A2L, NDUFB2, COX7C, COX5B, NDUFB3	BP	2	No
Low	GO:0022904	respiratory electron transport chain	67	16	1.97	8.12	2.36e-07	6.62709	NDUFA6, NDUFA7, NDUFB6, COX5A, NDUFA1, NDUFB1, NDUFS7, NDUFB4, NDUFS5, NDUFA2, COX7A2L, NDUFB2, NDUFA12, COX7C, COX5B, NDUFB3	BP	2	No
Low	GO:0022900	electron transport chain	85	16	2.5	6.4	3.77e-06	5.42366	NDUFA6, NDUFA7, NDUFB6, COX5A, NDUFA1, NDUFB1, NDUFS7, NDUFB4, NDUFS5, NDUFA2, COX7A2L, NDUFB2, NDUFA12, COX7C, COX5B, NDUFB3	BP	2	No
Low	GO:0042775	mitochondrial ATP synthesis coupled electron transport	56	16	1.65	9.72	4.64e-08	7.33348	NDUFA6, NDUFA7, NDUFB6, COX5A, NDUFA1, NDUFB1, NDUFS7, NDUFB4, NDUFS5, NDUFA2, COX7A2L, NDUFB2, NDUFA12, COX7C, COX5B, NDUFB3	BP	2	No
Low	GO:0042773	ATP synthesis coupled electron transport	56	16	1.65	9.72	4.31e-08	7.36552	NDUFA6, NDUFA7, NDUFB6, COX5A, NDUFA1, NDUFB1, NDUFS7, NDUFB4, NDUFS5, NDUFA2, COX7A2L, NDUFB2, NDUFA12, COX7C, COX5B, NDUFB3	BP	2	No
Low	GO:0006120	mitochondrial electron transport, NADH to ubiquinone	34	11	1	11	7.77e-06	5.10958	NDUFA6, NDUFA7, NDUFB6, NDUFA1, NDUFB1, NDUFS7, NDUFB4, NDUFS5, NDUFA2, NDUFB2, NDUFB3	BP	2	Yes
Low	GO:0010257	NADH dehydrogenase complex assembly	38	12	1.12	10.74	2.51e-06	5.60033	NDUFA6, NDUFB6, NDUFA1, NDUFB1, NDUFS7, NDUFB4, NDUFS5, NDUFA2, NDUFB2, NDUFA12, NDUFA13, NDUFB3	BP	3	No
Low	GO:0016043	cellular component organization	1365	62	40.13	1.54	0.00185	2.73283	PRDX3, INA, RAB18, NDUFA6, PTPRZ1, RAB6A, NDUFB6, SYP, ATAT1, NEFM, MAP1LC3B, NDUFA1, HAPLN2, STMN2, NDUFB1, NDUFS7, MRAS, MAP6D1, NDUFB4, HIGD1A, HDAC11, SLC9A3R1, NDUFS5, CHMP2B, MBP, NDUFA2, COX7A2L, RHOG, NIN, CDC42EP2, RAB6B, NDUFB2, TUBB2A, PBXIP1, COA3, NDUFA12, APOE, DNAJB6, NEFL, ALAD, S100B, ARL8B, AQP1, BCAN, PHB2, TUBB4B, TUBB2B, UBL4A, PADI2, MAPRE2, CNP, NDUFA13, FIS1, STMN1, PMP2, …	BP	3	No
Low	GO:0071840	cellular component organization or biogenesis	1394	62	40.99	1.51	0.00326	2.48678	PRDX3, INA, RAB18, NDUFA6, PTPRZ1, RAB6A, NDUFB6, SYP, ATAT1, NEFM, MAP1LC3B, NDUFA1, HAPLN2, STMN2, NDUFB1, NDUFS7, MRAS, MAP6D1, NDUFB4, HIGD1A, HDAC11, SLC9A3R1, NDUFS5, CHMP2B, MBP, NDUFA2, COX7A2L, RHOG, NIN, CDC42EP2, RAB6B, NDUFB2, TUBB2A, PBXIP1, COA3, NDUFA12, APOE, DNAJB6, NEFL, ALAD, S100B, ARL8B, AQP1, BCAN, PHB2, TUBB4B, TUBB2B, UBL4A, PADI2, MAPRE2, CNP, NDUFA13, FIS1, STMN1, PMP2, …	BP	3	No
Low	GO:0033108	mitochondrial respiratory chain complex assembly	49	13	1.44	9.02	3.12e-06	5.50585	NDUFA6, NDUFB6, NDUFA1, NDUFB1, NDUFS7, NDUFB4, NDUFS5, NDUFA2, NDUFB2, COA3, NDUFA12, NDUFA13, NDUFB3	BP	3	No
Low	GO:0007005	mitochondrion organization	192	23	5.65	4.07	4.17e-06	5.37986	PRDX3, NDUFA6, NDUFB6, MAP1LC3B, NDUFA1, NDUFB1, NDUFS7, NDUFB4, HIGD1A, NDUFS5, NDUFA2, COX7A2L, NDUFB2, COA3, NDUFA12, PHB2, CNP, NDUFA13, FIS1, CHCHD3, ATP5IF1, NDUFB3, CHCHD6	BP	3	No
Low	GO:0006996	organelle organization	877	49	25.79	1.9	0.000129	3.88941	PRDX3, INA, RAB18, NDUFA6, NDUFB6, SYP, ATAT1, NEFM, MAP1LC3B, NDUFA1, STMN2, NDUFB1, NDUFS7, MRAS, MAP6D1, NDUFB4, HIGD1A, SLC9A3R1, NDUFS5, CHMP2B, NDUFA2, COX7A2L, RHOG, NIN, CDC42EP2, RAB6B, NDUFB2, TUBB2A, COA3, NDUFA12, APOE, DNAJB6, NEFL, ARL8B, AQP1, PHB2, TUBB4B, TUBB2B, UBL4A, MAPRE2, CNP, NDUFA13, FIS1, STMN1, CHCHD3, ATP5IF1, NDUFB3, TUBB3, CHCHD6	BP	3	No
Low	GO:0032981	mitochondrial respiratory chain complex I assembly	38	12	1.12	10.74	2.43e-06	5.61439	NDUFA6, NDUFB6, NDUFA1, NDUFB1, NDUFS7, NDUFB4, NDUFS5, NDUFA2, NDUFB2, NDUFA12, NDUFA13, NDUFB3	BP	3	Yes
Low	GO:0098662	inorganic cation transmembrane transport	112	13	3.29	3.95	0.00741	2.13018	ATP5F1B, ATP6V1G2, ATP6V1E1, COX5A, NDUFS7, ATP5F1E, COX7A2L, ATP5O, AQP1, COX5B, ATP5PD, ATP5MG, ATP5ME	BP	4	No
Low	GO:0098655	cation transmembrane transport	121	13	3.56	3.65	0.0149	1.82681	ATP5F1B, ATP6V1G2, ATP6V1E1, COX5A, NDUFS7, ATP5F1E, COX7A2L, ATP5O, AQP1, COX5B, ATP5PD, ATP5MG, ATP5ME	BP	4	No
Low	GO:0006812	cation transport	156	15	4.59	3.27	0.0134	1.8729	ATP5F1B, ATP6V1G2, ATP6V1E1, COX5A, NDUFS7, ATP5F1E, SLC9A3R1, COX7A2L, ATP5O, TFRC, AQP1, COX5B, ATP5PD, ATP5MG, ATP5ME	BP	4	No
Low	GO:0098660	inorganic ion transmembrane transport	124	13	3.65	3.57	0.0185	1.73283	ATP5F1B, ATP6V1G2, ATP6V1E1, COX5A, NDUFS7, ATP5F1E, COX7A2L, ATP5O, AQP1, COX5B, ATP5PD, ATP5MG, ATP5ME	BP	4	No
Low	GO:1902600	proton transmembrane transport	53	12	1.56	7.7	4.15e-05	4.38195	ATP5F1B, ATP6V1G2, ATP6V1E1, COX5A, NDUFS7, ATP5F1E, COX7A2L, ATP5O, COX5B, ATP5PD, ATP5MG, ATP5ME	BP	4	Yes
Low	GO:0090304	nucleic acid metabolic process	378	0	11.11	< 0.01	0.00358	2.44612		BP	5	No
Low	GO:0016070	RNA metabolic process	294	0	8.64	0	0.0497	1.30364		BP	5	Yes
Low	GO:0005540	hyaluronic acid binding	9	4	0.26	15.12	0.0442	1.35458	HAPLN2, VCAN, BCAN, NCAN	MF	6	Yes
Low	GO:0046933	proton-transporting ATP synthase activity, rotational mechanism	14	6	0.41	14.58	0.0024	2.61979	ATP5F1B, ATP5F1E, ATP5O, ATP5PD, ATP5MG, ATP5ME	MF	7	Yes
Low	GO:0015252	proton channel activity	14	6	0.41	14.58	0.00225	2.64782	ATP5F1B, ATP5F1E, ATP5O, ATP5PD, ATP5MG, ATP5ME	MF	7	No
Low	GO:0022890	inorganic cation transmembrane transporter activity	100	12	2.94	4.08	0.00932	2.03058	ATP5F1B, ATP6V1G2, ATP6V1E1, COX5A, ATP5F1E, COX7A2L, ATP5O, AQP1, COX5B, ATP5PD, ATP5MG, ATP5ME	MF	7	No
Low	GO:0015318	inorganic molecular entity transmembrane transporter activity	117	12	3.44	3.49	0.0333	1.47756	ATP5F1B, ATP6V1G2, ATP6V1E1, COX5A, ATP5F1E, COX7A2L, ATP5O, AQP1, COX5B, ATP5PD, ATP5MG, ATP5ME	MF	7	No
Low	GO:0022857	transmembrane transporter activity	196	25	5.76	4.34	7.36e-07	6.13312	NDUFA6, NDUFA7, NDUFB6, ATP5F1B, ATP6V1G2, ATP6V1E1, COX5A, NDUFA1, NDUFB1, NDUFS7, NDUFB4, ATP5F1E, SLC9A3R1, NDUFS5, NDUFA2, COX7A2L, NDUFB2, NDUFA12, ATP5O, AQP1, COX5B, ATP5PD, ATP5MG, NDUFB3, ATP5ME	MF	7	No
Low	GO:0005215	transporter activity	223	26	6.56	3.97	9.17e-07	6.03763	NDUFA6, NDUFA7, NDUFB6, ATP5F1B, ATP6V1G2, ATP6V1E1, COX5A, NDUFA1, NDUFB1, NDUFS7, NDUFB4, ATP5F1E, SLC9A3R1, NDUFS5, NDUFA2, COX7A2L, NDUFB2, NDUFA12, APOE, ATP5O, AQP1, COX5B, ATP5PD, ATP5MG, NDUFB3, ATP5ME	MF	7	No
Low	GO:0008324	cation transmembrane transporter activity	107	12	3.15	3.81	0.0161	1.79317	ATP5F1B, ATP6V1G2, ATP6V1E1, COX5A, ATP5F1E, COX7A2L, ATP5O, AQP1, COX5B, ATP5PD, ATP5MG, ATP5ME	MF	7	No
Low	GO:0015075	ion transmembrane transporter activity	141	13	4.15	3.14	0.0434	1.36251	ATP5F1B, ATP6V1G2, ATP6V1E1, COX5A, ATP5F1E, SLC9A3R1, COX7A2L, ATP5O, AQP1, COX5B, ATP5PD, ATP5MG, ATP5ME	MF	7	No
Low	GO:0015078	proton transmembrane transporter activity	51	11	1.5	7.34	0.000185	3.73283	ATP5F1B, ATP6V1G2, ATP6V1E1, COX5A, ATP5F1E, COX7A2L, ATP5O, COX5B, ATP5PD, ATP5MG, ATP5ME	MF	7	No
Low	GO:0008137	NADH dehydrogenase (ubiquinone) activity	32	12	0.94	12.75	9.88e-07	6.00524	NDUFA6, NDUFA7, NDUFB6, NDUFA1, NDUFB1, NDUFS7, NDUFB4, NDUFS5, NDUFA2, NDUFB2, NDUFA12, NDUFB3	MF	8	Yes
Low	GO:0050136	NADH dehydrogenase (quinone) activity	33	12	0.97	12.37	1.05e-06	5.97881	NDUFA6, NDUFA7, NDUFB6, NDUFA1, NDUFB1, NDUFS7, NDUFB4, NDUFS5, NDUFA2, NDUFB2, NDUFA12, NDUFB3	MF	8	No
Low	GO:0003954	NADH dehydrogenase activity	34	12	1	12	9.94e-07	6.00261	NDUFA6, NDUFA7, NDUFB6, NDUFA1, NDUFB1, NDUFS7, NDUFB4, NDUFS5, NDUFA2, NDUFB2, NDUFA12, NDUFB3	MF	8	No
Low	GO:0016651	oxidoreductase activity, acting on NAD(P)H	47	12	1.38	8.68	1.23e-05	4.91009	NDUFA6, NDUFA7, NDUFB6, NDUFA1, NDUFB1, NDUFS7, NDUFB4, NDUFS5, NDUFA2, NDUFB2, NDUFA12, NDUFB3	MF	8	No
Low	GO:0003955	NAD(P)H dehydrogenase (quinone) activity	35	12	1.03	11.66	1.14e-06	5.9431	NDUFA6, NDUFA7, NDUFB6, NDUFA1, NDUFB1, NDUFS7, NDUFB4, NDUFS5, NDUFA2, NDUFB2, NDUFA12, NDUFB3	MF	8	No
Low	GO:0016655	oxidoreductase activity, acting on NAD(P)H, quinone or similar compound as acceptor	40	12	1.18	10.2	2.92e-06	5.53462	NDUFA6, NDUFA7, NDUFB6, NDUFA1, NDUFB1, NDUFS7, NDUFB4, NDUFS5, NDUFA2, NDUFB2, NDUFA12, NDUFB3	MF	8	No
Low	GO:0009055	electron transfer activity	68	15	2	7.5	1.68e-06	5.77469	NDUFA6, NDUFA7, NDUFB6, COX5A, NDUFA1, NDUFB1, NDUFS7, NDUFB4, NDUFS5, NDUFA2, COX7A2L, NDUFB2, NDUFA12, COX5B, NDUFB3	MF	8	No
Low	GO:0015453	oxidoreduction-driven active transmembrane transporter activity	45	15	1.32	11.34	5.61e-08	7.25104	NDUFA6, NDUFA7, NDUFB6, COX5A, NDUFA1, NDUFB1, NDUFS7, NDUFB4, NDUFS5, NDUFA2, COX7A2L, NDUFB2, NDUFA12, COX5B, NDUFB3	MF	8	No
Low	GO:0015399	primary active transmembrane transporter activity	75	18	2.21	8.16	1.07e-07	6.97062	NDUFA6, NDUFA7, NDUFB6, ATP5F1B, ATP6V1G2, ATP6V1E1, COX5A, NDUFA1, NDUFB1, NDUFS7, NDUFB4, NDUFS5, NDUFA2, COX7A2L, NDUFB2, NDUFA12, COX5B, NDUFB3	MF	8	No
Low	GO:0022804	active transmembrane transporter activity	107	18	3.15	5.72	1.72e-06	5.76447	NDUFA6, NDUFA7, NDUFB6, ATP5F1B, ATP6V1G2, ATP6V1E1, COX5A, NDUFA1, NDUFB1, NDUFS7, NDUFB4, NDUFS5, NDUFA2, COX7A2L, NDUFB2, NDUFA12, COX5B, NDUFB3	MF	8	No
Low	GO:0003723	RNA binding	573	3	16.85	0.18	0.00409	2.38828	TFRC, TUBB4B, CNP	MF	9	Yes
Low	GO:0003676	nucleic acid binding	691	4	20.32	0.2	0.000868	3.06148	DNAJB6, TFRC, TUBB4B, CNP	MF	9	No
Low	GO:1901363	heterocyclic compound binding	1257	20	36.96	0.54	0.0414	1.383	RAB18, RAB6A, ATP5F1B, MRAS, RHOG, NIN, RAB6B, TUBB2A, DNAJB6, GLUD1, TFRC, ARL8B, TUBB4B, TUBB2B, CNP, NDUFA13, PTK2, CDK18, TUBB3, MCCC2	MF	9	No
Low	GO:0099160	postsynaptic intermediate filament cytoskeleton	4	3	0.12	25.51	0.0353	1.45223	INA, NEFM, NEFL	CC	10	Yes
Low	GO:0000276	mitochondrial proton-transporting ATP synthase complex, coupling factor F(o)	6	4	0.18	22.67	0.00698	2.15614	ATP5O, ATP5PD, ATP5MG, ATP5ME	CC	11	Yes
Low	GO:0005753	mitochondrial proton-transporting ATP synthase complex	13	7	0.38	18.31	6.06e-05	4.21753	ATP5F1B, ATP5F1E, ATP5MD, ATP5O, ATP5PD, ATP5MG, ATP5ME	CC	11	No
Low	GO:0045259	proton-transporting ATP synthase complex	14	7	0.41	17.01	8.39e-05	4.07624	ATP5F1B, ATP5F1E, ATP5MD, ATP5O, ATP5PD, ATP5MG, ATP5ME	CC	11	No
Low	GO:0016469	proton-transporting two-sector ATPase complex	29	9	0.85	10.56	6.42e-05	4.19246	ATP5F1B, ATP6V1G2, ATP6V1E1, ATP5F1E, ATP5MD, ATP5O, ATP5PD, ATP5MG, ATP5ME	CC	11	No
Low	GO:0098796	membrane protein complex	380	33	11.17	2.95	7.92e-07	6.10127	NDUFA6, NDUFA7, NDUFB6, ATP5F1B, ATP6V1G2, ATP6V1E1, COX5A, NDUFA1, NDUFB1, NDUFS7, NDUFB4, ATP5F1E, SLC9A3R1, NDUFS5, CHMP2B, NDUFA2, COX7A2L, ATP5MD, NDUFB2, NDUFA12, ATP5O, TFRC, COX7C, PHB2, COX5B, NDUFA13, ATP5PD, ATP5MG, CHCHD3, GNG7, NDUFB3, ATP5ME, CHCHD6	CC	11	No
Low	GO:0098800	inner mitochondrial membrane protein complex	98	27	2.88	9.37	1.21e-14	13.9172	NDUFA6, NDUFA7, NDUFB6, ATP5F1B, COX5A, NDUFA1, NDUFB1, NDUFS7, NDUFB4, ATP5F1E, NDUFS5, NDUFA2, COX7A2L, ATP5MD, NDUFB2, NDUFA12, ATP5O, COX7C, PHB2, COX5B, NDUFA13, ATP5PD, ATP5MG, CHCHD3, NDUFB3, ATP5ME, CHCHD6	CC	11	No
Low	GO:0005743	mitochondrial inner membrane	207	30	6.09	4.93	2.14e-10	9.66959	NDUFA6, NDUFA7, NDUFB6, ATP5F1B, COX5A, NDUFA1, NDUFB1, NDUFS7, NDUFB4, ATP5F1E, NDUFS5, NDUFA2, COX7A2L, ATP5MD, NDUFB2, NDUFA12, ATP5O, COX7C, PHB2, COX5B, NDUFA13, ATP5PD, ATP5MG, CHCHD3, NDUFB3, ATP5ME, CHCHD6	CC	11	No
Low	GO:0019866	organelle inner membrane	218	30	6.41	4.68	5.49e-10	9.26043	NDUFA6, NDUFA7, NDUFB6, ATP5F1B, COX5A, NDUFA1, NDUFB1, NDUFS7, NDUFB4, ATP5F1E, HIGD1A, NDUFS5, NDUFA2, COX7A2L, ATP5MD, NDUFB2, COA3, NDUFA12, ATP5O, COX7C, PHB2, COX5B, CNP, NDUFA13, ATP5PD, ATP5MG, CHCHD3, NDUFB3, ATP5ME, CHCHD6	CC	11	No
Low	GO:0031090	organelle membrane	939	48	27.61	1.74	0.000982	3.00789	RAB18, NDUFA6, NDUFA7, RAB6A, NDUFB6, ATP5F1B, ATP6V1G2, SYP, ATP6V1E1, COX5A, MAP1LC3B, NDUFA1, NDUFB1, NDUFS7, NDUFB4, ATP5F1E, HIGD1A, NDUFS5, CHMP2B, NDUFA2, COX7A2L, RHOG, ATP5MD, RAB6B, NDUFB2, COA3, NDUFA12, APOE, ATP5O, TFRC, SVIP, ARL8B, AQP1, COX7C, PHB2, COX5B, PTGDS, DNAJB2, CNP, NDUFA13, FIS1, ATP5PD, ATP5MG, CHCHD3, NDUFB3, ATP5ME, CHCHD6, GLIPR2	CC	11	No
Low	GO:0031967	organelle envelope	433	36	12.73	2.83	3.83e-07	6.4168	NDUFA6, NDUFA7, NDUFB6, ATP5F1B, COX5A, MAP1LC3B, NDUFA1, NDUFB1, NDUFS7, NDUFB4, ATP5F1E, HIGD1A, NDUFS5, CHMP2B, NDUFA2, COX7A2L, ATP5MD, NDUFB2, COA3, NDUFA12, ATP5O, AQP1, COX7C, PHB2, COX5B, PTGDS, DNAJB2, CNP, NDUFA13, FIS1, ATP5PD, ATP5MG, CHCHD3, NDUFB3, ATP5ME, CHCHD6	CC	11	No
Low	GO:0031975	envelope	433	36	12.73	2.83	4.12e-07	6.3851	NDUFA6, NDUFA7, NDUFB6, ATP5F1B, COX5A, MAP1LC3B, NDUFA1, NDUFB1, NDUFS7, NDUFB4, ATP5F1E, HIGD1A, NDUFS5, CHMP2B, NDUFA2, COX7A2L, ATP5MD, NDUFB2, COA3, NDUFA12, ATP5O, AQP1, COX7C, PHB2, COX5B, PTGDS, DNAJB2, CNP, NDUFA13, FIS1, ATP5PD, ATP5MG, CHCHD3, NDUFB3, ATP5ME, CHCHD6	CC	11	No
Low	GO:0031966	mitochondrial membrane	290	32	8.53	3.75	9.24e-09	8.03433	NDUFA6, NDUFA7, NDUFB6, ATP5F1B, COX5A, MAP1LC3B, NDUFA1, NDUFB1, NDUFS7, NDUFB4, ATP5F1E, HIGD1A, NDUFS5, CHMP2B, NDUFA2, COX7A2L, ATP5MD, NDUFB2, COA3, NDUFA12, ATP5O, AQP1, COX7C, PHB2, COX5B, PTGDS, DNAJB2, CNP, NDUFA13, FIS1, ATP5PD, ATP5MG, CHCHD3, NDUFB3, ATP5ME, CHCHD6	CC	11	No
Low	GO:0005740	mitochondrial envelope	306	32	9	3.56	3.04e-08	7.51713	NDUFA6, NDUFA7, NDUFB6, ATP5F1B, COX5A, MAP1LC3B, NDUFA1, NDUFB1, NDUFS7, NDUFB4, ATP5F1E, HIGD1A, NDUFS5, NDUFA2, COX7A2L, ATP5MD, NDUFB2, COA3, NDUFA12, ATP5O, COX7C, PHB2, COX5B, CNP, NDUFA13, FIS1, ATP5PD, ATP5MG, CHCHD3, NDUFB3, ATP5ME, CHCHD6	CC	11	No
Low	GO:0005739	mitochondrion	597	38	17.55	2.16	0.000112	3.95078	PRDX3, NDUFA6, NDUFA7, NDUFB6, ATP5F1B, COX5A, MAP1LC3B, NDUFA1, NDUFB1, NDUFS7, NDUFB4, ATP5F1E, HIGD1A, NDUFS5, NDUFA2, COX7A2L, ATP5MD, NDUFB2, S100A1, COA3, NDUFA12, ATP5O, GLUD1, TFRC, COX7C, PHB2, COX5B, CNP, NDUFA13, FIS1, ATP5PD, ATP5MG, CHCHD3, ATP5IF1, NDUFB3, ATP5ME, CHCHD6, MCCC2	CC	11	No
Low	GO:0098798	mitochondrial protein-containing complex	150	28	4.41	6.35	8.61e-12	11.065	NDUFA6, NDUFA7, NDUFB6, ATP5F1B, COX5A, NDUFA1, NDUFB1, NDUFS7, NDUFB4, ATP5F1E, NDUFS5, NDUFA2, COX7A2L, ATP5MD, NDUFB2, NDUFA12, ATP5O, COX7C, PHB2, COX5B, NDUFA13, ATP5PD, ATP5MG, CHCHD3, NDUFB3, ATP5ME, CHCHD6, MCCC2	CC	11	No
Low	GO:0045263	proton-transporting ATP synthase complex, coupling factor F(o)	8	4	0.24	17.01	0.0145	1.83863	ATP5O, ATP5PD, ATP5MG, ATP5ME	CC	11	No
Low	GO:0033177	proton-transporting two-sector ATPase complex, proton-transporting domain	13	4	0.38	10.46	0.0493	1.30715	ATP5O, ATP5PD, ATP5MG, ATP5ME	CC	11	No
Low	GO:0005747	mitochondrial respiratory chain complex I	36	13	1.06	12.28	4.91e-08	7.30892	NDUFA6, NDUFA7, NDUFB6, NDUFA1, NDUFB1, NDUFS7, NDUFB4, NDUFS5, NDUFA2, NDUFB2, NDUFA12, NDUFA13, NDUFB3	CC	12	Yes
Low	GO:0005746	mitochondrial respirasome	58	17	1.71	9.97	2.03e-09	8.6925	NDUFA6, NDUFA7, NDUFB6, COX5A, NDUFA1, NDUFB1, NDUFS7, NDUFB4, NDUFS5, NDUFA2, COX7A2L, NDUFB2, NDUFA12, COX7C, COX5B, NDUFA13, NDUFB3	CC	12	No
Low	GO:0070469	respirasome	60	18	1.76	10.2	4.61e-10	9.3363	NDUFA6, NDUFA7, NDUFB6, COX5A, NDUFA1, NDUFB1, NDUFS7, NDUFB4, HIGD1A, NDUFS5, NDUFA2, COX7A2L, NDUFB2, NDUFA12, COX7C, COX5B, NDUFA13, NDUFB3	CC	12	No
Low	GO:0045271	respiratory chain complex I	36	13	1.06	12.28	5.89e-08	7.22988	NDUFA6, NDUFA7, NDUFB6, NDUFA1, NDUFB1, NDUFS7, NDUFB4, NDUFS5, NDUFA2, NDUFB2, NDUFA12, NDUFA13, NDUFB3	CC	12	No
Low	GO:0098803	respiratory chain complex	56	17	1.65	10.32	1.48e-09	8.82974	NDUFA6, NDUFA7, NDUFB6, COX5A, NDUFA1, NDUFB1, NDUFS7, NDUFB4, NDUFS5, NDUFA2, COX7A2L, NDUFB2, NDUFA12, COX7C, COX5B, NDUFA13, NDUFB3	CC	12	No
Low	GO:1902495	transmembrane transporter complex	84	13	2.47	5.26	0.000162	3.79048	NDUFA6, NDUFA7, NDUFB6, NDUFA1, NDUFB1, NDUFS7, NDUFB4, NDUFS5, NDUFA2, NDUFB2, NDUFA12, NDUFA13, NDUFB3	CC	12	No
Low	GO:1990351	transporter complex	91	13	2.68	4.86	0.000345	3.46218	NDUFA6, NDUFA7, NDUFB6, NDUFA1, NDUFB1, NDUFS7, NDUFB4, NDUFS5, NDUFA2, NDUFB2, NDUFA12, NDUFA13, NDUFB3	CC	12	No
Low	GO:0030964	NADH dehydrogenase complex	36	13	1.06	12.28	5.36e-08	7.27084	NDUFA6, NDUFA7, NDUFB6, NDUFA1, NDUFB1, NDUFS7, NDUFB4, NDUFS5, NDUFA2, NDUFB2, NDUFA12, NDUFA13, NDUFB3	CC	12	No
Low	GO:1990204	oxidoreductase complex	78	13	2.29	5.67	8.5e-05	4.07058	NDUFA6, NDUFA7, NDUFB6, NDUFA1, NDUFB1, NDUFS7, NDUFB4, NDUFS5, NDUFA2, NDUFB2, NDUFA12, NDUFA13, NDUFB3	CC	12	No
Low	GO:0045277	respiratory chain complex IV	12	4	0.35	11.34	0.041	1.38722	COX5A, COX7A2L, COX7C, COX5B	CC	13	No
Low	GO:0005751	mitochondrial respiratory chain complex IV	12	4	0.35	11.34	0.0398	1.40012	COX5A, COX7A2L, COX7C, COX5B	CC	13	Yes
Low	GO:0033178	proton-transporting two-sector ATPase complex, catalytic domain	15	5	0.44	11.34	0.011	1.95861	ATP5F1B, ATP6V1G2, ATP6V1E1, ATP5F1E, ATP5O	CC	14	Yes
Low	GO:0005874	microtubule	150	13	4.41	2.95	0.0312	1.50585	ATAT1, MAP1LC3B, MAP6D1, CHMP2B, NIN, TUBB2A, PBXIP1, TUBB4B, TUBB2B, MAPRE2, CNP, STMN1, TUBB3	CC	15	Yes
Low	GO:0005829	cytosol	1715	33	50.43	0.65	0.022	1.65758	PRDX3, RAB18, RAB6A, ATP6V1G2, ATP6V1E1, ATAT1, MAP1LC3B, STMN2, CHMP2B, MBP, RHOG, CDC42EP2, RAB6B, S100A1, PBXIP1, NDUFA12, DNAJB6, NEFL, ALAD, S100B, ARL8B, TUBB4B, UBL4A, PADI2, DNAJB2, FIS1, STMN1, LIPE, PMP2, PTK2, CHCHD6, RABIF, MCCC2	CC	16	Yes
Low	GO:1990904	ribonucleoprotein complex	264	0	7.76	0	0.0348	1.45842		CC	17	Yes
High	GO:0140640	catalytic activity, acting on a nucleic acid	91	16	3.75	4.26	0.00203	2.6925	G3BP1, CARS, DDX1, DDX17, SAMHD1, RARS, XRCC6, EPRS, DDX6, NARS, TARS, DDX39B, XRCC5, IARS, DHX15, LARS	MF	18	No
High	GO:0004386	helicase activity	30	8	1.24	6.47	0.0404	1.39362	G3BP1, DDX1, DDX17, XRCC6, DDX6, DDX39B, XRCC5, DHX15	MF	18	Yes
High	GO:0140098	catalytic activity, acting on RNA	68	14	2.8	4.99	0.00236	2.62709	G3BP1, CARS, DDX1, DDX17, SAMHD1, RARS, EPRS, DDX6, NARS, TARS, DDX39B, IARS, DHX15, LARS	MF	19	Yes
High	GO:0045296	cadherin binding	208	22	8.58	2.57	0.0384	1.41567	HSPA5, PAK2, CNN3, PFN1, GLOD4, LRRC59, RARS, PPME1, SNX5, FLNA, TLN1, DDX6, PUF60, CTNND1, CAPG, TAGLN2, NUDC, ANXA1, VCL, CLIC1, FSCN1, IQGAP1	MF	20	Yes
High	GO:0003723	RNA binding	573	56	23.62	2.37	4.13e-07	6.38405	TROVE2, G3BP1, ACTN1, CARS, PFN1, ILF3, DDX1, SYNCRIP, UBA1, LTA4H, DDX17, HNRNPD, STIP1, CCAR2, ILF2, SAMHD1, LRRC59, UBAP2L, RARS, PPME1, API5, XPOT, HNRNPH3, SF3B2, PURB, FLNA, XRCC6, PA2G4, EPRS, DDX6, PUF60, SSB, HNRNPA3, ACO1, KCTD12, EIF3A, CORO1A, ARCN1, XPO1, AGFG1, TARS, DDX39B, SERPINH1, FKBP4, SRP54, EIF3B, XRCC5, IARS, RBM39, NONO, PSIP1, DEK, MYEF2, DHX15, FSCN1, IPO5	MF	21	Yes
High	GO:0003676	nucleic acid binding	691	57	28.49	2	6.8e-05	4.16749	TROVE2, G3BP1, ACTN1, CARS, PFN1, ILF3, DDX1, SYNCRIP, UBA1, LTA4H, DDX17, HNRNPD, STIP1, CCAR2, ILF2, SAMHD1, LRRC59, UBAP2L, RARS, PPME1, API5, XPOT, HNRNPH3, SF3B2, PURB, FLNA, XRCC6, PA2G4, EPRS, DDX6, PUF60, SSB, HNRNPA3, ACO1, KCTD12, EIF3A, CORO1A, ARCN1, XPO1, AGFG1, NARS, TARS, DDX39B, SERPINH1, FKBP4, SRP54, EIF3B, XRCC5, IARS, RBM39, NONO, PSIP1, DEK, MYEF2, DHX15, FSCN1, IPO5	MF	21	No
High	GO:1990904	ribonucleoprotein complex	264	26	10.88	2.39	0.023	1.63827	TROVE2, G3BP1, ILF3, DDX1, SYNCRIP, DDX17, HNRNPD, ILF2, API5, HNRNPH3, SF3B2, PA2G4, EPRS, DDX6, PUF60, SSB, HNRNPA3, EIF3A, XPO1, DDX39B, SRP54, EIF3B, XRCC5, MYEF2, DHX15, IQGAP1	CC	22	Yes
High	GO:0016021	integral component of membrane	581	8	23.95	0.33	0.0292	1.53462	HSPA5, G3BP1, CLIC4, LRRC59, FLNA, NUDC, CLIC1, FKBP2	CC	23	Yes
High	GO:0031224	intrinsic component of membrane	619	9	25.52	0.35	0.0337	1.47237	HSPA5, G3BP1, CLIC4, LRRC59, FLNA, SPTB, NUDC, CLIC1, FKBP2	CC	23	No
High	GO:0031966	mitochondrial membrane	290	0	11.96	0	0.00687	2.16304		CC	24	Yes
High	GO:0005740	mitochondrial envelope	306	0	12.62	< 0.01	0.00542	2.266		CC	24	No
High	GO:0031090	organelle membrane	939	19	38.71	0.49	0.0254	1.59517	EEA1, HSPA5, CORO1C, CLIC4, ANXA4, UBA1, LRRC59, SERPINA1, SNX5, NOS1, CORO1A, ARCN1, MYO6, XPO1, CBX3, ANXA1, CLIC1, FKBP2, IQGAP1	CC	24	No
KEGG pathway analysis results
Expression	KEGG term Id	Term	#Backround	#Input	Expected	Fold Enrichment	q-value	-Log10(q-value)	Proteins
Low	KEGG:00190	Oxidative phosphorylation	85	26	2.34586	11.0834	1.09096e-19	18.9622	ATP6V1E1, ATP5F1B, ATP5PD, NDUFA6, NDUFB3, NDUFS7, NDUFB4, COX7A2L, NDUFB6, ATP5ME, NDUFA13, ATP5O, NDUFB1, NDUFA12, COX5B, ATP5MG, NDUFA2, NDUFA1, COX6C, NDUFA7, COX5A, NDUFB2, ATP5F1E, NDUFS5, ATP6V1G2, COX7C
Low	KEGG:04714	Thermogenesis	100	26	2.75984	9.42085	5.62074e-18	17.2502	ATP5F1B, ATP5PD, NDUFA6, NDUFB3, NDUFS7, NDUFB4, COX7A2L, LIPE, NDUFB6, ATP5ME, NDUFA13, ATP5O, NDUFB1, COA3, NDUFA12, COX5B, ATP5MG, NDUFA2, NDUFA1, COX6C, NDUFA7, COX5A, NDUFB2, ATP5F1E, NDUFS5, COX7C, STAM, PRDX1, DNAJC6, CHMP4B, 37500, LDHB, HGS, ATP6V1E1, LDHA, DNAJA2, PABPC1, YWHAE, MYO6, 39326, NME2, CAPN1, IDH2, NAGK, HSPA2, PAFAH1B2, GNG7, PSMA3, BIN1, PDE1C, CRYAB, YWHAQ, CUL5, CAB39, D…
Low	KEGG:05014	Amyotrophic lateral sclerosis	188	30	5.18849	5.78203	9.5672e-15	14.0192	ATP5F1B, ATP5PD, TUBB2B, NDUFA6, TUBB4B, NDUFB3, TUBB3, NDUFS7, NDUFB4, COX7A2L, NDUFB6, TUBB2A, NDUFA13, ATP5O, NDUFB1, CHMP2B, NDUFA12, COX5B, NEFM, NDUFA2, NDUFA1, COX6C, NDUFA7, NEFL, COX5A, NDUFB2, MAP1LC3B, ATP5F1E, NDUFS5, COX7C
Low	KEGG:05208	Chemical carcinogenesis - reactive oxygen species	108	23	2.98062	7.71651	6.20628e-14	13.2072	ATP5F1B, ATP5PD, NDUFA6, NDUFB3, NDUFS7, NDUFB4, COX7A2L, NDUFB6, NDUFA13, ATP5O, NDUFB1, PTK2, NDUFA12, COX5B, NDUFA2, NDUFA1, COX6C, NDUFA7, COX5A, NDUFB2, ATP5F1E, NDUFS5, COX7C
Low	KEGG:05020	Prion disease	154	26	4.25015	6.11744	2.15858e-13	12.6658	ATP5F1B, ATP5PD, TUBB2B, NDUFA6, TUBB4B, NDUFB3, TUBB3, NDUFS7, NDUFB4, COX7A2L, NDUFB6, TUBB2A, NDUFA13, ATP5O, NDUFB1, NDUFA12, COX5B, NDUFA2, NDUFA1, COX6C, NDUFA7, COX5A, NDUFB2, ATP5F1E, NDUFS5, COX7C
Low	KEGG:05012	Parkinson disease	156	26	4.30534	6.03901	2.4908e-13	12.6037	ATP5F1B, ATP5PD, TUBB2B, NDUFA6, TUBB4B, NDUFB3, TUBB3, NDUFS7, NDUFB4, COX7A2L, NDUFB6, TUBB2A, NDUFA13, ATP5O, NDUFB1, NDUFA12, COX5B, NDUFA2, NDUFA1, COX6C, NDUFA7, COX5A, NDUFB2, ATP5F1E, NDUFS5, COX7C
Low	KEGG:05010	Alzheimer disease	176	27	4.85731	5.55863	5.05723e-13	12.2961	ATP5F1B, ATP5PD, TUBB2B, NDUFA6, TUBB4B, NDUFB3, TUBB3, NDUFS7, NDUFB4, COX7A2L, NDUFB6, TUBB2A, NDUFA13, ATP5O, NDUFB1, NDUFA12, COX5B, NDUFA2, NDUFA1, COX6C, NDUFA7, COX5A, NDUFB2, APOE, ATP5F1E, NDUFS5, COX7C, ACAT2, GSTM3, PFKFB2, GLUD1, PYGM, CA14, ENOPH1, ALDH5A1, MPI, GRHPR, ALDH2, PGM1, ENPP6, CNDP2, SIRT2, ASPA, ENO2, ECHS1, PKM, ALDH1A1, AHCYL1, PTGDS, CARNS1, CRYL1, ALDOC, AHCY, NME1, …
Low	KEGG:05022	Pathways of neurodegeneration - multiple diseases	227	30	6.26483	4.78864	7.46247e-13	12.1271	ATP5F1B, ATP5PD, TUBB2B, NDUFA6, TUBB4B, NDUFB3, TUBB3, NDUFS7, NDUFB4, COX7A2L, NDUFB6, TUBB2A, NDUFA13, ATP5O, NDUFB1, CHMP2B, NDUFA12, COX5B, NEFM, NDUFA2, NDUFA1, COX6C, NDUFA7, NEFL, COX5A, NDUFB2, MAP1LC3B, ATP5F1E, NDUFS5, COX7C
Low	KEGG:05016	Huntington disease	167	26	4.60893	5.64123	9.11075e-13	12.0404	ATP5F1B, ATP5PD, TUBB2B, NDUFA6, TUBB4B, NDUFB3, TUBB3, NDUFS7, NDUFB4, COX7A2L, NDUFB6, TUBB2A, NDUFA13, ATP5O, NDUFB1, NDUFA12, COX5B, NDUFA2, NDUFA1, COX6C, NDUFA7, COX5A, NDUFB2, ATP5F1E, NDUFS5, COX7C
Low	KEGG:05415	Diabetic cardiomyopathy	114	22	3.14621	6.99253	9.86942e-13	12.0057	ATP5F1B, ATP5PD, NDUFA6, NDUFB3, NDUFS7, NDUFB4, COX7A2L, NDUFB6, NDUFA13, ATP5O, NDUFB1, NDUFA12, COX5B, NDUFA2, NDUFA1, COX6C, NDUFA7, COX5A, NDUFB2, ATP5F1E, NDUFS5, COX7C
Low	KEGG:04932	Non-alcoholic fatty liver disease	72	18	1.98708	9.05851	1.8406e-12	11.735	NDUFA6, NDUFB3, NDUFS7, NDUFB4, COX7A2L, NDUFB6, NDUFA13, NDUFB1, NDUFA12, COX5B, NDUFA2, NDUFA1, COX6C, NDUFA7, COX5A, NDUFB2, NDUFS5, COX7C
Low	KEGG:04723	Retrograde endocannabinoid signaling	72	14	1.98708	7.04551	3.71782e-08	7.42971	NDUFA6, NDUFB3, NDUFS7, NDUFB4, NDUFB6, NDUFA13, GNG7, NDUFB1, NDUFA12, NDUFA2, NDUFA1, NDUFA7, NDUFB2, NDUFS5
Low	KEGG:01100	Metabolic pathways	491	31	13.5508	2.28769	2.40786e-05	4.61837	ATP6V1E1, ATP5F1B, ATP5PD, GLUD1, NDUFA6, NDUFB3, NDUFS7, NDUFB4, COX7A2L, NDUFB6, ATP5ME, NDUFA13, ACYP2, ATP5O, NDUFB1, MCCC2, ALAD, NDUFA12, COX5B, ATP5MG, PTGDS, NDUFA2, NDUFA1, COX6C, NDUFA7, COX5A, NDUFB2, ATP5F1E, NDUFS5, ATP6V1G2, COX7C
Low	KEGG:04145	Phagosome	57	7	1.57311	4.44979	0.00590255	2.22896	ATP6V1E1, TUBB2B, TUBB4B, TUBB3, TUBB2A, TFRC, ATP6V1G2
Low	KEGG:04260	Cardiac muscle contraction	36	5	0.993541	5.03251	0.018183	1.74033	COX7A2L, COX5B, COX6C, COX5A, COX7C
High	KEGG:00970	Aminoacyl-tRNA biosynthesis	26	7	0.977099	7.16406	0.00458975	2.33821	CARS, LARS, IARS, EPRS, RARS, NARS, TARS
