# Supplementary material for: Regional vulnerability of brain white matter in vanishing white matter
Source: Acta Neuropathol Commun. 2023 Jun 22;11:103. doi: 10.1186/s40478-023-01599-6 (PMC10286497; doi:10.1186/s40478-023-01599-6)
Supplement: Supplementary file 4 — Supplementary Material 4: Supplemental Table 4 Comparison of proteins with differential expression in the frontal and pons white matter in VWM [file 40478_2023_1599_MOESM4_ESM.xlsx]

## Sheet: info
Supplemental Table 4 Comparison of proteins with differential expression in the frontal and pons white matter in VWM.

## Sheet: Shared same direction
			Frontal				Pons
Gene symbol	Protein ID	Protein name	Log2(VWM-Ctrl)	q-value	Significant	Direction	Log2(VWM-Ctrl)	q-value	Significant	Direction
ANXA1	P04083	Annexin A1	3.59975	0.00389937	*	Up	5.47517	0.000533379	*	Up
FLNC	Q14315	Filamin-C	2.80009	0.0296988	*	Up	5.15333	0.00216943	*	Up
NES	P48681	Nestin	3.77421	0.00492421	*	Up	4.83175	0.00238505	*	Up
FGA	P02671	Fibrinogen alpha chain;Fibrinopeptide A;Fibrinogen alpha chain	3.2006	0.00918214	*	Up	3.24226	0.014698	*	Up
COL6A3	P12111	Collagen alpha-3(VI) chain	3.86133	0.00486487	*	Up	3.03078	0.0301253	*	Up
LARS	Q9P2J5	Leucine--tRNA ligase, cytoplasmic	1.75408	0.0296717	*	Up	2.69699	0.00675872	*	Up
SPTB	P11277	Spectrin beta chain, erythrocytic	1.61223	0.025103	*	Up	2.56629	0.00380413	*	Up
IARS	P41252	Isoleucine--tRNA ligase, cytoplasmic	1.47541	0.0442144	*	Up	2.53301	0.00644036	*	Up
FLNA	P21333	Filamin-A	1.38212	0.031183	*	Up	2.26709	0.00463651	*	Up
SERPINH1	P50454	Serpin H1	2.75372	0.00242583	*	Up	2.18049	0.0156513	*	Up
FABP7	O15540	Fatty acid-binding protein, brain	1.14884	0.0308775	*	Up	2.14862	0.00216943	*	Up
DDX17	Q92841	Probable ATP-dependent RNA helicase DDX17	0.884444	0.0464527	*	Up	1.77701	0.00238505	*	Up
RCN1	Q15293	Reticulocalbin-1	1.95127	0.0128772	*	Up	1.69523	0.0425212	*	Up
PAFAH1B3	Q15102	Platelet-activating factor acetylhydrolase IB subunit gamma	1.54175	0.0089556	*	Up	1.68203	0.00978072	*	Up
MYEF2	Q9P2K5	Myelin expression factor 2	1.5026	0.0203555	*	Up	1.4349	0.0399419	*	Up
HSPA5	P11021	78 kDa glucose-regulated protein	1.64874	0.010606	*	Up	1.41864	0.0374239	*	Up
PA2G4	Q9UQ80	Proliferation-associated protein 2G4	1.2306	0.0343074	*	Up	1.28356	0.0477406	*	Up
HNRNPA3	P51991	Heterogeneous nuclear ribonucleoprotein A3	1.16541	0.0205192	*	Up	1.26653	0.0230808	*	Up
CTNND1	O60716	Catenin delta-1	1.18864	0.0263566	*	Up	1.14158	0.0499471	*	Up
CNP	P09543	2,3-cyclic-nucleotide 3-phosphodiesterase	-1.96872	0.00025804	*	Down	-0.903422	0.0477406	*	Down
ATP6V1E1	P36543	V-type proton ATPase subunit E 1	-1.3284	0.00753048	*	Down	-1.01363	0.0485607	*	Down
GLUD1	P00367	Glutamate dehydrogenase 1, mitochondrial;Glutamate dehydrogenase 2, mitochondrial	-1.85694	0.000715351	*	Down	-1.11764	0.0257193	*	Down
PADI2	Q9Y2J8	Protein-arginine deiminase type-2	-3.37208	5.79793e-05	*	Down	-1.32909	0.0197408	*	Down
LIPE	Q05469	Hormone-sensitive lipase	-3.2602	0.000150998	*	Down	-1.39638	0.0475975	*	Down
GNG7	O60262	Guanine nucleotide-binding protein G(I)/G(S)/G(O) subunit gamma-7	-1.4361	0.0249622	*	Down	-1.51483	0.0315518	*	Down
MCCC2	Q9HCC0	Methylcrotonoyl-CoA carboxylase beta chain, mitochondrial	-1.54638	0.0226987	*	Down	-1.54105	0.0374239	*	Down
SLC9A3R1	O14745	Na(+)/H(+) exchange regulatory cofactor NHE-RF1	-2.91255	0.000541402	*	Down	-1.72398	0.0237343	*	Down
MBP	P02686	Myelin basic protein	-1.96253	0.00367792	*	Down	-1.83433	0.00946584	*	Down
PTGDS	P41222	Prostaglandin-H2 D-isomerase	-2.96999	0.00087535	*	Down	-1.83955	0.0258107	*	Down
HDAC11	Q96DB2	Histone deacetylase 11	-2.57222	0.000434291	*	Down	-1.85264	0.00798576	*	Down
RHOG	P84095	Rho-related GTP-binding protein RhoG	-2.64965	0.000472068	*	Down	-1.91031	0.00798576	*	Down
GLIPR2	Q9H4G4	Golgi-associated plant pathogenesis-related protein 1	-2.19522	0.000472068	*	Down	-1.92465	0.00257833	*	Down
MOBP	Q13875	Myelin-associated oligodendrocyte basic protein	-1.7564	0.00725286	*	Down	-1.99	0.0079216	*	Down
S100B	P04271	Protein S100-B	-1.87815	0.0163131	*	Down	-2.19605	0.011526	*	Down
BCAN	Q96GW7	Brevican core protein	-2.0114	0.0025671	*	Down	-2.2258	0.00278657	*	Down
S100A1	P23297	Protein S100-A1	-3.16439	0.000233507	*	Down	-2.38215	0.0035686	*	Down
HAPLN2	Q9GZV7	Hyaluronan and proteoglycan link protein 2	-2.7595	0.00329615	*	Down	-2.59412	0.00845498	*	Down
VCAN	P13611	Versican core protein	-3.77124	9.62133e-05	*	Down	-2.93452	0.000795934	*	Down
AQP1	P29972	Aquaporin-1	-1.82622	0.0236283	*	Down	-3.50239	0.00108185	*	Down
PMP2	P02689	Myelin P2 protein	-3.66201	0.00367792	*	Down	-4.07286	0.0035686	*	Down

## Sheet: Shared opposite direction
			Frontal				Pons
Gene symbol	Protein ID	Protein name	Log2(VWM-Ctrl)	q-value	Significant	Direction	Log2(VWM-Ctrl)	q-value	Significant	Direction
GLOD4	Q9HC38	Glyoxalase domain-containing protein 4	-2.32776	0.0202456	*	Down	2.42882	0.0262084	*	Up
PAK2	Q13177	Serine/threonine-protein kinase PAK 2;PAK-2p27;PAK-2p34	-2.00367	0.000879459	*	Down	2.3811	0.000598715	*	Up
IPO5	O00410	Importin-5	-2.21196	0.0209818	*	Down	2.12429	0.0399419	*	Up
MPI	P34949	Mannose-6-phosphate isomerase	-2.07027	0.0137521	*	Down	1.89399	0.0359763	*	Up
FKBP4	Q02790	Peptidyl-prolyl cis-trans isomerase FKBP4;Peptidyl-prolyl cis-trans isomerase FKBP4, N-terminally processed	-1.53926	0.0364119	*	Down	1.86728	0.0257572	*	Up
FSCN1	Q16658	Fascin	-1.75658	0.0275677	*	Down	1.77044	0.0444826	*	Up
EEA1	Q15075	Early endosome antigen 1	-2.21603	0.00407116	*	Down	1.75791	0.0244819	*	Up
STIP1	P31948	Stress-induced-phosphoprotein 1	-2.40197	0.00410175	*	Down	1.75153	0.0362124	*	Up
DDAH2	O95865	N(G),N(G)-dimethylarginine dimethylaminohydrolase 2	-1.07087	0.0312373	*	Down	1.39662	0.0148004	*	Up
CLIC4	Q9Y696	Chloride intracellular channel protein 4	-1.44056	0.0226432	*	Down	1.3557	0.0476467	*	Up
NARS	O43776	Asparagine--tRNA ligase, cytoplasmic	-1.77395	0.00482563	*	Down	1.34688	0.0358237	*	Up
ILF2	Q12905	Interleukin enhancer-binding factor 2	-1.46393	0.0142149	*	Down	1.26115	0.0477406	*	Up
MYO6	Q9UM54	Unconventional myosin-VI	-1.37635	0.0062473	*	Down	1.22972	0.0215454	*	Up
TPP2	P29144	Tripeptidyl-peptidase 2	-2.17867	0.00126982	*	Down	1.22438	0.0496386	*	Up
NUDC	Q9Y266	Nuclear migration protein nudC	-1.52755	0.00925097	*	Down	1.21035	0.0477406	*	Up
ACO1	P21399	Cytoplasmic aconitate hydratase	-0.983102	0.0203555	*	Down	1.04077	0.0251436	*	Up
PHB2	Q99623	Prohibitin-2	1.10284	0.0173899	*	Up	-1.1268	0.0257193	*	Down
TUBB2B	Q9BVA1	Tubulin beta-2B chain	1.08074	0.0275342	*	Up	-1.13075	0.0366761	*	Down
TUBB4B	P68371	Tubulin beta-4B chain	0.925688	0.0415676	*	Up	-1.22722	0.0207038	*	Down
RABIF	P47224	Guanine nucleotide exchange factor MSS4	1.13207	0.044318	*	Up	-1.25056	0.0492776	*	Down
CHCHD3	Q9NX63	MICOS complex subunit MIC19	1.183	0.0382048	*	Up	-1.34856	0.0364095	*	Down
COX7A2L	O14548	Cytochrome c oxidase subunit 7A-related protein, mitochondrial	1.1247	0.0291728	*	Up	-1.3739	0.0199605	*	Down
NDUFB6	O95139	NADH dehydrogenase [ubiquinone] 1 beta subcomplex subunit 6	1.40153	0.0165343	*	Up	-1.45398	0.0234394	*	Down
TUBB2A	Q13885	Tubulin beta-2A chain	1.65038	0.0179494	*	Up	-1.47361	0.0477406	*	Down
ATP5I	P56385	ATP synthase subunit e, mitochondrial	1.50758	0.013334	*	Up	-1.4866	0.0248424	*	Down
NDUFA13	Q9P0J0	NADH dehydrogenase [ubiquinone] 1 alpha subcomplex subunit 13	1.73483	0.00208082	*	Up	-1.49416	0.00924176	*	Down
COA3	Q9Y2R0	Cytochrome c oxidase assembly factor 3 homolog, mitochondrial	1.46265	0.00564949	*	Up	-1.5521	0.00798576	*	Down
TFRC	P02786	Transferrin receptor protein 1;Transferrin receptor protein 1, serum form	1.70578	0.0132687	*	Up	-1.60127	0.0301253	*	Down
HIGD1A	Q9Y241	HIG1 domain family member 1A, mitochondrial	1.87884	0.00925097	*	Up	-1.68387	0.0277054	*	Down
NDUFB2	O95178	NADH dehydrogenase [ubiquinone] 1 beta subcomplex subunit 2, mitochondrial	3.03029	0.00079354	*	Up	-2.18984	0.0103302	*	Down
APOE	P02649	Apolipoprotein E	1.27912	0.0360691	*	Up	-2.32687	0.00287762	*	Down
SYP	P08247	Synaptophysin	2.45061	0.0272304	*	Up	-6.19134	0.000174034	*	Down

## Sheet: Only in frontal
			Frontal				Pons
Gene symbol	Protein ID	Protein name	Log2(VWM-Ctrl)	q-value	Significant	Direction	Log2(VWM-Ctrl)	q-value	Significant	Direction
ATP6V0A1	Q93050	V-type proton ATPase 116 kDa subunit a isoform 1	5.12338	0.00025804	*	Up	2.2704	0.0571144		Up
FGB	P02675	Fibrinogen beta chain;Fibrinopeptide B;Fibrinogen beta chain	2.61199	0.0192013	*	Up	1.95654	0.0913244		Up
SYNM	O15061	Synemin	4.3539	0.000733032	*	Up	1.55156	0.162944		Up
SHMT2	P34897	Serine hydroxymethyltransferase, mitochondrial	2.35451	0.00672451	*	Up	1.53217	0.0767398		Up
SCG2	P13521	Secretogranin-2;Secretoneurin;Manserin	2.0256	0.0396767	*	Up	1.32074	0.21189		Up
SLC4A1	P02730	Band 3 anion transport protein	2.04933	0.00482563	*	Up	1.2406	0.0800975		Up
RAB11FIP5	Q9BXF6	Rab11 family-interacting protein 5	1.71956	0.0202414	*	Up	1.12491	0.142943		Up
DDX5	P17844	Probable ATP-dependent RNA helicase DDX5	1.43901	0.0312373	*	Up	1.10756	0.123409		Up
ATP6V0D1	P61421	V-type proton ATPase subunit d 1	1.93774	0.0352403	*	Up	1.09239	0.266423		Up
STX1A	Q16623	Syntaxin-1A	2.76822	0.0291159	*	Up	1.08008	0.437773		Up
HNRNPA1	P09651	Heterogeneous nuclear ribonucleoprotein A1;Heterogeneous nuclear ribonucleoprotein A1, N-terminally processed;Heterogeneous nuclear ribonucleoprotein A1-like 2	1.19289	0.0226987	*	Up	1.06624	0.0578615		Up
FBL	P22087	rRNA 2-O-methyltransferase fibrillarin	1.34555	0.0207183	*	Up	1.0519	0.08214		Up
LMNB1	P20700	Lamin-B1	1.91264	0.00533482	*	Up	1.049	0.122657		Up
STX12	Q86Y82	Syntaxin-12	1.23838	0.025103	*	Up	1.02412	0.0800975		Up
PYGL	P06737	Glycogen phosphorylase, liver form	1.9394	0.0116378	*	Up	0.993034	0.198095		Up
SYN1	P17600	Synapsin-1	1.58332	0.013334	*	Up	0.844823	0.19217		Up
CAD	P27708	CAD protein;Glutamine-dependent carbamoyl-phosphate synthase;Aspartate carbamoyltransferase;Dihydroorotase	1.42546	0.042557	*	Up	0.827194	0.276916		Up
HNRNPA2B1	P22626	Heterogeneous nuclear ribonucleoproteins A2/B1	1.1214	0.0252809	*	Up	0.798953	0.132743		Up
NCL	P19338	Nucleolin	1.22363	0.0329339	*	Up	0.7944	0.190683		Up
TPD52L1	Q16890	Tumor protein D53	1.66559	0.0273167	*	Up	0.774128	0.338646		Up
ACSS2	Q9NR19	Acetyl-coenzyme A synthetase, cytoplasmic	1.7666	0.0273167	*	Up	0.774058	0.367469		Up
TRIM28	Q13263	Transcription intermediary factor 1-beta	1.18496	0.0416803	*	Up	0.769556	0.220575		Up
KHDRBS3	O75525	KH domain-containing, RNA-binding, signal transduction-associated protein 3	1.76153	0.0335061	*	Up	0.72185	0.430941		Up
MAP2	P11137	Microtubule-associated protein 2	1.68364	0.00465079	*	Up	0.714734	0.205916		Up
ANXA2	P07355	Annexin A2;Putative annexin A2-like protein	2.54884	0.00740082	*	Up	0.673038	0.501288		Up
RPL28	P46779	60S ribosomal protein L28	2.13044	0.0320853	*	Up	0.661474	0.566887		Up
CHD4	Q14839	Chromodomain-helicase-DNA-binding protein 4	2.17329	0.0275677	*	Up	0.660276	0.556618		Up
PSD3	Q9NYI0	PH and SEC7 domain-containing protein 3	4.13715	0.00725286	*	Up	0.645633	0.701946		Up
TMEM263	Q8WUH6	Transmembrane protein 263	1.54017	0.00571007	*	Up	0.592473	0.27675		Up
EIF3G	O75821	Eukaryotic translation initiation factor 3 subunit G	0.937171	0.0400804	*	Up	0.589367	0.230106		Up
SRP9	P49458	Signal recognition particle 9 kDa protein	1.41121	0.0126085	*	Up	0.588093	0.30995		Up
FDXR	P22570	NADPH:adrenodoxin oxidoreductase, mitochondrial	0.866815	0.0386058	*	Up	0.58395	0.19217		Up
FXR1	P51114	Fragile X mental retardation syndrome-related protein 1	1.04856	0.0249622	*	Up	0.56223	0.247204		Up
COL1A2	P08123	Collagen alpha-2(I) chain	1.89407	0.0448747	*	Up	0.560605	0.62228		Up
SLC7A5	Q01650	Large neutral amino acids transporter small subunit 1	2.41128	0.0089556	*	Up	0.556974	0.580291		Up
LMNB2	Q03252	Lamin-B2	1.15732	0.0428178	*	Up	0.54278	0.394804		Up
PMPCA	Q10713	Mitochondrial-processing peptidase subunit alpha	1.47284	0.0137329	*	Up	0.52289	0.407203		Up
SRXN1	Q9BYN0	Sulfiredoxin-1	1.14591	0.049317	*	Up	0.508282	0.441012		Up
EMD	P50402	Emerin	1.4296	0.0190378	*	Up	0.507134	0.432974		Up
SCAMP3	O14828	Secretory carrier-associated membrane protein 3	2.47307	0.000459843	*	Up	0.504995	0.409372		Up
L1CAM	P32004	Neural cell adhesion molecule L1	4.68767	9.62133e-05	*	Up	0.503861	0.611083		Up
GNG2	P59768	Guanine nucleotide-binding protein G(I)/G(S)/G(O) subunit gamma-2	2.10396	0.0213173	*	Up	0.487558	0.643432		Up
PSMC5	P62195	26S protease regulatory subunit 8	0.982694	0.047471	*	Up	0.481981	0.384661		Up
HSPB8	Q9UJY1	Heat shock protein beta-8	2.03835	0.00206251	*	Up	0.479355	0.443444		Up
HNRNPH2	P55795	Heterogeneous nuclear ribonucleoprotein H2	1.26004	0.0196092	*	Up	0.468139	0.413814		Up
ATP2B4	P23634	Plasma membrane calcium-transporting ATPase 4	2.58448	0.00608549	*	Up	0.415093	0.685759		Up
KIAA1468	Q9P260	LisH domain and HEAT repeat-containing protein KIAA1468	2.14116	0.00193084	*	Up	0.409312	0.545356		Up
PTPRE	P23469	Receptor-type tyrosine-protein phosphatase epsilon	1.33857	0.0457075	*	Up	0.405183	0.617134		Up
VAMP2	P63027	Vesicle-associated membrane protein 2	2.35074	0.0010898	*	Up	0.402082	0.556688		Up
NEBL	O76041	Nebulette	1.0644	0.0387592	*	Up	0.391221	0.506209		Up
GRM3	Q14832	Metabotropic glutamate receptor 3	1.32541	0.0378863	*	Up	0.390088	0.608474		Up
CAVIN1	Q6NZI2	Polymerase I and transcript release factor	1.58043	0.013334	*	Up	0.383242	0.594205		Up
RALY	Q9UKM9	RNA-binding protein Raly	2.32884	0.00465079	*	Up	0.379158	0.662754		Up
LUC7L3	O95232	Luc7-like protein 3	0.97862	0.0374196	*	Up	0.362353	0.498508		Up
PPFIA3	O75145	Liprin-alpha-3	0.991488	0.0308775	*	Up	0.349082	0.498902		Up
SLC8A2	Q9UPR5	Sodium/calcium exchanger 2	3.27393	0.00202548	*	Up	0.347674	0.74853		Up
RPL14	P50914	60S ribosomal protein L14	1.30708	0.0482756	*	Up	0.332127	0.677002		Up
ATP2B1	P20020	Plasma membrane calcium-transporting ATPase 1	4.25411	0.00087535	*	Up	0.307872	0.812108		Up
CAMSAP3	Q9P1Y5	Calmodulin-regulated spectrin-associated protein 3	2.00295	0.00482563	*	Up	0.305479	0.687136		Up
ATP2B2	Q01814	Plasma membrane calcium-transporting ATPase 2	1.87043	0.0367285	*	Up	0.298307	0.78936		Up
ANK2	Q01484	Ankyrin-2	1.1695	0.00782886	*	Up	0.281022	0.552855		Up
LAMB2	P55268	Laminin subunit beta-2	1.38896	0.0393888	*	Up	0.277559	0.731585		Up
PALM2	Q8IXS6	Paralemmin-2	1.39807	0.0275677	*	Up	0.250154	0.737013		Up
MRPS23	Q9Y3D9	28S ribosomal protein S23, mitochondrial	1.35326	0.0496891	*	Up	0.243965	0.778043		Up
VPS53	Q5VIR6	Vacuolar protein sorting-associated protein 53 homolog	1.17039	0.0205406	*	Up	0.240809	0.674255		Up
SRP68	Q9UHB9	Signal recognition particle subunit SRP68	1.19412	0.0311972	*	Up	0.236839	0.716534		Up
DOCK5	Q9H7D0	Dedicator of cytokinesis protein 5	1.10988	0.0329339	*	Up	0.221409	0.718174		Up
SYN2	Q92777	Synapsin-2	1.46871	0.0024228	*	Up	0.214297	0.664073		Up
DCLK2	Q8N568	Serine/threonine-protein kinase DCLK2	1.56385	0.0275677	*	Up	0.211671	0.808369		Up
HIST1H1C	P16403	Histone H1.2	1.94193	0.0482555	*	Up	0.207991	0.869525		Up
EIF2A	Q9BY44	Eukaryotic translation initiation factor 2A;Eukaryotic translation initiation factor 2A, N-terminally processed	1.56618	0.00895264	*	Up	0.204823	0.759706		Up
DPP6	P42658	Dipeptidyl aminopeptidase-like protein 6	1.88936	0.00551388	*	Up	0.200098	0.797191		Up
CSNK1E	P49674	Casein kinase I isoform epsilon;Casein kinase I isoform delta	1.0716	0.0285527	*	Up	0.198506	0.730017		Up
SLC17A7	Q9P2U7	Vesicular glutamate transporter 1	2.39503	0.0024228	*	Up	0.180426	0.829593		Up
COMMD3	Q9UBI1	COMM domain-containing protein 3	1.84199	0.00482563	*	Up	0.172742	0.814619		Up
PRKAR2A	P13861	cAMP-dependent protein kinase type II-alpha regulatory subunit	1.1108	0.0226987	*	Up	0.161834	0.780956		Up
HIST1H4A	P62805	Histone H4	1.58528	0.0496402	*	Up	0.153968	0.883868		Up
CDH13	P55290	Cadherin-13	2.57382	0.00407116	*	Up	0.150284	0.882272		Up
DNAJB1	P25685	DnaJ homolog subfamily B member 1	1.23187	0.0389145	*	Up	0.147397	0.843938		Up
RAB12	Q6IQ22	Ras-related protein Rab-12	1.15393	0.0286447	*	Up	0.147384	0.819254		Up
GPC1	P35052	Glypican-1;Secreted glypican-1	2.10412	0.00306669	*	Up	0.140656	0.855539		Up
TMPO	P42167	Lamina-associated polypeptide 2, isoforms beta/gamma;Thymopoietin;Thymopentin;Lamina-associated polypeptide 2, isoform alpha;Thymopoietin;Thymopentin	1.2665	0.0323887	*	Up	0.131408	0.857637		Up
FARSA	Q9Y285	Phenylalanine--tRNA ligase alpha subunit	1.48736	0.0445967	*	Up	0.124126	0.900091		Up
AGTPBP1	Q9UPW5	Cytosolic carboxypeptidase 1	1.86916	0.0213188	*	Up	0.0876228	0.938319		Up
STAT5B	P51692	Signal transducer and activator of transcription 5B;Signal transducer and activator of transcription 5A	1.53678	0.00746343	*	Up	0.0594312	0.938319		Up
SEC22B	O75396	Vesicle-trafficking protein SEC22b	1.50184	0.00306669	*	Up	0.0498016	0.938319		Up
DLG4	P78352	Disks large homolog 4	3.02997	0.0280488	*	Up	0.0326754	0.987671		Up
UPF1	Q92900	Regulator of nonsense transcripts 1	1.22468	0.0192013	*	Up	0.0301701	0.970044		Up
ATP2A2	P16615	Sarcoplasmic/endoplasmic reticulum calcium ATPase 2	1.52442	0.00672177	*	Up	0.0233346	0.978063		Up
RPL22	P35268	60S ribosomal protein L22	1.46405	0.0173899	*	Up	-0.00550931	0.993439		Down
TFAM	Q00059	Transcription factor A, mitochondrial	1.40346	0.0226987	*	Up	-0.0164445	0.986073		Down
RPL7A	P62424	60S ribosomal protein L7a	1.16311	0.0290043	*	Up	-0.0215101	0.981534		Down
TSNAX	Q99598	Translin-associated protein X	1.06672	0.0255783	*	Up	-0.0258666	0.970846		Down
RPL27A	P46776	60S ribosomal protein L27a	1.87597	0.00970434	*	Up	-0.0308348	0.978063		Down
HIST1H1E	P10412	Histone H1.4;Histone H1.3	1.85999	0.0486319	*	Up	-0.0316049	0.984192		Down
RPL23A	P62750	60S ribosomal protein L23a	1.26403	0.0482402	*	Up	-0.0598359	0.951305		Down
CKAP4	Q07065	Cytoskeleton-associated protein 4	1.72432	0.0275677	*	Up	-0.0665173	0.952906		Down
BAG2	O95816	BAG family molecular chaperone regulator 2	1.73949	0.0018668	*	Up	-0.0677302	0.916824		Down
GPD2	P43304	Glycerol-3-phosphate dehydrogenase, mitochondrial	1.35835	0.0041327	*	Up	-0.0703144	0.898557		Down
CLPB	Q9H078	Caseinolytic peptidase B protein homolog	1.24534	0.0226432	*	Up	-0.077614	0.915506		Down
RPL18	Q07020	60S ribosomal protein L18	1.38452	0.025103	*	Up	-0.105615	0.893429		Down
VPS18	Q9P253	Vacuolar protein sorting-associated protein 18 homolog	0.953151	0.0383301	*	Up	-0.140242	0.808369		Down
RPL7	P18124	60S ribosomal protein L7	1.1204	0.0342337	*	Up	-0.147436	0.82206		Down
VWA8	A3KMH1	von Willebrand factor A domain-containing protein 8	1.01376	0.0469234	*	Up	-0.16484	0.799598		Down
FLOT2	Q14254	Flotillin-2	1.81262	0.00747037	*	Up	-0.165522	0.830955		Down
SCOC	Q9UIL1	Short coiled-coil protein	1.1832	0.025103	*	Up	-0.215353	0.727433		Down
EEF1E1	O43324	Eukaryotic translation elongation factor 1 epsilon-1	1.01271	0.0464896	*	Up	-0.233721	0.702675		Down
STX1B	P61266	Syntaxin-1B	1.38464	0.0335121	*	Up	-0.23816	0.75989		Down
USP47	Q96K76	Ubiquitin carboxyl-terminal hydrolase 47	1.51736	0.0242504	*	Up	-0.243339	0.75798		Down
KPNA4	O00629	Importin subunit alpha-3	1.02507	0.0476538	*	Up	-0.247497	0.693685		Down
THNSL1	Q8IYQ7	Threonine synthase-like 1	1.37304	0.0352403	*	Up	-0.253904	0.745933		Down
DOCK1	Q14185	Dedicator of cytokinesis protein 1	1.3175	0.0496797	*	Up	-0.260576	0.753693		Down
HK1	P19367	Hexokinase-1	1.09217	0.0312075	*	Up	-0.265448	0.657339		Down
ATAD3A	Q9NVI7	ATPase family AAA domain-containing protein 3A	1.37841	0.0137521	*	Up	-0.27131	0.666751		Down
NPTN	Q9Y639	Neuroplastin	4.31114	8.62325e-05	*	Up	-0.284758	0.726602		Down
HIST2H3A	Q71DI3	Histone H3.2;Histone H3.3;Histone H3.1;Histone H3.3C;Histone H3.1t	2.03845	0.0130582	*	Up	-0.323465	0.728762		Down
RDH13	Q8NBN7	Retinol dehydrogenase 13	1.195	0.027072	*	Up	-0.32779	0.603238		Down
SRSF7	Q16629	Serine/arginine-rich splicing factor 7	2.03355	0.0119151	*	Up	-0.335448	0.709908		Down
COL6A1	P12109	Collagen alpha-1(VI) chain	2.73801	0.0226432	*	Up	-0.344549	0.812108		Down
RPL27	P61353	60S ribosomal protein L27	1.16867	0.0382048	*	Up	-0.348633	0.605418		Down
STX7	O15400	Syntaxin-7	1.68249	0.0025671	*	Up	-0.356964	0.517916		Down
SRSF2	Q01130	Serine/arginine-rich splicing factor 2	1.68699	0.0210446	*	Up	-0.373794	0.654941		Down
RAB3D	O95716	Ras-related protein Rab-3D	4.03884	0.00482563	*	Up	-0.375062	0.816107		Down
CALD1	Q05682	Caldesmon	1.3288	0.0367285	*	Up	-0.390382	0.606027		Down
ICAM5	Q9UMF0	Intercellular adhesion molecule 5	3.81661	0.000618825	*	Up	-0.398465	0.703725		Down
RPL35A	P18077	60S ribosomal protein L35a	1.8883	0.0128619	*	Up	-0.398541	0.641895		Down
PCSK1N	Q9UHG2	ProSAAS;KEP;Big SAAS;Little SAAS;Big PEN-LEN;PEN;Little LEN;Big LEN	1.97543	0.00897422	*	Up	-0.40827	0.623133		Down
VAMP1	P23763	Vesicle-associated membrane protein 1	1.23271	0.0244417	*	Up	-0.410122	0.498357		Down
TOMM22	Q9NS69	Mitochondrial import receptor subunit TOM22 homolog	1.17558	0.0400804	*	Up	-0.416511	0.531274		Down
RPL32	P62910	60S ribosomal protein L32	1.75574	0.0123756	*	Up	-0.428371	0.583404		Down
STK38L	Q9Y2H1	Serine/threonine-protein kinase 38-like	1.12288	0.0486319	*	Up	-0.434956	0.51144		Down
RAB3A	P20336	Ras-related protein Rab-3A	2.01395	0.00694571	*	Up	-0.468977	0.555835		Down
NCEH1	Q6PIU2	Neutral cholesterol ester hydrolase 1	1.31887	0.00482563	*	Up	-0.477892	0.290982		Down
SLC27A4	Q6P1M0	Long-chain fatty acid transport protein 4	1.24431	0.0396349	*	Up	-0.484175	0.482466		Down
PLXNA1	Q9UIW2	Plexin-A1	2.51381	0.00608549	*	Up	-0.496585	0.620672		Down
SLC25A24	Q6NUK1	Calcium-binding mitochondrial carrier protein SCaMC-1	1.5859	0.0142149	*	Up	-0.496951	0.475002		Down
EPHX1	P07099	Epoxide hydrolase 1	0.9121	0.0371819	*	Up	-0.498021	0.290134		Down
CALCOCO1	Q9P1Z2	Calcium-binding and coiled-coil domain-containing protein 1	1.34707	0.0335121	*	Up	-0.525605	0.457667		Down
SFXN3	Q9BWM7	Sideroflexin-3	1.11836	0.0221085	*	Up	-0.531476	0.294468		Down
STK32C	Q86UX6	Serine/threonine-protein kinase 32C	1.27666	0.0308775	*	Up	-0.532851	0.411827		Down
HAPLN4	Q86UW8	Hyaluronan and proteoglycan link protein 4	1.96279	0.00126982	*	Up	-0.537455	0.330461		Down
NAA10	P41227	N-alpha-acetyltransferase 10;N-alpha-acetyltransferase 11	1.47932	0.0224381	*	Up	-0.540895	0.436619		Down
MDH2	P40926	Malate dehydrogenase, mitochondrial	1.32992	0.00490904	*	Up	-0.542193	0.234262		Down
HSD17B8	Q92506	Estradiol 17-beta-dehydrogenase 8	1.23029	0.0394219	*	Up	-0.56315	0.394804		Down
ABHD16A	O95870	Abhydrolase domain-containing protein 16A	1.29567	0.031183	*	Up	-0.57774	0.378492		Down
SV2A	Q7L0J3	Synaptic vesicle glycoprotein 2A	4.44323	0.000549706	*	Up	-0.578883	0.63393		Down
PCLO	Q9Y6V0	Protein piccolo	2.21866	0.0105581	*	Up	-0.605917	0.514452		Down
IMMT	Q16891	MICOS complex subunit MIC60	0.937001	0.042557	*	Up	-0.61116	0.220575		Down
NASP	P49321	Nuclear autoantigenic sperm protein	1.48706	0.0289301	*	Up	-0.612912	0.410265		Down
CPNE1	Q99829	Copine-1	1.1152	0.0275677	*	Up	-0.668187	0.209482		Down
NT5DC3	Q86UY8	5-nucleotidase domain-containing protein 3	1.60528	0.00925097	*	Up	-0.685373	0.266732		Down
NDUFAF3	Q9BU61	NADH dehydrogenase [ubiquinone] 1 alpha subcomplex assembly factor 3	1.55929	0.0275342	*	Up	-0.701971	0.354951		Down
NGEF	Q8N5V2	Ephexin-1	1.44076	0.0146834	*	Up	-0.712411	0.234505		Down
ARFGAP2	Q8N6H7	ADP-ribosylation factor GTPase-activating protein 2	1.04583	0.0377487	*	Up	-0.724346	0.176481		Down
RHOT1	Q8IXI2	Mitochondrial Rho GTPase 1	1.56861	0.0352403	*	Up	-0.735354	0.366073		Down
CASKIN1	Q8WXD9	Caskin-1	1.24793	0.0130582	*	Up	-0.761429	0.141201		Down
FYTTD1	Q96QD9	UAP56-interacting factor	1.28115	0.031183	*	Up	-0.784007	0.21189		Down
RTN3	O95197	Reticulon-3	1.13577	0.0232229	*	Up	-0.785825	0.135996		Down
CRTAC1	Q9NQ79	Cartilage acidic protein 1	1.04973	0.0353932	*	Up	-0.793978	0.141201		Down
PHB	P35232	Prohibitin	1.27972	0.0291305	*	Up	-0.819492	0.183754		Down
SFXN1	Q9H9B4	Sideroflexin-1	1.11772	0.0160247	*	Up	-0.856851	0.0742387		Down
CYB5B	O43169	Cytochrome b5 type B	1.24975	0.0367285	*	Up	-0.875414	0.170306		Down
RPL34	P49207	60S ribosomal protein L34	1.81816	0.0216512	*	Up	-0.898022	0.272523		Down
DYNLRB1	Q9NP97	Dynein light chain roadblock-type 1;Dynein light chain roadblock-type 2	1.35262	0.0445967	*	Up	-0.902658	0.215477		Down
NIPSNAP1	Q9BPW8	Protein NipSnap homolog 1	1.54474	0.00490904	*	Up	-0.925996	0.0850649		Down
MTFR1L	Q9H019	Mitochondrial fission regulator 1-like	1.51928	0.0202414	*	Up	-0.946733	0.158664		Down
TTC9B	Q8N6N2	Tetratricopeptide repeat protein 9B	1.23677	0.0356185	*	Up	-0.986212	0.122657		Down
STOM	P27105	Erythrocyte band 7 integral membrane protein	1.8915	0.0195047	*	Up	-0.989479	0.230106		Down
GNG3	P63215	Guanine nucleotide-binding protein G(I)/G(S)/G(O) subunit gamma-3	1.72932	0.00551388	*	Up	-1.0132	0.100733		Down
OPA3	Q9H6K4	Optic atrophy 3 protein	1.38729	0.00946118	*	Up	-1.0428	0.0588245		Down
ITPR1	Q14643	Inositol 1,4,5-trisphosphate receptor type 1	3.07201	0.0295665	*	Up	-1.09519	0.488576		Down
NCSTN	Q92542	Nicastrin	1.24648	0.0226987	*	Up	-1.10451	0.0593734		Down
DPP10	Q8N608	Inactive dipeptidyl peptidase 10	2.30132	0.0275342	*	Up	-1.45202	0.182915		Down
BSN	Q9UPA5	Protein bassoon	5.23324	0.00025804	*	Up	-1.59736	0.172624		Down
SYT7	O43581	Synaptotagmin-7	1.77505	0.0287777	*	Up	-1.62186	0.0653189		Down
TF	P02787	Serotransferrin	-3.45882	0.0248248	*	Down	1.94438	0.223477		Up
RNH1	P13489	Ribonuclease inhibitor	-1.86193	0.0252809	*	Down	1.5327	0.0821176		Up
PCMT1	P22061	Protein-L-isoaspartate(D-aspartate) O-methyltransferase	-3.04367	0.00839289	*	Down	1.46996	0.198095		Up
GCLC	P48506	Glutamate--cysteine ligase catalytic subunit	-1.61721	0.0224381	*	Down	1.43784	0.0577534		Up
HSD17B10	Q99714	3-hydroxyacyl-CoA dehydrogenase type-2	-1.66685	0.0457075	*	Down	1.42526	0.122031		Up
CRYL1	Q9Y2S2	Lambda-crystallin homolog	-3.35004	0.00025804	*	Down	1.42259	0.0653189		Up
HSPA6	P17066	Heat shock 70 kDa protein 6;Putative heat shock 70 kDa protein 7	-2.25639	0.0390749	*	Down	1.3668	0.244558		Up
CALB1	P05937	Calbindin	-1.8373	0.0384433	*	Down	1.35211	0.156735		Up
ABAT	P80404	4-aminobutyrate aminotransferase, mitochondrial	-1.69574	0.0396041	*	Down	1.3324	0.138545		Up
DDB1	Q16531	DNA damage-binding protein 1	-3.05663	0.0075098	*	Down	1.30088	0.250486		Up
GLUL	P15104	Glutamine synthetase	-3.66553	0.00352514	*	Down	1.29556	0.269772		Up
PRDX5	P30044	Peroxiredoxin-5, mitochondrial	-1.73223	0.0400513	*	Down	1.29111	0.156735		Up
PTPN11	Q06124	Tyrosine-protein phosphatase non-receptor type 11	-1.86673	0.00507161	*	Down	1.28068	0.0567087		Up
TPI1	P60174	Triosephosphate isomerase	-1.646	0.0486319	*	Down	1.27034	0.163063		Up
PRDX6	P30041	Peroxiredoxin-6	-3.79835	9.62133e-05	*	Down	1.20856	0.102361		Up
SARS	P49591	Serine--tRNA ligase, cytoplasmic	-2.53852	0.00970434	*	Down	1.19413	0.223477		Up
PGM3	O95394	Phosphoacetylglucosamine mutase	-1.57101	0.0120195	*	Down	1.19074	0.0653189		Up
NAXE	Q8NCW5	NAD(P)H-hydrate epimerase	-1.93287	0.0110892	*	Down	1.15805	0.135418		Up
AHCY	P23526	Adenosylhomocysteinase	-3.59807	9.62133e-05	*	Down	1.11922	0.120721		Up
GPD1L	Q8N335	Glycerol-3-phosphate dehydrogenase 1-like protein	-1.8841	0.0131601	*	Down	1.05786	0.169864		Up
ACOT7	O00154	Cytosolic acyl coenzyme A thioester hydrolase	-2.38725	0.00468194	*	Down	1.05176	0.190034		Up
STAM	Q92783	Signal transducing adapter molecule 1	-1.28169	0.0226987	*	Down	1.02363	0.0840886		Up
PTPA	Q15257	Serine/threonine-protein phosphatase 2A activator	-2.08736	0.0102223	*	Down	1.00105	0.21805		Up
EFHD1	Q9BUP0	EF-hand domain-containing protein D1	-2.29663	0.011042	*	Down	0.967729	0.287962		Up
PAFAH1B2	P68402	Platelet-activating factor acetylhydrolase IB subunit beta	-1.39637	0.0147826	*	Down	0.963653	0.104613		Up
ENOPH1	Q9UHY7	Enolase-phosphatase E1	-1.9192	0.0130527	*	Down	0.94885	0.223477		Up
HEBP1	Q9NRV9	Heme-binding protein 1	-1.86898	0.0166691	*	Down	0.939384	0.236277		Up
CNDP2	Q96KP4	Cytosolic non-specific dipeptidase	-2.19737	0.0212284	*	Down	0.926308	0.355718		Up
ALDH9A1	P49189	4-trimethylaminobutyraldehyde dehydrogenase	-1.76538	0.00595654	*	Down	0.893352	0.156628		Up
PKM	P14618	Pyruvate kinase PKM	-2.42493	9.62133e-05	*	Down	0.875488	0.0682913		Up
EPN2	O95208	Epsin-2	-1.98722	0.0058173	*	Down	0.873622	0.214268		Up
CYB5R2	Q6BCY4	NADH-cytochrome b5 reductase 2	-1.11611	0.0174093	*	Down	0.869447	0.0742387		Up
FTH1	P02794	Ferritin heavy chain;Ferritin heavy chain, N-terminally processed	-2.1556	0.00087535	*	Down	0.857829	0.132743		Up
PSAT1	Q9Y617	Phosphoserine aminotransferase	-1.07272	0.0335121	*	Down	0.841896	0.122709		Up
SRI	P30626	Sorcin	-3.08985	0.00185281	*	Down	0.834528	0.356664		Up
ACAT2	Q9BWD1	Acetyl-CoA acetyltransferase, cytosolic	-1.7669	0.0222664	*	Down	0.830833	0.302173		Up
TPT1	P13693	Translationally-controlled tumor protein	-2.14326	0.00374038	*	Down	0.828846	0.230125		Up
ALDOA	P04075	Fructose-bisphosphate aldolase A	-1.63179	0.0400513	*	Down	0.82248	0.349514		Up
PABPC1	P11940	Polyadenylate-binding protein 1;Polyadenylate-binding protein 3	-1.34857	0.0464896	*	Down	0.808118	0.272651		Up
PREPL	Q4J6C6	Prolyl endopeptidase-like	-0.99945	0.0354315	*	Down	0.77806	0.130271		Up
PLS3	P13797	Plastin-3	-2.38283	0.00498855	*	Down	0.777591	0.354951		Up
GSTM3	P21266	Glutathione S-transferase Mu 3	-1.79549	0.0320853	*	Down	0.773453	0.399306		Up
RAD23B	P54727	UV excision repair protein RAD23 homolog B	-1.55655	0.0486319	*	Down	0.77117	0.384534		Up
NAE1	Q13564	NEDD8-activating enzyme E1 regulatory subunit	-1.0298	0.0370715	*	Down	0.763551	0.151096		Up
ADSS	P30520	Adenylosuccinate synthetase isozyme 2	-1.19298	0.0482402	*	Down	0.752605	0.251688		Up
TRIM2	Q9C040	Tripartite motif-containing protein 2	-1.64532	0.0498592	*	Down	0.734728	0.43894		Up
ECHS1	P30084	Enoyl-CoA hydratase, mitochondrial	-2.42067	0.00925097	*	Down	0.717327	0.461333		Up
OPALIN	Q96PE5	Opalin	-1.4008	0.042557	*	Down	0.711781	0.353008		Up
PGM1	P36871	Phosphoglucomutase-1	-2.16156	0.00482563	*	Down	0.706743	0.351029		Up
GDI2	P50395	Rab GDP dissociation inhibitor beta	-2.46905	0.00374038	*	Down	0.701764	0.394804		Up
ARPC3	O15145	Actin-related protein 2/3 complex subunit 3	-0.897389	0.0476538	*	Down	0.695758	0.158664		Up
PAK1	Q13153	Serine/threonine-protein kinase PAK 1	-2.4534	0.034748	*	Down	0.674559	0.62228		Up
EZR	P15311	Ezrin	-2.61034	0.00569031	*	Down	0.673833	0.489521		Up
MDH1	P40925	Malate dehydrogenase, cytoplasmic	-1.27867	0.01724	*	Down	0.672633	0.21805		Up
DPYSL2	Q16555	Dihydropyrimidinase-related protein 2	-2.26215	0.0058173	*	Down	0.661228	0.429649		Up
BIN1	O00499	Myc box-dependent-interacting protein 1	-1.47443	0.042557	*	Down	0.63352	0.437773		Up
CCT4	P50991	T-complex protein 1 subunit delta	-1.95134	0.0312373	*	Down	0.62592	0.550643		Up
SUGT1	Q9Y2Z0	Suppressor of G2 allele of SKP1 homolog	-1.85636	0.0378863	*	Down	0.621585	0.550643		Up
CFL1	P23528	Cofilin-1	-2.06483	0.00126982	*	Down	0.618222	0.276916		Up
GRHPR	Q9UBQ7	Glyoxylate reductase/hydroxypyruvate reductase	-2.09401	0.000977454	*	Down	0.607944	0.273157		Up
PEPD	P12955	Xaa-Pro dipeptidase	-1.27122	0.0264481	*	Down	0.605492	0.319753		Up
HGS	O14964	Hepatocyte growth factor-regulated tyrosine kinase substrate	-1.31841	0.00950787	*	Down	0.57782	0.255879		Up
MYO1E	Q12965	Unconventional myosin-Ie	-1.51828	0.0226987	*	Down	0.573639	0.425156		Up
CUL5	Q93034	Cullin-5	-1.49597	0.019387	*	Down	0.570668	0.397619		Up
YWHAZ	P63104	14-3-3 protein zeta/delta	-1.17237	0.025103	*	Down	0.525962	0.349214		Up
ARRB1	P49407	Beta-arrestin-1	-1.54981	0.0362147	*	Down	0.507522	0.553717		Up
FASN	P49327	Fatty acid synthase;[Acyl-carrier-protein] S-acetyltransferase;[Acyl-carrier-protein] S-malonyltransferase;3-oxoacyl-[acyl-carrier-protein] synthase;3-oxoacyl-[acyl-carrier-protein] reductase;3-hydroxyacyl-[acyl-carrier-protein] dehydratase;Enoyl-[acyl-carrier-protein] reductase;Oleoyl-[acyl-carrier-protein] hydrolase	-1.55405	0.0199715	*	Down	0.505136	0.487318		Up
ST13	P50502	Hsc70-interacting protein;Putative protein FAM10A5;Putative protein FAM10A4	-1.87506	0.0024228	*	Down	0.500274	0.391451		Up
SCRN1	Q12765	Secernin-1	-1.62682	0.00296475	*	Down	0.499582	0.336557		Up
CACYBP	Q9HB71	Calcyclin-binding protein	-1.92551	0.0225695	*	Down	0.494781	0.60914		Up
MAT2A	P31153	S-adenosylmethionine synthase isoform type-2	-1.26961	0.0189576	*	Down	0.493549	0.385331		Up
FABP5	Q01469	Fatty acid-binding protein, epidermal	-2.47802	0.0396767	*	Down	0.466897	0.750085		Up
ETFA	P13804	Electron transfer flavoprotein subunit alpha, mitochondrial	-1.88741	0.0114309	*	Down	0.45952	0.576899		Up
AKR7A2	O43488	Aflatoxin B1 aldehyde reductase member 2	-2.76741	0.00025804	*	Down	0.456965	0.480419		Up
ACO2	Q99798	Aconitate hydratase, mitochondrial	-1.16085	0.0323259	*	Down	0.454368	0.449425		Up
PLCL1	Q15111	Inactive phospholipase C-like protein 1	-1.74239	0.025103	*	Down	0.449246	0.620446		Up
MARCKS	P29966	Myristoylated alanine-rich C-kinase substrate	-2.82112	0.000130038	*	Down	0.435223	0.468544		Up
GDI1	P31150	Rab GDP dissociation inhibitor alpha	-1.28875	0.0226987	*	Down	0.4329	0.487886		Up
PAFAH1B1	P43034	Platelet-activating factor acetylhydrolase IB subunit alpha	-0.954958	0.0480907	*	Down	0.43127	0.430932		Up
PEA15	Q15121	Astrocytic phosphoprotein PEA-15	-1.08761	0.0367285	*	Down	0.419261	0.475819		Up
RDX	P35241	Radixin	-3.23618	0.00122573	*	Down	0.403067	0.67842		Up
ASPA	P45381	Aspartoacylase	-2.31247	0.0396767	*	Down	0.399208	0.771991		Up
PDE1C	Q14123	Calcium/calmodulin-dependent 3,5-cyclic nucleotide phosphodiesterase 1C	-1.47648	0.0105256	*	Down	0.394688	0.523296		Up
CCT3	P49368	T-complex protein 1 subunit gamma	-1.12293	0.0416298	*	Down	0.392308	0.544949		Up
PSMD2	Q13200	26S proteasome non-ATPase regulatory subunit 2	-0.99969	0.0416803	*	Down	0.390499	0.488576		Up
TFG	Q92734	Protein TFG	-2.58539	9.62133e-05	*	Down	0.371069	0.469619		Up
WNK1	Q9H4A3	Serine/threonine-protein kinase WNK1	-1.01652	0.0290043	*	Down	0.361965	0.487886		Up
RTCA	O00442	RNA 3-terminal phosphate cyclase	-1.70652	0.0163135	*	Down	0.331681	0.67842		Up
PICALM	Q13492	Phosphatidylinositol-binding clathrin assembly protein	-1.49443	0.0384433	*	Down	0.320357	0.709908		Up
CRYZ	Q08257	Quinone oxidoreductase	-1.53027	0.0203555	*	Down	0.308276	0.680619		Up
GNA13	Q14344	Guanine nucleotide-binding protein subunit alpha-13	-1.86032	0.00492134	*	Down	0.307063	0.664918		Up
QDPR	P09417	Dihydropteridine reductase	-1.67914	0.0130582	*	Down	0.28259	0.709908		Up
UCHL1	P09936	Ubiquitin carboxyl-terminal hydrolase isozyme L1	-0.918152	0.0367285	*	Down	0.282542	0.585631		Up
YWHAB	P31946	14-3-3 protein beta/alpha;14-3-3 protein beta/alpha, N-terminally processed	-1.21108	0.0285527	*	Down	0.281104	0.664073		Up
HDHD2	Q9H0R4	Haloacid dehalogenase-like hydrolase domain-containing protein 2	-2.00204	0.00191964	*	Down	0.275272	0.667653		Up
CAP1	Q01518	Adenylyl cyclase-associated protein 1	-1.31844	0.0192013	*	Down	0.262031	0.680619		Up
SERPINB6	P35237	Serpin B6	-1.65429	0.0262732	*	Down	0.251923	0.778711		Up
HIP1	O00291	Huntingtin-interacting protein 1	-1.94759	0.00125213	*	Down	0.251393	0.670458		Up
IDH2	P48735	Isocitrate dehydrogenase [NADP], mitochondrial	-1.38745	0.0428178	*	Down	0.249586	0.766819		Up
YWHAQ	P27348	14-3-3 protein theta	-1.48378	0.00474802	*	Down	0.245201	0.660426		Up
CFL2	Q9Y281	Cofilin-2	-2.19453	0.00374038	*	Down	0.2297	0.778865		Up
COPS2	P61201	COP9 signalosome complex subunit 2	-0.942994	0.0469234	*	Down	0.220623	0.699787		Up
CCT5	P48643	T-complex protein 1 subunit epsilon	-1.71584	0.00465079	*	Down	0.218567	0.734755		Up
PPP3R1	P63098	Calcineurin subunit B type 1	-2.69521	0.0025671	*	Down	0.214561	0.824358		Up
NAGK	Q9UJ70	N-acetyl-D-glucosamine kinase	-1.3877	0.00473689	*	Down	0.188599	0.717407		Up
HINT3	Q9NQE9	Histidine triad nucleotide-binding protein 3	-2.09167	0.0255783	*	Down	0.187235	0.869953		Up
CLIP2	Q9UDT6	CAP-Gly domain-containing linker protein 2	-1.76287	0.00920159	*	Down	0.182961	0.816107		Up
ALDH5A1	P51649	Succinate-semialdehyde dehydrogenase, mitochondrial	-1.95158	0.00465079	*	Down	0.16696	0.827171		Up
RACK1	P63244	Guanine nucleotide-binding protein subunit beta-2-like 1;Guanine nucleotide-binding protein subunit beta-2-like 1, N-terminally processed	-1.88707	0.0100637	*	Down	0.131412	0.880828		Up
GLTP	Q9NZD2	Glycolipid transfer protein	-4.18524	0.00025804	*	Down	0.130533	0.914006		Up
MYO1D	O94832	Unconventional myosin-Id	-2.88357	0.00925097	*	Down	0.13007	0.927779		Up
OXR1	Q8N573	Oxidation resistance protein 1	-3.73645	0.00367792	*	Down	0.122363	0.940792		Up
PEF1	Q9UBV8	Peflin	-1.38013	0.0400804	*	Down	0.120004	0.892423		Up
PFDN2	Q9UHV9	Prefoldin subunit 2	-2.14251	0.000381458	*	Down	0.116133	0.841973		Up
DARS	P14868	Aspartate--tRNA ligase, cytoplasmic	-1.81593	0.0210446	*	Down	0.0923633	0.931553		Up
COPS4	Q9BT78	COP9 signalosome complex subunit 4	-1.5101	0.00911311	*	Down	0.092091	0.895876		Up
UBE2O	Q9C0C9	E2/E3 hybrid ubiquitin-protein ligase UBE2O	-1.79627	0.00699135	*	Down	0.0818568	0.923186		Up
RIDA	P52758	Ribonuclease UK114	-2.36038	0.0199715	*	Down	0.0778943	0.956956		Up
HSPA2	P54652	Heat shock-related 70 kDa protein 2	-1.38938	0.0226987	*	Down	0.0773868	0.924585		Up
EIF3J	O75822	Eukaryotic translation initiation factor 3 subunit J	-1.4768	0.0226987	*	Down	0.0406703	0.967145		Up
DPYSL5	Q9BPU6	Dihydropyrimidinase-related protein 5	-2.15796	0.0305045	*	Down	0.0321755	0.984192		Up
WDR44	Q5JSH3	WD repeat-containing protein 44	-2.12483	0.00395828	*	Down	0.0225903	0.984192		Up
PLIN3	O60664	Perilipin-3	-1.35232	0.0416803	*	Down	0.0193053	0.98529		Up
DYNC1LI2	O43237	Cytoplasmic dynein 1 light intermediate chain 2	-1.78254	0.015053	*	Down	0.0181643	0.986156		Up
APEH	P13798	Acylamino-acid-releasing enzyme	-2.08339	0.000733032	*	Down	0.0143816	0.98529		Up
CAPZB	P47756	F-actin-capping protein subunit beta	-1.66098	0.0288061	*	Down	0.0128608	0.990501		Up
YWHAE	P62258	14-3-3 protein epsilon	-1.3736	0.00465079	*	Down	0.0126754	0.98529		Up
DNM2	P50570	Dynamin-2	-0.84372	0.0360331	*	Down	0.00864772	0.988449		Up
CAB39	Q9Y376	Calcium-binding protein 39	-1.50013	0.00619107	*	Down	-0.0055262	0.993439		Down
DNM3	Q9UQ16	Dynamin-3	-1.26636	0.0226987	*	Down	-0.0138643	0.986156		Down
ANLN	Q9NQW6	Actin-binding protein anillin	-3.00999	0.0025671	*	Down	-0.0484115	0.970846		Down
MINDY1	Q8N5J2	Protein FAM63A	-1.477	0.028492	*	Down	-0.0491072	0.961407		Down
PSMD14	O00487	26S proteasome non-ATPase regulatory subunit 14	-1.19587	0.031183	*	Down	-0.0496248	0.951871		Down
ELMO1	Q92556	Engulfment and cell motility protein 1	-1.76012	0.00569031	*	Down	-0.0497445	0.953172		Down
ASAH1	Q13510	Acid ceramidase;Acid ceramidase subunit alpha;Acid ceramidase subunit beta	-1.63496	0.00374038	*	Down	-0.0790608	0.905149		Down
CCT8	P50990	T-complex protein 1 subunit theta	-2.19373	0.0369589	*	Down	-0.087744	0.954754		Down
LDHB	P07195	L-lactate dehydrogenase B chain	-1.31378	0.00730781	*	Down	-0.0922674	0.869953		Down
ALDOC	P09972	Fructose-bisphosphate aldolase C	-3.52946	0.0025671	*	Down	-0.0946882	0.951059		Down
ALDH7A1	P49419	Alpha-aminoadipic semialdehyde dehydrogenase	-5.52765	0.00025804	*	Down	-0.105005	0.951871		Down
ATP6V1C1	P21283	V-type proton ATPase subunit C 1	-0.944764	0.0475253	*	Down	-0.108098	0.857637		Down
DCTN4	Q9UJW0	Dynactin subunit 4	-1.1129	0.0441344	*	Down	-0.11384	0.869953		Down
ATP6V1B2	P21281	V-type proton ATPase subunit B, brain isoform	-1.75734	0.00407116	*	Down	-0.12648	0.850457		Down
DYNC1I2	Q13409	Cytoplasmic dynein 1 intermediate chain 2	-0.820269	0.0455015	*	Down	-0.132289	0.799598		Down
GAS7	O60861	Growth arrest-specific protein 7	-1.42826	0.0471915	*	Down	-0.169082	0.851189		Down
COPS7A	Q9UBW8	COP9 signalosome complex subunit 7a	-0.796918	0.0400804	*	Down	-0.176765	0.703725		Down
PFDN4	Q9NQP4	Prefoldin subunit 4	-1.10945	0.010606	*	Down	-0.187369	0.699373		Down
SEPT10	Q9P0V9	Septin-10	-1.53332	0.00457777	*	Down	-0.210997	0.709908		Down
CALM3	P0DP25	NA	-1.10405	0.0469234	*	Down	-0.211025	0.757877		Down
CSRP1	P21291	Cysteine and glycine-rich protein 1	-1.52756	0.0399421	*	Down	-0.212264	0.819254		Down
TTC1	Q99614	Tetratricopeptide repeat protein 1	-1.14	0.0444938	*	Down	-0.214135	0.75798		Down
DYNC1LI1	Q9Y6G9	Cytoplasmic dynein 1 light intermediate chain 1	-1.77983	0.0152413	*	Down	-0.219509	0.800727		Down
FLNB	O75369	Filamin-B	-1.94567	0.00125213	*	Down	-0.225285	0.702675		Down
RUFY3	Q7L099	Protein RUFY3	-0.898004	0.0400513	*	Down	-0.233955	0.655643		Down
FBXO2	Q9UK22	F-box only protein 2	-1.62743	0.0132687	*	Down	-0.234936	0.757836		Down
ALDH2	P05091	Aldehyde dehydrogenase, mitochondrial	-2.10501	0.00465079	*	Down	-0.238115	0.766819		Down
BCAS1	O75363	Breast carcinoma-amplified sequence 1	-1.86803	0.0213173	*	Down	-0.249561	0.799598		Down
SNCG	O76070	Gamma-synuclein	-3.43288	0.0242504	*	Down	-0.260099	0.893209		Down
ADD3	Q9UEY8	Gamma-adducin	-1.23974	0.0360691	*	Down	-0.273123	0.699194		Down
PFKFB2	O60825	6-phosphofructo-2-kinase/fructose-2,6-bisphosphatase 2;6-phosphofructo-2-kinase;Fructose-2,6-bisphosphatase	-1.84266	0.00535561	*	Down	-0.277065	0.699327		Down
DNAJC6	O75061	Putative tyrosine-protein phosphatase auxilin	-1.28668	0.0264481	*	Down	-0.27836	0.67842		Down
SKP1	P63208	S-phase kinase-associated protein 1	-2.70388	0.00206251	*	Down	-0.287311	0.749947		Down
DLD	P09622	Dihydrolipoyl dehydrogenase, mitochondrial	-1.26125	0.0367285	*	Down	-0.288981	0.686381		Down
RALA	P11233	Ras-related protein Ral-A	-2.10129	0.0025671	*	Down	-0.294873	0.67842		Down
SIRT2	Q8IXJ6	NAD-dependent protein deacetylase sirtuin-2	-2.29042	0.000232348	*	Down	-0.295175	0.589528		Down
PSMA3	P25788	Proteasome subunit alpha type-3	-1.45112	0.0343074	*	Down	-0.300516	0.709908		Down
EPB41L2	O43491	Band 4.1-like protein 2	-1.39695	0.00482563	*	Down	-0.301682	0.559212		Down
TPD52	P55327	Tumor protein D52	-1.29569	0.0275342	*	Down	-0.303557	0.657933		Down
ENPP6	Q6UWR7	Ectonucleotide pyrophosphatase/phosphodiesterase family member 6	-2.18887	0.00141123	*	Down	-0.304729	0.65349		Down
PFDN5	Q99471	Prefoldin subunit 5	-1.55492	0.0130582	*	Down	-0.338059	0.633361		Down
LLGL1	Q15334	Lethal(2) giant larvae protein homolog 1	-1.65834	0.00193084	*	Down	-0.338117	0.510253		Down
PFDN6	O15212	Prefoldin subunit 6	-1.75957	0.0101589	*	Down	-0.343343	0.65349		Down
SELENBP1	Q13228	Selenium-binding protein 1	-1.75878	0.0247154	*	Down	-0.351074	0.699327		Down
RASAL1	O95294	RasGAP-activating-like protein 1	-1.1403	0.044001	*	Down	-0.35272	0.605418		Down
PPP3CA	Q08209	Serine/threonine-protein phosphatase 2B catalytic subunit alpha isoform	-2.1602	0.00608549	*	Down	-0.360387	0.672038		Down
PIP4K2C	Q8TBX8	Phosphatidylinositol 5-phosphate 4-kinase type-2 gamma	-1.26859	0.0342885	*	Down	-0.361795	0.60914		Down
HSPE1	P61604	10 kDa heat shock protein, mitochondrial	-2.98678	0.0025671	*	Down	-0.37433	0.709908		Down
SEPT7	Q16181	Septin-7	-1.37665	0.00533482	*	Down	-0.386819	0.437773		Down
DNAJA2	O60884	DnaJ homolog subfamily A member 2	-1.34163	0.0112012	*	Down	-0.404571	0.470732		Down
NCALD	P61601	Neurocalcin-delta	-2.1851	0.00270031	*	Down	-0.409247	0.581902		Down
HIP1R	O75146	Huntingtin-interacting protein 1-related protein	-1.22267	0.0117539	*	Down	-0.409276	0.421157		Down
NME1	P15531	Nucleoside diphosphate kinase A	-3.61313	0.000232348	*	Down	-0.417476	0.630558		Down
KIF5A	Q12840	Kinesin heavy chain isoform 5A	-1.61983	0.0312373	*	Down	-0.420599	0.637428		Down
LDHA	P00338	L-lactate dehydrogenase A chain	-1.33294	0.0308775	*	Down	-0.461959	0.506209		Down
NDUFV1	P49821	NADH dehydrogenase [ubiquinone] flavoprotein 1, mitochondrial	-1.61203	0.0415676	*	Down	-0.469379	0.621619		Down
VAT1	Q99536	Synaptic vesicle membrane protein VAT-1 homolog	-1.46406	0.0130582	*	Down	-0.483015	0.437536		Down
NAPG	Q99747	Gamma-soluble NSF attachment protein	-1.18667	0.0308775	*	Down	-0.49396	0.412931		Down
PITHD1	Q9GZP4	PITH domain-containing protein 1	-1.84883	0.00730781	*	Down	-0.499592	0.488576		Down
HSDL2	Q6YN16	Hydroxysteroid dehydrogenase-like protein 2	-2.70968	0.000706821	*	Down	-0.517073	0.472544		Down
ACTR1B	P42025	Beta-centractin	-0.973469	0.0400804	*	Down	-0.519338	0.317691		Down
FAM177A1	Q8N128	Protein FAM177A1	-1.47758	0.00388994	*	Down	-0.567523	0.236277		Down
FMNL2	Q96PY5	Formin-like protein 2	-0.954267	0.0396463	*	Down	-0.570212	0.253718		Down
TNR	Q92752	Tenascin-R	-1.99739	0.00482563	*	Down	-0.570675	0.42064		Down
NDRG2	Q9UN36	Protein NDRG2	-1.5255	0.0058173	*	Down	-0.57354	0.291766		Down
NME2	P22392	Nucleoside diphosphate kinase B;Putative nucleoside diphosphate kinase	-1.37749	0.0249743	*	Down	-0.591242	0.367419		Down
MAG	P20916	Myelin-associated glycoprotein	-1.90845	0.00705501	*	Down	-0.657223	0.356581		Down
C1QBP	Q07021	Complement component 1 Q subcomponent-binding protein, mitochondrial	-1.93124	0.0352403	*	Down	-0.668933	0.521085		Down
SEPT9	Q9UHD8	Septin-9	-1.19974	0.025103	*	Down	-0.677739	0.223477		Down
C1orf198	Q9H425	Uncharacterized protein C1orf198	-1.11393	0.0384433	*	Down	-0.679537	0.236676		Down
FABP3	P05413	Fatty acid-binding protein, heart	-2.8661	0.0352403	*	Down	-0.679844	0.671244		Down
PRDX2	P32119	Peroxiredoxin-2	-1.77557	0.0120571	*	Down	-0.692274	0.345247		Down
CDC42EP1	Q00587	Cdc42 effector protein 1	-1.87915	0.00501579	*	Down	-0.722869	0.266934		Down
CRYAB	P02511	Alpha-crystallin B chain	-1.47789	0.00830681	*	Down	-0.730566	0.186263		Down
CAPN1	P07384	Calpain-1 catalytic subunit	-1.3812	0.00970434	*	Down	-0.733545	0.169839		Down
CHMP4B	Q9H444	Charged multivesicular body protein 4b	-1.29508	0.0362037	*	Down	-0.739717	0.264288		Down
TPM4	P67936	Tropomyosin alpha-4 chain	-1.52906	0.00407116	*	Down	-0.740158	0.145228		Down
SEPT8	Q92599	Septin-8	-1.59836	0.00482563	*	Down	-0.746141	0.170416		Down
DCTN3	O75935	Dynactin subunit 3	-1.51508	0.00245537	*	Down	-0.750685	0.108229		Down
SEPT4	O43236	Septin-4	-2.73604	9.62133e-05	*	Down	-0.754271	0.156131		Down
CHMP1A	Q9HD42	Charged multivesicular body protein 1a	-1.10876	0.0410577	*	Down	-0.781381	0.180585		Down
PSMB6	P28072	Proteasome subunit beta type-6	-1.18561	0.0287777	*	Down	-0.796674	0.163947		Down
DCTN2	Q13561	Dynactin subunit 2	-1.2274	0.0117539	*	Down	-0.801058	0.109138		Down
TPM3	P06753	Tropomyosin alpha-3 chain	-1.75121	0.00306669	*	Down	-0.802382	0.148369		Down
VSNL1	P62760	Visinin-like protein 1	-3.04079	0.00193084	*	Down	-0.832056	0.356581		Down
ENO2	P09104	Gamma-enolase	-2.41234	0.0275342	*	Down	-0.834226	0.491622		Down
TPP1	O14773	Tripeptidyl-peptidase 1	-1.75185	0.00939185	*	Down	-0.842498	0.210635		Down
PRDX1	Q06830	Peroxiredoxin-1	-1.28241	0.0120571	*	Down	-0.847113	0.106456		Down
AHNAK2	Q8IVF2	Protein AHNAK2	-2.39975	0.0384433	*	Down	-0.858945	0.518307		Down
RAB5B	P61020	Ras-related protein Rab-5B	-1.15555	0.0498592	*	Down	-0.860839	0.178195		Down
LGALS3BP	Q08380	Galectin-3-binding protein	-1.35463	0.0285559	*	Down	-0.863848	0.182892		Down
RPS18	P62269	40S ribosomal protein S18	-1.55102	0.0185331	*	Down	-0.864151	0.19722		Down
CNTN2	Q02246	Contactin-2	-1.78942	0.00501579	*	Down	-0.8664	0.162581		Down
AHCYL1	O43865	Putative adenosylhomocysteinase 2	-2.93039	9.62133e-05	*	Down	-0.892668	0.124407		Down
LGI3	Q8N145	Leucine-rich repeat LGI family member 3	-3.22754	9.62133e-05	*	Down	-0.893388	0.14365		Down
BASP1	P80723	Brain acid soluble protein 1	-3.99611	0.000178995	*	Down	-0.899105	0.285177		Down
SEPT2	Q15019	Septin-2	-1.30254	0.0110936	*	Down	-0.973354	0.0653189		Down
ACTR1A	P61163	Alpha-centractin	-1.27858	0.0236283	*	Down	-0.977931	0.101398		Down
MARCKSL1	P49006	MARCKS-related protein	-3.41313	9.62133e-05	*	Down	-1.01001	0.125235		Down
PPP1R14A	Q96A00	Protein phosphatase 1 regulatory subunit 14A	-2.07517	0.0110936	*	Down	-1.01553	0.215529		Down
ERMN	Q8TAM6	Ermin	-4.11543	9.62133e-05	*	Down	-1.0174	0.169864		Down
PYGM	P11217	Glycogen phosphorylase, muscle form	-1.91335	0.0400513	*	Down	-1.02995	0.311895		Down
RHOA	P61586	Transforming protein RhoA	-2.32672	0.00206251	*	Down	-1.06912	0.123409		Down
GPD1	P21695	Glycerol-3-phosphate dehydrogenase [NAD(+)], cytoplasmic	-3.45836	0.00407116	*	Down	-1.07871	0.35483		Down
CARNS1	A5YM72	Carnosine synthase 1	-3.32707	0.00198005	*	Down	-1.12449	0.245938		Down
DBI	P07108	Acyl-CoA-binding protein	-3.02885	0.00216168	*	Down	-1.12492	0.210635		Down
PLP1	P60201	Myelin proteolipid protein	-1.87467	0.0199715	*	Down	-1.13374	0.169802		Down
CDC42	P60953	Cell division control protein 42 homolog	-3.13066	0.00143323	*	Down	-1.14383	0.18976		Down
TPM1	P09493	Tropomyosin alpha-1 chain	-1.2541	0.042557	*	Down	-1.14651	0.0918932		Down
RAP1A	P62834	Ras-related protein Rap-1A	-1.96882	0.0416803	*	Down	-1.19068	0.255879		Down
TPPP3	Q9BW30	Tubulin polymerization-promoting protein family member 3	-2.47243	0.00730781	*	Down	-1.32076	0.149524		Down
OMG	P23515	Oligodendrocyte-myelin glycoprotein	-2.13044	0.0108815	*	Down	-1.35724	0.112256		Down
KCNAB2	Q13303	Voltage-gated potassium channel subunit beta-2	-2.54822	0.00185281	*	Down	-1.35867	0.0682913		Down
LUZP1	Q86V48	Leucine zipper protein 1	-1.49179	0.0308775	*	Down	-1.37609	0.0653189		Down
HINT1	P49773	Histidine triad nucleotide-binding protein 1	-2.16523	0.0389779	*	Down	-1.43628	0.201344		Down
PLEKHB1	Q9UF11	Pleckstrin homology domain-containing family B member 1	-2.07322	0.00753048	*	Down	-1.44725	0.0653189		Down
ALDH4A1	P30038	Delta-1-pyrroline-5-carboxylate dehydrogenase, mitochondrial	-3.70858	0.000706821	*	Down	-1.54634	0.103596		Down
APOD	P05090	Apolipoprotein D	-2.91202	0.00125213	*	Down	-1.55984	0.0586291		Down
NUCKS1	Q9H1E3	Nuclear ubiquitous casein and cyclin-dependent kinase substrate 1	-1.87072	0.0213173	*	Down	-1.67418	0.0541976		Down
NEFH	P12036	Neurofilament heavy polypeptide	-1.61819	0.0416022	*	Down	-1.69804	0.0567551		Down
ALDH1A1	P00352	Retinal dehydrogenase 1	-2.8765	0.00230806	*	Down	-1.73788	0.0518706		Down
CA14	Q9ULX7	Carbonic anhydrase 14	-1.91609	0.0226987	*	Down	-1.76259	0.051506		Down
LGALS1	P09382	Galectin-1	-3.66439	0.00102215	*	Down	-1.79771	0.0700866		Down

## Sheet: Only in pons
			Frontal				Pons
Gene symbol	Protein ID	Protein name	Log2(VWM-Ctrl)	q-value	Significant	Direction	Log2(VWM-Ctrl)	q-value	Significant	Direction
Q9Y6U3	SCIN	Adseverin	1.71277	0.126625		Up	4.39734	0.00313882	*	Up
Q9HB07	C12orf10	UPF0160 protein MYG1, mitochondrial	1.07586	0.391466		Up	4.2287	0.00798576	*	Up
P01009	SERPINA1	Alpha-1-antitrypsin;Short peptide from AAT	0.0393303	0.984091		Up	3.78194	0.0298297	*	Up
P01024	C3	Complement C3;Complement C3 beta chain;C3-beta-c;Complement C3 alpha chain;C3a anaphylatoxin;Acylation stimulating protein;Complement C3b alpha chain;Complement C3c alpha chain fragment 1;Complement C3dg fragment;Complement C3g fragment;Complement C3d fragment;Complement C3f fragment;Complement C3c alpha chain fragment 2	0.583136	0.584171		Up	3.01692	0.014992	*	Up
P52566	ARHGDIB	Rho GDP-dissociation inhibitor 2	0.120085	0.922021		Up	2.88701	0.0130453	*	Up
P29475	NOS1	Nitric oxide synthase, brain	0.721896	0.391648		Up	2.88518	0.00790567	*	Up
P43490	NAMPT	Nicotinamide phosphoribosyltransferase	0.897541	0.241146		Up	2.84363	0.00477117	*	Up
P02679	FGG	Fibrinogen gamma chain	1.52834	0.160551		Up	2.78581	0.0301253	*	Up
P68871	HBB	Hemoglobin subunit beta;LVV-hemorphin-7;Spinorphin	1.42135	0.228189		Up	2.75533	0.0473489	*	Up
Q96AG4	LRRC59	Leucine-rich repeat-containing protein 59	0.744264	0.262733		Up	2.75248	0.00238505	*	Up
P18206	VCL	Vinculin	0.330339	0.582838		Up	2.70527	0.00108185	*	Up
Q16822	PCK2	Phosphoenolpyruvate carboxykinase [GTP], mitochondrial	1.49421	0.0754221		Up	2.65894	0.00978072	*	Up
P26885	FKBP2	Peptidyl-prolyl cis-trans isomerase FKBP2	0.322634	0.749631		Up	2.48306	0.0235344	*	Up
Q96QR8	PURB	Transcriptional activator protein Pur-beta	0.721947	0.338603		Up	2.48038	0.00845498	*	Up
P07814	EPRS	Bifunctional glutamate/proline--tRNA ligase;Glutamate--tRNA ligase;Proline--tRNA ligase	0.273595	0.652376		Up	2.37265	0.00238505	*	Up
Q9UHX1	PUF60	Poly(U)-binding-splicing factor PUF60	0.0357077	0.967136		Up	2.31451	0.00798576	*	Up
P37802	TAGLN2	Transgelin-2	1.11575	0.050383		Up	2.23456	0.0028488	*	Up
Q9NR45	NANS	Sialic acid synthase	0.0231411	0.979839		Up	2.13005	0.00978072	*	Up
Q13185	CBX3	Chromobox protein homolog 3	0.341608	0.657111		Up	2.04019	0.0206378	*	Up
Q9Y3Z3	SAMHD1	Deoxynucleoside triphosphate triphosphohydrolase SAMHD1	0.167448	0.817728		Up	2.03387	0.00978072	*	Up
P31942	HNRNPH3	Heterogeneous nuclear ribonucleoprotein H3	0.560431	0.51267		Up	2.02823	0.0383516	*	Up
O00299	CLIC1	Chloride intracellular channel protein 1	0.545339	0.351981		Up	1.95153	0.00811679	*	Up
P13796	LCP1	Plastin-2	0.145809	0.861861		Up	1.94284	0.0206378	*	Up
O75475	PSIP1	PC4 and SFRS1-interacting protein	0.919162	0.140504		Up	1.83385	0.0147479	*	Up
Q92974	ARHGEF2	Rho guanine nucleotide exchange factor 2	0.875997	0.197486		Up	1.81601	0.0251965	*	Up
P30837	ALDH1B1	Aldehyde dehydrogenase X, mitochondrial	0.841038	0.275943		Up	1.78669	0.0477406	*	Up
Q9UBE0	SAE1	SUMO-activating enzyme subunit 1;SUMO-activating enzyme subunit 1, N-terminally processed	0.612253	0.209374		Up	1.78423	0.00517588	*	Up
O75891	ALDH1L1	Cytosolic 10-formyltetrahydrofolate dehydrogenase	0.0254908	0.979839		Up	1.78267	0.038275	*	Up
Q14103	HNRNPD	Heterogeneous nuclear ribonucleoprotein D0	0.109383	0.869128		Up	1.73822	0.0104942	*	Up
O75937	DNAJC8	DnaJ homolog subfamily C member 8	0.255354	0.704759		Up	1.71675	0.0221864	*	Up
Q9BZQ8	FAM129A	Protein Niban	0.965713	0.0622866		Up	1.60886	0.00978072	*	Up
O43592	XPOT	Exportin-T	0.0478412	0.957292		Up	1.60089	0.0438412	*	Up
P31146	CORO1A	Coronin-1A	0.671995	0.17639		Up	1.5761	0.00978072	*	Up
P22033	MUT	Methylmalonyl-CoA mutase, mitochondrial	0.12974	0.863179		Up	1.54727	0.0358914	*	Up
Q15233	NONO	Non-POU domain-containing octamer-binding protein	1.03976	0.0500841		Up	1.49895	0.017038	*	Up
P12814	ACTN1	Alpha-actinin-1	0.845897	0.130856		Up	1.44569	0.0284145	*	Up
O43143	DHX15	Pre-mRNA-splicing factor ATP-dependent RNA helicase DHX15	0.325021	0.612356		Up	1.44094	0.0444826	*	Up
P35659	DEK	Protein DEK	0.203577	0.73677		Up	1.41699	0.0295224	*	Up
Q8N163	CCAR2	Cell cycle and apoptosis regulator protein 2	0.782163	0.150942		Up	1.40412	0.0284145	*	Up
P52594	AGFG1	Arf-GAP domain and FG repeat-containing protein 1	0.265914	0.552227		Up	1.37829	0.00978072	*	Up
P61011	SRP54	Signal recognition particle 54 kDa protein	0.247655	0.670603		Up	1.34385	0.0374239	*	Up
O60506	SYNCRIP	Heterogeneous nuclear ribonucleoprotein Q	0.753697	0.154882		Up	1.30567	0.0362273	*	Up
Q14498	RBM39	RNA-binding protein 39	0.468501	0.311641		Up	1.27014	0.0230808	*	Up
P48444	ARCN1	Coatomer subunit delta	0.0910709	0.877829		Up	1.25501	0.0298297	*	Up
Q9Y2B0	CNPY2	Protein canopy homolog 2	0.41101	0.321122		Up	1.24724	0.0136526	*	Up
Q14157	UBAP2L	Ubiquitin-associated protein 2-like	0.0214583	0.976573		Up	1.23232	0.0444826	*	Up
P10155	TROVE2	60 kDa SS-A/Ro ribonucleoprotein	0.0345297	0.957292		Up	1.22543	0.0325237	*	Up
Q5VWZ2	LYPLAL1	Lysophospholipase-like protein 1	0.928451	0.0662239		Up	1.19959	0.0394111	*	Up
Q9Y5X3	SNX5	Sorting nexin-5	0.41571	0.423405		Up	1.19151	0.0471616	*	Up
P46108	CRK	Adapter molecule crk	0.27317	0.606503		Up	1.15679	0.0492833	*	Up
P48147	PREP	Prolyl endopeptidase	-0.21857	0.730397		Down	4.17654	5.33709e-05	*	Up
P46940	IQGAP1	Ras GTPase-activating-like protein IQGAP1	-0.749726	0.365376		Down	3.50942	0.00216943	*	Up
P40121	CAPG	Macrophage-capping protein	-1.18059	0.0899382		Down	2.90362	0.00216943	*	Up
P05455	SSB	Lupus La protein	-0.802341	0.141168		Down	2.73978	0.000598715	*	Up
P49589	CARS	Cysteine--tRNA ligase, cytoplasmic	-0.58064	0.215183		Down	2.72913	0.000198427	*	Up
Q15181	PPA1	Inorganic pyrophosphatase	-0.561643	0.506884		Down	2.60119	0.0101303	*	Up
Q15417	CNN3	Calponin-3	-0.545211	0.354266		Down	2.53595	0.00216943	*	Up
P14550	AKR1A1	Alcohol dehydrogenase [NADP(+)]	-0.848519	0.260311		Down	2.49424	0.00845498	*	Up
Q16881	TXNRD1	Thioredoxin reductase 1, cytoplasmic	-0.568651	0.322541		Down	2.48981	0.00216943	*	Up
O14980	XPO1	Exportin-1	-0.830078	0.146605		Down	2.41958	0.00216943	*	Up
P30043	BLVRB	Flavin reductase (NADPH)	-0.29503	0.690055		Down	2.4123	0.00727947	*	Up
P0DOX5	IGHG1	Ig gamma-1 chain C region	-1.32266	0.154649		Down	2.40565	0.0284145	*	Up
P52565	ARHGDIA	Rho GDP-dissociation inhibitor 1	-0.106101	0.934157		Down	2.22131	0.0476467	*	Up
P01834	IGKC	Ig kappa chain C region	-0.781686	0.320716		Down	2.15525	0.0230808	*	Up
P54136	RARS	Arginine--tRNA ligase, cytoplasmic	-0.393061	0.44183		Down	1.96417	0.00339202	*	Up
P09525	ANXA4	Annexin A4	-0.225375	0.758156		Down	1.93275	0.0150166	*	Up
Q9Y490	TLN1	Talin-1	-0.087487	0.935719		Down	1.88692	0.0468963	*	Up
P07737	PFN1	Profilin-1	-0.929742	0.0864817		Down	1.87296	0.00727947	*	Up
Q13435	SF3B2	Splicing factor 3B subunit 2	-0.669978	0.277154		Down	1.85426	0.0136762	*	Up
Q8WVJ2	NUDCD2	NudC domain-containing protein 2	-0.377001	0.550791		Down	1.72342	0.0201267	*	Up
P55884	EIF3B	Eukaryotic translation initiation factor 3 subunit B	-0.314729	0.642768		Down	1.68689	0.0272713	*	Up
Q9BZZ5	API5	Apoptosis inhibitor 5	-0.870401	0.22173		Down	1.66727	0.0471616	*	Up
P26196	DDX6	Probable ATP-dependent RNA helicase DDX6	-0.539635	0.295582		Down	1.65834	0.00978072	*	Up
Q13283	G3BP1	Ras GTPase-activating protein-binding protein 1	-0.193324	0.803994		Down	1.64083	0.0444826	*	Up
P13010	XRCC5	X-ray repair cross-complementing protein 5	-0.101191	0.844824		Down	1.60308	0.00510561	*	Up
P09211	GSTP1	Glutathione S-transferase P	-0.816518	0.0897058		Down	1.60064	0.00798576	*	Up
Q9Y570	PPME1	Protein phosphatase methylesterase 1	-0.346182	0.567719		Down	1.57807	0.0238783	*	Up
P78417	GSTO1	Glutathione S-transferase omega-1	-1.0275	0.0680559		Down	1.56086	0.0199605	*	Up
Q13838	DDX39B	Spliceosome RNA helicase DDX39B	-0.216884	0.700611		Down	1.54893	0.014698	*	Up
O75914	PAK3	Serine/threonine-protein kinase PAK 3	-1.12435	0.0628816		Down	1.54509	0.0277054	*	Up
Q12906	ILF3	Interleukin enhancer-binding factor 3	-0.354586	0.616856		Down	1.54027	0.0492991	*	Up
Q3LXA3	TKFC	Bifunctional ATP-dependent dihydroxyacetone kinase/FAD-AMP lyase (cyclizing);ATP-dependent dihydroxyacetone kinase;FAD-AMP lyase (cyclizing)	-1.02644	0.12595		Down	1.53046	0.0485607	*	Up
Q96CX2	KCTD12	BTB/POZ domain-containing protein KCTD12	-0.151265	0.771986		Down	1.52538	0.00951329	*	Up
Q9ULV4	CORO1C	Coronin-1C	-0.333771	0.575893		Down	1.51757	0.0258107	*	Up
P53602	MVD	Diphosphomevalonate decarboxylase	-0.881487	0.167456		Down	1.4723	0.0480392	*	Up
P12956	XRCC6	X-ray repair cross-complementing protein 6	-0.0940367	0.840315		Down	1.34407	0.00798576	*	Up
Q93009	USP7	Ubiquitin carboxyl-terminal hydrolase 7	-0.615539	0.258435		Down	1.32489	0.038275	*	Up
Q14152	EIF3A	Eukaryotic translation initiation factor 3 subunit A	-0.0463404	0.945611		Down	1.31032	0.0358237	*	Up
Q92499	DDX1	ATP-dependent RNA helicase DDX1	-0.578099	0.293541		Down	1.29992	0.0444952	*	Up
P22314	UBA1	Ubiquitin-like modifier-activating enzyme 1	-0.434861	0.367001		Down	1.29855	0.0244664	*	Up
P09960	LTA4H	Leukotriene A-4 hydrolase	-0.607382	0.239117		Down	1.29097	0.0344242	*	Up
P26639	TARS	Threonine--tRNA ligase, cytoplasmic	-0.128187	0.768577		Down	1.24499	0.00978072	*	Up
O60502	OGA	Protein O-GlcNAcase	-0.465884	0.36795		Down	1.2171	0.0451701	*	Up
Q6NVY1	HIBCH	3-hydroxyisobutyryl-CoA hydrolase, mitochondrial	-0.865315	0.0754631		Down	1.09974	0.0486202	*	Up
P11216	PYGB	Glycogen phosphorylase, brain form	-0.2954	0.454649		Down	0.897748	0.0477406	*	Up
Q9HC38	GLOD4	Glyoxalase domain-containing protein 4	-2.32776	0.0202456		Down	2.42882	0.0262084	*	Up
Q13177	PAK2	Serine/threonine-protein kinase PAK 2;PAK-2p27;PAK-2p34	-2.00367	0.000879459		Down	2.3811	0.000598715	*	Up
O00410	IPO5	Importin-5	-2.21196	0.0209818		Down	2.12429	0.0399419	*	Up
P34949	MPI	Mannose-6-phosphate isomerase	-2.07027	0.0137521		Down	1.89399	0.0359763	*	Up
Q02790	FKBP4	Peptidyl-prolyl cis-trans isomerase FKBP4;Peptidyl-prolyl cis-trans isomerase FKBP4, N-terminally processed	-1.53926	0.0364119		Down	1.86728	0.0257572	*	Up
Q16658	FSCN1	Fascin	-1.75658	0.0275677		Down	1.77044	0.0444826	*	Up
Q15075	EEA1	Early endosome antigen 1	-2.21603	0.00407116		Down	1.75791	0.0244819	*	Up
P31948	STIP1	Stress-induced-phosphoprotein 1	-2.40197	0.00410175		Down	1.75153	0.0362124	*	Up
O95865	DDAH2	N(G),N(G)-dimethylarginine dimethylaminohydrolase 2	-1.07087	0.0312373		Down	1.39662	0.0148004	*	Up
Q9Y696	CLIC4	Chloride intracellular channel protein 4	-1.44056	0.0226432		Down	1.3557	0.0476467	*	Up
O43776	NARS	Asparagine--tRNA ligase, cytoplasmic	-1.77395	0.00482563		Down	1.34688	0.0358237	*	Up
Q12905	ILF2	Interleukin enhancer-binding factor 2	-1.46393	0.0142149		Down	1.26115	0.0477406	*	Up
Q9UM54	MYO6	Unconventional myosin-VI	-1.37635	0.0062473		Down	1.22972	0.0215454	*	Up
P29144	TPP2	Tripeptidyl-peptidase 2	-2.17867	0.00126982		Down	1.22438	0.0496386	*	Up
Q9Y266	NUDC	Nuclear migration protein nudC	-1.52755	0.00925097		Down	1.21035	0.0477406	*	Up
P21399	ACO1	Cytoplasmic aconitate hydratase	-0.983102	0.0203555		Down	1.04077	0.0251436	*	Up
P06576	ATP5F1B	ATP synthase subunit beta, mitochondrial	0.0129953	0.981856		Up	-1.01394	0.0444826	*	Down
Q9NP72	RAB18	Ras-related protein Rab-18	0.472842	0.259675		Up	-1.08173	0.0295224	*	Down
O75947	ATP5PD	ATP synthase subunit d, mitochondrial	0.148694	0.763013		Up	-1.09578	0.0358237	*	Down
Q969P0	IGSF8	Immunoglobulin superfamily member 8	0.247952	0.589099		Up	-1.1238	0.0301802	*	Down
Q5SQI0	ATAT1	Alpha-tubulin N-acetyltransferase 1	0.483856	0.279214		Up	-1.14805	0.0301253	*	Down
O43676	NDUFB3	NADH dehydrogenase [ubiquinone] 1 beta subcomplex subunit 3	0.761589	0.102907		Up	-1.30643	0.0197897	*	Down
O75251	NDUFS7	NADH dehydrogenase [ubiquinone] iron-sulfur protein 7, mitochondrial	0.150899	0.731764		Up	-1.3508	0.00798576	*	Down
O95168	NDUFB4	NADH dehydrogenase [ubiquinone] 1 beta subcomplex subunit 4	0.730573	0.0834543		Up	-1.35594	0.00924176	*	Down
Q9BRQ6	CHCHD6	MICOS complex subunit MIC25	0.667057	0.209481		Up	-1.51028	0.0197408	*	Down
P14621	ACYP2	Acylphosphatase-2	0.0909865	0.902753		Up	-1.52109	0.0271486	*	Down
O75438	NDUFB1	NADH dehydrogenase [ubiquinone] 1 beta subcomplex subunit 1	0.0788159	0.889724		Up	-1.537	0.00798576	*	Down
Q16352	INA	Alpha-internexin	0.25821	0.671362		Up	-1.54203	0.0248424	*	Down
Q05397	PTK2	Focal adhesion kinase 1	0.182554	0.71919		Up	-1.558	0.00798576	*	Down
Q9UQN3	CHMP2B	Charged multivesicular body protein 2b	0.0111215	0.987673		Up	-1.57518	0.0234394	*	Down
P25686	DNAJB2	DnaJ homolog subfamily B member 2	0.528012	0.314771		Up	-1.57921	0.0136526	*	Down
Q9UI09	NDUFA12	NADH dehydrogenase [ubiquinone] 1 alpha subcomplex subunit 12	0.235081	0.642195		Up	-1.63844	0.00795627	*	Down
O75190	DNAJB6	DnaJ homolog subfamily B member 6;DnaJ homolog subfamily B member 8	1.05284	0.11601		Up	-1.64698	0.0354023	*	Down
O14613	CDC42EP2	Cdc42 effector protein 2	0.366013	0.591438		Up	-1.65324	0.0318304	*	Down
O75964	ATP5MG	ATP synthase subunit g, mitochondrial	0.588983	0.273129		Up	-1.68454	0.0104881	*	Down
Q96IX5	ATP5MD	Up-regulated during skeletal muscle growth protein 5	0.780046	0.0815582		Up	-1.69872	0.00362964	*	Down
O43678	NDUFA2	NADH dehydrogenase [ubiquinone] 1 alpha subcomplex subunit 2	0.780824	0.195844		Up	-1.8432	0.0123485	*	Down
O15239	NDUFA1	NADH dehydrogenase [ubiquinone] 1 alpha subcomplex subunit 1	1.28924	0.0876006		Up	-1.86391	0.0343281	*	Down
P09669	COX6C	Cytochrome c oxidase subunit 6C	0.65515	0.239117		Up	-1.86719	0.00798576	*	Down
Q96C01	FAM136A	Protein FAM136A	0.911747	0.34989		Up	-2.60147	0.0248424	*	Down
O43920	NDUFS5	NADH dehydrogenase [ubiquinone] iron-sulfur protein 5	0.277501	0.583887		Up	-2.64261	0.000375134	*	Down
Q9UII2	ATP5IF1	ATPase inhibitor, mitochondrial	1.22963	0.175688		Up	-3.27768	0.00570864	*	Down
Q99623	PHB2	Prohibitin-2	1.10284	0.0173899		Up	-1.1268	0.0257193	*	Down
Q9BVA1	TUBB2B	Tubulin beta-2B chain	1.08074	0.0275342		Up	-1.13075	0.0366761	*	Down
P68371	TUBB4B	Tubulin beta-4B chain	0.925688	0.0415676		Up	-1.22722	0.0207038	*	Down
P47224	RABIF	Guanine nucleotide exchange factor MSS4	1.13207	0.044318		Up	-1.25056	0.0492776	*	Down
Q9NX63	CHCHD3	MICOS complex subunit MIC19	1.183	0.0382048		Up	-1.34856	0.0364095	*	Down
O14548	COX7A2L	Cytochrome c oxidase subunit 7A-related protein, mitochondrial	1.1247	0.0291728		Up	-1.3739	0.0199605	*	Down
O95139	NDUFB6	NADH dehydrogenase [ubiquinone] 1 beta subcomplex subunit 6	1.40153	0.0165343		Up	-1.45398	0.0234394	*	Down
Q13885	TUBB2A	Tubulin beta-2A chain	1.65038	0.0179494		Up	-1.47361	0.0477406	*	Down
P56385	ATP5ME	ATP synthase subunit e, mitochondrial	1.50758	0.013334		Up	-1.4866	0.0248424	*	Down
Q9P0J0	NDUFA13	NADH dehydrogenase [ubiquinone] 1 alpha subcomplex subunit 13	1.73483	0.00208082		Up	-1.49416	0.00924176	*	Down
Q9Y2R0	COA3	Cytochrome c oxidase assembly factor 3 homolog, mitochondrial	1.46265	0.00564949		Up	-1.5521	0.00798576	*	Down
P02786	TFRC	Transferrin receptor protein 1;Transferrin receptor protein 1, serum form	1.70578	0.0132687		Up	-1.60127	0.0301253	*	Down
Q9Y241	HIGD1A	HIG1 domain family member 1A, mitochondrial	1.87884	0.00925097		Up	-1.68387	0.0277054	*	Down
O95178	NDUFB2	NADH dehydrogenase [ubiquinone] 1 beta subcomplex subunit 2, mitochondrial	3.03029	0.00079354		Up	-2.18984	0.0103302	*	Down
P02649	APOE	Apolipoprotein E	1.27912	0.0360691		Up	-2.32687	0.00287762	*	Down
P08247	SYP	Synaptophysin	2.45061	0.0272304		Up	-6.19134	0.000174034	*	Down
P30048	PRDX3	Thioredoxin-dependent peroxide reductase, mitochondrial	-0.897443	0.0622866		Down	-1.14927	0.0374239	*	Down
Q15555	MAPRE2	Microtubule-associated protein RP/EB family member 2	-0.316614	0.458153		Down	-1.15141	0.0230808	*	Down
Q07002	CDK18	Cyclin-dependent kinase 18	-0.65555	0.161806		Down	-1.17311	0.0343281	*	Down
P20340	RAB6A	Ras-related protein Rab-6A	-0.572689	0.229201		Down	-1.17542	0.0365306	*	Down
Q9Y3D6	FIS1	Mitochondrial fission 1 protein	-0.24442	0.608558		Down	-1.20201	0.0262084	*	Down
P56556	NDUFA6	NADH dehydrogenase [ubiquinone] 1 alpha subcomplex subunit 6	-0.138521	0.816941		Down	-1.22278	0.0471616	*	Down
Q13509	TUBB3	Tubulin beta-3 chain	-0.416793	0.352702		Down	-1.32951	0.014698	*	Down
Q9NRW1	RAB6B	Ras-related protein Rab-6B	-0.889313	0.0749021		Down	-1.33407	0.0235344	*	Down
P23471	PTPRZ1	Receptor-type tyrosine-protein phosphatase zeta	-0.766972	0.0815582		Down	-1.38148	0.00978072	*	Down
P48047	ATP5O	ATP synthase subunit O, mitochondrial	-0.319727	0.582838		Down	-1.52709	0.0234394	*	Down
P13716	ALAD	Delta-aminolevulinic acid dehydratase	-1.24136	0.0769567		Down	-1.60972	0.0475975	*	Down
P10606	COX5B	Cytochrome c oxidase subunit 5B, mitochondrial	-0.152968	0.81232		Down	-1.67881	0.014698	*	Down
P07197	NEFM	Neurofilament medium polypeptide	-0.611355	0.322541		Down	-1.71455	0.0219047	*	Down
Q9NVJ2	ARL8B	ADP-ribosylation factor-like protein 8B	-0.656355	0.217144		Down	-1.79561	0.00798576	*	Down
P11441	UBL4A	Ubiquitin-like protein 4A	-0.0521742	0.943236		Down	-1.80064	0.00978072	*	Down
O95182	NDUFA7	NADH dehydrogenase [ubiquinone] 1 alpha subcomplex subunit 7	-0.0161486	0.984978		Down	-1.88551	0.0194422	*	Down
P07196	NEFL	Neurofilament light polypeptide	-0.0760794	0.9168		Down	-1.90246	0.00798576	*	Down
Q9UM22	EPDR1	Mammalian ependymin-related protein 1	-0.380603	0.547419		Down	-1.94509	0.00978072	*	Down
O14807	MRAS	Ras-related protein M-Ras	-0.253009	0.692279		Down	-1.97375	0.00845498	*	Down
P20674	COX5A	Cytochrome c oxidase subunit 5A, mitochondrial	-0.485585	0.452166		Down	-2.0194	0.00978072	*	Down
Q93045	STMN2	Stathmin-2	-1.19397	0.0958328		Down	-2.33435	0.00845498	*	Down
Q9H9H5	MAP6D1	MAP6 domain-containing protein 1	-0.927491	0.2134		Down	-2.34239	0.0104881	*	Down
Q9GZQ8	MAP1LC3B	Microtubule-associated proteins 1A/1B light chain 3B;Microtubule-associated proteins 1A/1B light chain 3 beta 2	-0.15234	0.891477		Down	-2.38663	0.0242311	*	Down
P56381	ATP5F1E	ATP synthase subunit epsilon, mitochondrial;ATP synthase subunit epsilon-like protein, mitochondrial	-0.801186	0.298873		Down	-2.38775	0.0113007	*	Down
P16949	STMN1	Stathmin	-0.964389	0.208695		Down	-2.39119	0.0104995	*	Down
Q96AQ6	PBXIP1	Pre-B-cell leukemia transcription factor-interacting protein 1	-0.146208	0.906751		Down	-2.52286	0.0272713	*	Down
O95670	ATP6V1G2	V-type proton ATPase subunit G 2	-1.7136	0.0858351		Down	-2.78368	0.0197408	*	Down
O14594	NCAN	Neurocan core protein	-0.739929	0.203844		Down	-2.84232	0.000795934	*	Down
Q8NHG7	SVIP	Small VCP/p97-interacting protein	-0.817607	0.295637		Down	-2.95807	0.004164	*	Down
P15954	COX7C	Cytochrome c oxidase subunit 7C, mitochondrial	-0.0785479	0.908721		Down	-3.41163	7.56347e-05	*	Down
Q8N4C6	NIN	Ninein	-1.40142	0.0965937		Down	-5.611	6.94238e-05	*	Down
