# Supplementary material for: Regional vulnerability of brain white matter in vanishing white matter
Source: Acta Neuropathol Commun. 2023 Jun 22;11:103. doi: 10.1186/s40478-023-01599-6 (PMC10286497; doi:10.1186/s40478-023-01599-6)
Supplement: Supplementary file 5 — Supplementary Material 5: Supplemental Table 5 Results of gene ontology and pathway analysis of all 650 protein found significantly differentially expressed across the frontal and pons white matter in VWM [file 40478_2023_1599_MOESM5_ESM.xlsx]

## Sheet: info
Supplemental Table 5 Results of gene ontology and pathway analysis of all 650 protein found significantly differentially expressed across the frontal and pons white matter in VWM.

## Sheet: Shared same direction
Gene ontology overrepresentation analysis results
Expression	GO term ID	Term	#Background	#Input	Expected	Fold enrichment	q-value	-Log10(q-value)	Proteins	GO	Hierarchical group	Most specific subclass?
Low	GO:0021762	substantia nigra development	31	5	0.2	25.23	0.0103	1.98716	MBP, S100A1, GLUD1, PADI2, CNP	BP	1	Yes
Low	GO:0030901	midbrain development	34	5	0.22	23.01	0.00776	2.11014	MBP, S100A1, GLUD1, PADI2, CNP	BP	1	No
Low	GO:0007417	central nervous system development	274	11	1.75	6.28	0.00227	2.64397	HAPLN2, HDAC11, MBP, S100A1, GLUD1, VCAN, S100B, AQP1, BCAN, PADI2, CNP	BP	1	No
Low	GO:0007399	nervous system development	551	13	3.52	3.69	0.00797	2.09854	HAPLN2, HDAC11, SLC9A3R1, MBP, RHOG, S100A1, GLUD1, VCAN, S100B, AQP1, BCAN, PADI2, CNP	BP	1	No
Low	GO:0048857	neural nucleus development	33	5	0.21	23.7	0.00905	2.04335	MBP, S100A1, GLUD1, PADI2, CNP	BP	1	No

## Sheet: Only in frontal
Gene ontology overrepresentation analysis results
Expression	GO term ID	Term	#Background	#Input	Expected	Fold enrichment	q-value	-Log10(q-value)	Proteins	GO	Hierarchical group	Most specific subclass?
High	GO:0031224	intrinsic component of membrane	619	63	37.39	1.68	0.00912	2.04001	TMEM263, ATP2B4, ITPR1, NDUFB6, ATP6V0A1, ATP2A2, PHB, DPP6, SYP, ATAD3A, PCLO, EPHX1, IMMT, STX1A, CSNK1E, SEC22B, EMD, SLC7A5, HIGD1A, SLC27A4, SLC17A7, RAB3A, SFXN3, NDUFB2, ATP2B1, RHOT1, KIAA1468, COA3, VAMP2, CKAP4, ATP2B2, TFRC, ICAM5, SCAMP3, SLC8A2, EEF1E1, VAMP1, NCEH1, DPP10, STOM, PTPRE, SLC25A24, DLG4, TOMM22, GRM3, GPC1, STX1B, NCSTN, CDH13, STX12, SLC4A1, NDUFA13, CHCHD3, CYB5B, SV…	CC	1	No
High	GO:0030672	synaptic vesicle membrane	67	14	4.05	3.46	0.0211	1.67572	ATP6V0A1, BSN, SYP, STX1A, SLC17A7, RAB3A, ATP2B1, VAMP2, SYN2, VAMP1, STX12, SV2A, SYN1, SYT7	CC	1	No
High	GO:0008021	synaptic vesicle	108	21	6.52	3.22	0.0058	2.23657	RAB12, ATP6V0A1, BSN, SYP, STX1A, SLC17A7, RAB3A, ATP2B1, RAB3D, VAMP2, SYN2, VAMP1, DLG4, STX1B, NCSTN, ATP6V0D1, STX12, SV2A, SYN1, SYT7, STX7	CC	1	No
High	GO:0070382	exocytic vesicle	111	21	6.7	3.13	0.00561	2.25104	RAB12, ATP6V0A1, BSN, SYP, STX1A, SLC17A7, RAB3A, ATP2B1, RAB3D, VAMP2, SYN2, VAMP1, DLG4, STX1B, NCSTN, ATP6V0D1, STX12, SV2A, SYN1, SYT7, STX7	CC	1	No
High	GO:0030133	transport vesicle	170	24	10.27	2.34	0.0363	1.44009	RAB12, ITPR1, ATP6V0A1, BSN, SYP, STX1A, SEC22B, SLC17A7, RAB3A, RAB11FIP5, ATP2B1, RAB3D, VAMP2, SYN2, VAMP1, DLG4, STX1B, NCSTN, ATP6V0D1, STX12, SV2A, SYN1, SYT7, STX7	CC	1	No
High	GO:0098793	presynapse	241	32	14.56	2.2	0.0111	1.95468	ATP2B4, RAB12, ATP6V0A1, BSN, SYP, PCLO, STX1A, SLC17A7, RAB3A, VPS18, RPL22, ATP2B1, RAB3D, VAMP2, SYN2, ATP2B2, SLC8A2, CAD, VAMP1, PPFIA3, PHB2, DLG4, FXR1, GRM3, STX1B, NCSTN, ATP6V0D1, STX12, SV2A, SYN1, SYT7, STX7	CC	1	No
High	GO:0099501	exocytic vesicle membrane	67	14	4.05	3.46	0.0235	1.62893	ATP6V0A1, BSN, SYP, STX1A, SLC17A7, RAB3A, ATP2B1, VAMP2, SYN2, VAMP1, STX12, SV2A, SYN1, SYT7	CC	1	No
High	GO:0030658	transport vesicle membrane	102	17	6.16	2.76	0.0361	1.44249	ITPR1, ATP6V0A1, BSN, SYP, STX1A, SEC22B, SLC17A7, RAB3A, RAB11FIP5, ATP2B1, VAMP2, SYN2, VAMP1, STX12, SV2A, SYN1, SYT7	CC	1	No
High	GO:0098563	intrinsic component of synaptic vesicle membrane	25	8	1.51	5.3	0.0403	1.39469	SYP, STX1A, SLC17A7, RAB3A, ATP2B1, STX12, SV2A, SYN1	CC	1	Yes
High	GO:0031201	SNARE complex	26	8	1.57	5.09	0.0468	1.32975	STX1A, SEC22B, VAMP2, SYN2, VAMP1, STX1B, STX12, STX7	CC	2	Yes
High	GO:0048786	presynaptic active zone	46	14	2.78	5.04	0.00583	2.23433	ATP2B4, BSN, SYP, PCLO, STX1A, SLC17A7, RAB3A, ATP2B1, ATP2B2, PPFIA3, PHB2, STX1B, SV2A, SYN1	CC	3	Yes
High	GO:0022625	cytosolic large ribosomal subunit	44	12	2.66	4.52	0.0122	1.91364	RPL28, RPL32, RPL7, RPL7A, RPL22, RPL23A, RPL18, RPL27A, RPL35A, RPL27, RPL14, RPL34	CC	4	Yes
High	GO:0005829	cytosol	1715	74	103.59	0.71	0.00944	2.02503	RPL28, RAB12, PSMC5, DOCK1, ATP6V0A1, SCOC, RPL32, MAP2, CAVIN1, NAA10, AGTPBP1, STX1A, UPF1, CSNK1E, ANK2, HK1, RPL7, EIF3G, EMD, RPL7A, SLC7A5, RAB3A, SRP68, PYGL, KPNA4, STK38L, NT5DC3, HNRNPH2, CALD1, RPL22, RPL23A, CALCOCO1, USP47, SRP9, RPL18, VAMP2, PRKAR2A, ANXA2, ACSS2, DNAJB1, RPL27A, EEF1E1, ARFGAP2, CAD, VAMP1, DDX5, DOCK5, PPFIA3, HSPB8, RPL35A, CPNE1, TUBB4B, DLG4, STAT5B, FXR1, NGE…	CC	4	No
High	GO:0015934	large ribosomal subunit	54	12	3.26	3.68	0.0354	1.451	RPL28, RPL32, RPL7, RPL7A, RPL22, RPL23A, RPL18, RPL27A, RPL35A, RPL27, RPL14, RPL34	CC	4	No
High	GO:0016021	integral component of membrane	581	59	35.09	1.68	0.0103	1.98716	TMEM263, ATP2B4, ITPR1, NDUFB6, ATP6V0A1, ATP2A2, PHB, DPP6, SYP, ATAD3A, PCLO, EPHX1, IMMT, STX1A, CSNK1E, SEC22B, EMD, SLC7A5, HIGD1A, SLC27A4, SLC17A7, SFXN3, NDUFB2, ATP2B1, RHOT1, KIAA1468, COA3, VAMP2, CKAP4, ATP2B2, TFRC, ICAM5, SCAMP3, SLC8A2, EEF1E1, VAMP1, NCEH1, DPP10, STOM, PTPRE, SLC25A24, DLG4, TOMM22, GRM3, STX1B, NCSTN, STX12, SLC4A1, NDUFA13, CHCHD3, CYB5B, SV2A, RTN3, ABHD16A, P…	CC	5	Yes
Low	GO:0010467	gene expression	480	14	40.96	0.34	0.0083	2.08092	RACK1, AHCYL1, RPS18, C1QBP, CNTN2, HSD17B10, SARS, COPS2, NARS, DARS, EIF3J, RTCA, APEH, PABPC1	BP	6	Yes
Low	GO:0005856	cytoskeleton	667	81	56.92	1.42	0.0394	1.4045	BASP1, DNM2, SEPT4, ACTR1B, TPM3, KIF5A, RDX, DCTN4, HIP1, CLIC4, GAS7, BIN1, FLNB, SKP1, ALDOC, CCT8, DYNC1LI2, EZR, RHOA, SNCG, TPM4, DYNC1I2, MYO1D, TPT1, NEFH, TPM1, PEA15, LLGL1, SEPT8, MARCKS, SEPT7, HSPA2, KCNAB2, PREPL, SEPT10, MYO6, ADD3, CRYAB, MARCKSL1, CDC42, SIRT2, HINT1, ARPC3, DCTN3, ANLN, HSPA6, EPB41L2, NARS, CALM3, PLS3, PAFAH1B1, ERMN, CAP1, CALB1, FKBP4, CCT3, DNM3, TPPP3, CDC…	CC	7	No
Low	GO:0032156	septin cytoskeleton	10	6	0.85	7.03	0.0403	1.39469	SEPT4, SEPT8, SEPT7, SEPT10, SEPT9, SEPT2	CC	7	No
Low	GO:0005938	cell cortex	150	29	12.8	2.27	0.011	1.95861	SEPT4, RDX, DCTN4, FLNB, EZR, RHOA, TPM4, MYO1D, LLGL1, SEPT8, MARCKS, SEPT7, SEPT10, MYO6, ADD3, ENO2, ANLN, EPB41L2, PAFAH1B1, ERMN, CAP1, CALB1, ACTR1A, MYO1E, SEPT9, SEPT2, CAPZB, FSCN1, HIP1R	CC	7	No
Low	GO:0005737	cytoplasm	2788	255	237.9	1.07	0.0295	1.53018	FABP5, DDB1, PRDX2, BASP1, MAT2A, RALA, IDH2, PCMT1, EEA1, HSDL2, CRYZ, NUCKS1, LDHA, PFDN6, RACK1, PGM1, OXR1, ACAT2, YWHAQ, DNM2, PPP3R1, LGALS3BP, YWHAZ, SEPT4, PTPA, PRDX6, ACTR1B, LGI3, LDHB, DNAJC6, APOD, PSMD2, CYB5R2, PSMB6, ABAT, TPM3, KIF5A, PAK2, UBE2O, FABP3, RDX, DCTN4, ECHS1, HEBP1, PTPN11, HIP1, CLIC4, AHCYL1, RPS18, TFG, GAS7, BIN1, FMNL2, FLNB, SUGT1, NDUFV1, ACO2, SKP1, COPS7A, …	CC	7	No
Low	GO:0005940	septin ring	10	6	0.85	7.03	0.0429	1.36754	SEPT4, SEPT8, SEPT7, SEPT10, SEPT9, SEPT2	CC	7	Yes
Low	GO:0031105	septin complex	10	6	0.85	7.03	0.0415	1.38195	SEPT4, SEPT8, SEPT7, SEPT10, SEPT9, SEPT2	CC	8	Yes
Low	GO:0032153	cell division site	36	11	3.07	3.58	0.0406	1.39147	RALA, SEPT4, RDX, RHOA, SEPT8, SEPT7, SEPT10, DCTN3, ANLN, SEPT9, SEPT2	CC	9	Yes
Low	GO:0015629	actin cytoskeleton	203	35	17.32	2.02	0.0168	1.77469	ACTR1B, TPM3, RDX, DCTN4, CLIC4, GAS7, BIN1, FLNB, EZR, TPM4, MYO1D, TPM1, LLGL1, MARCKS, SEPT7, MYO6, CRYAB, ARPC3, DCTN3, ANLN, EPB41L2, PLS3, CAP1, CALB1, ALDOA, ACTR1A, MYO1E, DCTN2, SEPT9, SEPT2, CFL2, CAPZB, PAK1, FSCN1, CFL1	CC	10	No
Low	GO:0032432	actin filament bundle	36	11	3.07	3.58	0.0392	1.40671	TPM3, DCTN4, FLNB, TPM4, TPM1, MARCKS, SEPT7, CRYAB, PLS3, SEPT9, FSCN1	CC	10	Yes
Low	GO:0099512	supramolecular fiber	299	45	25.51	1.76	0.0297	1.52724	DNM2, TPM3, KIF5A, DCTN4, GAS7, BIN1, FLNB, CCT8, DYNC1LI2, EZR, TPM4, DYNC1I2, SRI, TPT1, NEFH, TPM1, KCNAB2, MYO6, CRYAB, SIRT2, CAB39, NARS, CALM3, PLS3, PAFAH1B1, FKBP4, CCT3, DNM3, TPPP3, ALDOA, NUDC, CLIP2, DPYSL2, CCT5, CHMP1A, DCTN2, CCT4, SEPT9, CSRP1, DYNC1LI1, CFL2, CAPZB, PAK1, CHMP4B, PPP3CA	CC	11	No
Low	GO:0099081	supramolecular polymer	300	45	25.6	1.76	0.029	1.5376	DNM2, TPM3, KIF5A, DCTN4, GAS7, BIN1, FLNB, CCT8, DYNC1LI2, EZR, TPM4, DYNC1I2, SRI, TPT1, NEFH, TPM1, KCNAB2, MYO6, CRYAB, SIRT2, CAB39, NARS, CALM3, PLS3, PAFAH1B1, FKBP4, CCT3, DNM3, TPPP3, ALDOA, NUDC, CLIP2, DPYSL2, CCT5, CHMP1A, DCTN2, CCT4, SEPT9, CSRP1, DYNC1LI1, CFL2, CAPZB, PAK1, CHMP4B, PPP3CA	CC	11	No
Low	GO:0032153	sarcomere	71	16	6.06	2.64	0.0406	1.39147	TPM3, DCTN4, BIN1, FLNB, TPM4, SRI, TPM1, CRYAB, CAB39, CALM3, ALDOA, CSRP1, CFL2, CAPZB, PAK1, PPP3CA	CC	11	Yes
Low	GO:0070062	extracellular exosome	932	149	79.53	1.87	6.51e-14	13.1864	FABP5, DDB1, PRDX2, BASP1, RALA, IDH2, PCMT1, EEA1, CRYZ, LDHA, RACK1, PGM1, ACAT2, YWHAQ, DNM2, LGALS3BP, YWHAZ, PTPA, PRDX6, ACTR1B, LDHB, APOD, HDHD2, PSMD2, PSMB6, TPM3, FABP3, RDX, HEBP1, CLIC4, AHCYL1, RPS18, FLNB, ALDOC, GLOD4, CCT8, GPD1, CNDP2, EZR, GLUL, RIDA, GDI2, RHOA, QDPR, ADSS, TF, SERPINB6, HSPE1, GPD1L, SNCG, TPM4, PIP4K2C, SRI, LUZP1, TPP1, ALDH1A1, PSMA3, MYO1D, NAXE, PYGM, TP…	CC	12	Yes
Low	GO:1903561	extracellular vesicle	938	149	80.04	1.86	4.52e-14	13.3449	FABP5, DDB1, PRDX2, BASP1, RALA, IDH2, PCMT1, EEA1, CRYZ, LDHA, RACK1, PGM1, ACAT2, YWHAQ, DNM2, LGALS3BP, YWHAZ, PTPA, PRDX6, ACTR1B, LDHB, APOD, HDHD2, PSMD2, PSMB6, TPM3, FABP3, RDX, HEBP1, CLIC4, AHCYL1, RPS18, FLNB, ALDOC, GLOD4, CCT8, GPD1, CNDP2, EZR, GLUL, RIDA, GDI2, RHOA, QDPR, ADSS, TF, SERPINB6, HSPE1, GPD1L, SNCG, TPM4, PIP4K2C, SRI, LUZP1, TPP1, ALDH1A1, PSMA3, MYO1D, NAXE, PYGM, TP…	CC	12	No
Low	GO:0065010	extracellular membrane-bounded organelle	938	149	80.04	1.86	3.39e-14	13.4698	FABP5, DDB1, PRDX2, BASP1, RALA, IDH2, PCMT1, EEA1, CRYZ, LDHA, RACK1, PGM1, ACAT2, YWHAQ, DNM2, LGALS3BP, YWHAZ, PTPA, PRDX6, ACTR1B, LDHB, APOD, HDHD2, PSMD2, PSMB6, TPM3, FABP3, RDX, HEBP1, CLIC4, AHCYL1, RPS18, FLNB, ALDOC, GLOD4, CCT8, GPD1, CNDP2, EZR, GLUL, RIDA, GDI2, RHOA, QDPR, ADSS, TF, SERPINB6, HSPE1, GPD1L, SNCG, TPM4, PIP4K2C, SRI, LUZP1, TPP1, ALDH1A1, PSMA3, MYO1D, NAXE, PYGM, TP…	CC	12	No
Low	GO:0043230	extracellular organelle	938	149	80.04	1.86	6.77e-14	13.1694	FABP5, DDB1, PRDX2, BASP1, RALA, IDH2, PCMT1, EEA1, CRYZ, LDHA, RACK1, PGM1, ACAT2, YWHAQ, DNM2, LGALS3BP, YWHAZ, PTPA, PRDX6, ACTR1B, LDHB, APOD, HDHD2, PSMD2, PSMB6, TPM3, FABP3, RDX, HEBP1, CLIC4, AHCYL1, RPS18, FLNB, ALDOC, GLOD4, CCT8, GPD1, CNDP2, EZR, GLUL, RIDA, GDI2, RHOA, QDPR, ADSS, TF, SERPINB6, HSPE1, GPD1L, SNCG, TPM4, PIP4K2C, SRI, LUZP1, TPP1, ALDH1A1, PSMA3, MYO1D, NAXE, PYGM, TP…	CC	12	No
Low	GO:0005576	extracellular region	1108	154	94.55	1.63	3.48e-10	9.45842	FABP5, DDB1, PRDX2, BASP1, RALA, IDH2, PCMT1, EEA1, CRYZ, LDHA, RACK1, PGM1, ACAT2, YWHAQ, DNM2, LGALS3BP, YWHAZ, PTPA, PRDX6, ACTR1B, LGI3, LDHB, APOD, HDHD2, PSMD2, PSMB6, TPM3, FABP3, RDX, HEBP1, CLIC4, AHCYL1, RPS18, FLNB, ALDOC, GLOD4, CCT8, GPD1, CNDP2, ILF2, EZR, GLUL, RIDA, GDI2, RHOA, QDPR, ADSS, TF, SERPINB6, HSPE1, GPD1L, SNCG, TPM4, PIP4K2C, SRI, LUZP1, TPP1, ALDH1A1, PSMA3, MYO1D, NA…	CC	12	No
Low	GO:0031982	vesicle	1360	175	116.05	1.51	8.31e-10	9.0804	FABP5, DDB1, PRDX2, BASP1, RALA, IDH2, PCMT1, EEA1, CRYZ, LDHA, RACK1, PGM1, ACAT2, YWHAQ, DNM2, LGALS3BP, YWHAZ, SEPT4, PTPA, PRDX6, ACTR1B, LGI3, LDHB, DNAJC6, APOD, HDHD2, PSMD2, PSMB6, TPM3, PAK2, FABP3, RDX, HEBP1, HIP1, CLIC4, AHCYL1, RPS18, BIN1, FLNB, ALDOC, GLOD4, CCT8, DYNC1LI2, GPD1, CNDP2, ILF2, EZR, GLUL, RIDA, GDI2, RHOA, QDPR, ADSS, TF, SERPINB6, HSPE1, GPD1L, SNCG, TPM4, PIP4K2C, …	CC	12	No
Low	GO:0005615	extracellular space	1004	151	85.67	1.76	1.59e-12	11.7986	FABP5, DDB1, PRDX2, BASP1, RALA, IDH2, PCMT1, EEA1, CRYZ, LDHA, RACK1, PGM1, ACAT2, YWHAQ, DNM2, LGALS3BP, YWHAZ, PTPA, PRDX6, ACTR1B, LDHB, APOD, HDHD2, PSMD2, PSMB6, TPM3, FABP3, RDX, HEBP1, CLIC4, AHCYL1, RPS18, FLNB, ALDOC, GLOD4, CCT8, GPD1, CNDP2, EZR, GLUL, RIDA, GDI2, RHOA, QDPR, ADSS, TF, SERPINB6, HSPE1, GPD1L, SNCG, TPM4, PIP4K2C, SRI, LUZP1, TPP1, ALDH1A1, PSMA3, MYO1D, NAXE, PYGM, TP…	CC	12	No
Low	GO:0005829	cytosol	1715	191	146.34	1.31	1.47e-05	4.83268	FABP5, PRDX2, MAT2A, IDH2, PCMT1, EEA1, CRYZ, LDHA, RACK1, PGM1, ACAT2, YWHAQ, DNM2, PPP3R1, YWHAZ, SEPT4, PRDX6, ACTR1B, LDHB, DNAJC6, APOD, PSMD2, PSMB6, TPM3, KIF5A, PAK2, UBE2O, FABP3, DCTN4, PTPN11, HIP1, CLIC4, AHCYL1, RPS18, TFG, BIN1, FMNL2, FLNB, SUGT1, NDUFV1, ACO2, SKP1, COPS7A, ALDOC, TPP2, STIP1, CCT8, DYNC1LI2, GPD1, CNDP2, EZR, GLUL, RIDA, GDI2, RHOA, QDPR, ADSS, SERPINB6, GPD1L, A…	CC	13	Yes
Low	GO:0016021	integral component of membrane	581	22	49.58	0.44	0.000839	3.07624	LDHA, PTPA, CYB5R2, CLIC4, FLNB, NDUFV1, SERPINB6, TPM1, ASAH1, NDRG2, HSPA2, KCNAB2, FTH1, PLP1, CALM3, ATP6V1B2, CA14, OPALIN, NUDC, MAG, PLEKHB1, VAT1	CC	14	Yes
Low	GO:0031224	intrinsic component of membrane	619	27	52.82	0.51	0.00593	2.22695	LDHA, PTPA, CYB5R2, CLIC4, FLNB, NDUFV1, SERPINB6, TPM1, ASAH1, NDRG2, CNTN2, HSPA2, KCNAB2, PICALM, RAB5B, FTH1, PLP1, ENPP6, CALM3, ATP6V1B2, CA14, OPALIN, NUDC, MAG, PLEKHB1, OMG, VAT1	CC	14	No
Low	GO:0031090	organelle membrane	939	49	80.13	0.61	0.00366	2.43652	FABP5, RALA, EEA1, DNM2, SEPT4, LDHB, CYB5R2, HIP1, CLIC4, AHCYL1, BIN1, NDUFV1, RHOA, TF, SERPINB6, SRI, LLGL1, YWHAB, SEPT8, UCHL1, KCNAB2, NCALD, MYO6, WDR44, TTC1, PLIN3, CDC42, RAB5B, EPN2, STAM, CALM3, PEF1, ATP6V1B2, PAFAH1B1, RAP1A, EFHD1, NAPG, CHMP1A, SEPT2, APEH, DYNC1LI1, ATP6V1C1, PAK1, HGS, ARRB1, CHMP4B, VAT1, HIP1R, SCRN1	CC	15	No
Low	GO:0098827	endoplasmic reticulum subcompartment	230	6	19.63	0.31	0.0351	1.45469	CYB5R2, AHCYL1, RHOA, SRI, UCHL1, CDC42	CC	15	No
Low	GO:0031984	organelle subcompartment	289	9	24.66	0.36	0.0278	1.55596	DNM2, CYB5R2, AHCYL1, RHOA, SRI, LLGL1, UCHL1, PREPL, CDC42	CC	15	No
Low	GO:0005783	endoplasmic reticulum	446	19	38.06	0.5	0.0418	1.37882	APOD, CYB5R2, AHCYL1, TFG, GLUL, RHOA, TF, PIP4K2C, SRI, MYO1D, LGALS1, UCHL1, ACO1, CDC42, PEF1, DBI, PKM, TPD52, FBXO2	CC	15	No
Low	GO:0042175	nuclear outer membrane-endoplasmic reticulum membrane network	237	6	20.22	0.3	0.0274	1.56225	CYB5R2, AHCYL1, RHOA, SRI, UCHL1, CDC42	CC	15	No
Low	GO:0005789	endoplasmic reticulum membrane	228	6	19.46	0.31	0.0441	1.35556	CYB5R2, AHCYL1, RHOA, SRI, UCHL1, CDC42	CC	15	Yes
Low	GO:1990904	ribonucleoprotein complex	264	6	22.53	0.27	0.00719	2.14327	RACK1, RPS18, ILF2, HSD17B10, EIF3J, PABPC1	CC	16	Yes
Low	GO:0005743	mitochondrial inner membrane	207	3	17.66	0.17	0.00528	2.27737	LDHB, NDUFV1, EFHD1	CC	17	Yes
Low	GO:0019866	organelle inner membrane	218	3	18.6	0.16	0.00287	2.54212	LDHB, NDUFV1, EFHD1	CC	17	No
Low	GO:0031967	organelle envelope	433	16	36.95	0.43	0.00835	2.07831	SEPT4, LDHB, BIN1, NDUFV1, CACYBP, MYO6, CALM3, PAFAH1B1, EFHD1, CHMP1A, APEH, PAK1, CHMP4B, IPO5, VAT1, SCRN1	CC	17	No
Low	GO:0031975	envelope	433	16	36.95	0.43	0.00885	2.05306	SEPT4, LDHB, BIN1, NDUFV1, CACYBP, MYO6, CALM3, PAFAH1B1, EFHD1, CHMP1A, APEH, PAK1, CHMP4B, IPO5, VAT1, SCRN1	CC	17	No
Low	GO:0031966	mitochondrial membrane	290	6	24.75	0.24	0.0017	2.76955	SEPT4, LDHB, NDUFV1, CALM3, EFHD1, VAT1	CC	17	No
Low	GO:0005740	mitochondrial envelope	306	6	26.11	0.23	0.000677	3.16941	SEPT4, LDHB, NDUFV1, CALM3, EFHD1, VAT1	CC	17	No
KEGG pathway analysis results
Expression	KEGG term ID	Term	#Background	#Input	Expected	Fold enrichment	q-value	-Log10(q-value)	Proteins
Low	KEGG:00010	Glycolysis / Gluconeogenesis	33	12	2.58691	4.63875	0.000759743	3.11933	TPI1, ALDH9A1, PKM, ALDOA, PGM1, LDHB, ALDOC, ALDH7A1, ALDH2, DLD, LDHA, ENO2
Low	KEGG:00000	KEGG root term	1828	177	143.299	1.23518	0.00101987	2.99146	TF, GCLC, HSD17B10, CRYL1, HSPA6, CALB1, ABAT, DDB1, GLUL, PRDX5, PTPN11, TPI1, PRDX6, SARS, PGM3, AHCY, GPD1L, ACOT7, STAM, PTPA, PAFAH1B2, ENOPH1, CNDP2, ALDH9A1, PKM, EPN2, CYB5R2, FTH1, PSAT1, ACAT2, ALDOA, PABPC1, GSTM3, RAD23B, NAE1, ADSS, ECHS1, PGM1, ARPC3, PAK1, EZR, MDH1, DPYSL2, BIN1, SUGT1, CFL1, GRHPR, HGS, MYO1E, CUL5, YWHAZ, ARRB1, FASN, CACYBP, MAT2A, FABP5, AKR7A2, ACO2, PLCL1, M…
Low	KEGG:00270	Cysteine and methionine metabolism	24	9	1.88139	4.78371	0.00337072	2.47228	GCLC, AHCY, ENOPH1, PSAT1, MDH1, MAT2A, LDHB, LDHA, AHCYL1
Low	KEGG:00620	Pyruvate metabolism	31	10	2.43012	4.11502	0.00422554	2.37412	ALDH9A1, PKM, ACAT2, MDH1, GRHPR, LDHB, ALDH7A1, ALDH2, DLD, LDHA
Low	KEGG:00340	Histidine metabolism	12	6	0.940693	6.37828	0.0053474	2.27186	CNDP2, ALDH9A1, ASPA, ALDH7A1, ALDH2, CARNS1
Low	KEGG:00410	beta-Alanine metabolism	17	7	1.33265	5.2527	0.0053474	2.27186	ABAT, CNDP2, ALDH9A1, ECHS1, ALDH7A1, ALDH2, CARNS1
Low	KEGG:01230	Biosynthesis of amino acids	40	11	3.13564	3.50805	0.0053474	2.27186	GLUL, TPI1, PKM, PSAT1, ALDOA, MAT2A, ACO2, IDH2, ALDOC, ENO2, ACO1
Low	KEGG:01100	Metabolic pathways	491	59	38.49	1.53286	0.0078324	2.1061	GCLC, HSD17B10, CRYL1, ABAT, GLUL, TPI1, PRDX6, PGM3, AHCY, PAFAH1B2, ENOPH1, CNDP2, ALDH9A1, PKM, PSAT1, ACAT2, ALDOA, GSTM3, ADSS, ECHS1, PGM1, MDH1, GRHPR, FASN, MAT2A, ACO2, PAFAH1B1, ASPA, PDE1C, QDPR, IDH2, NAGK, ALDH5A1, ASAH1, LDHB, ALDOC, ALDH7A1, ATP6V1C1, ATP6V1B2, ALDH2, PFKFB2, DLD, SIRT2, ENPP6, SELENBP1, PIP4K2C, NME1, LDHA, NDUFV1, NME2, ENO2, AHCYL1, PYGM, CARNS1, ALDH4A1, ALDH1A…
Low	KEGG:00630	Glyoxylate and dicarboxylate metabolism	19	7	1.48943	4.69978	0.00935793	2.02882	GLUL, ACAT2, MDH1, GRHPR, ACO2, DLD, ACO1
Low	KEGG:05132	Salmonella infection	126	21	9.87728	2.12609	0.0141248	1.85002	ARPC3,B331:B344 PAK1,B331:B344 DYNC1LI2,B331:B344 DNM2,B331:B344 ELMO1,B331:B344 DCTN4,B331:B344 DYNC1I2
Low	KEGG:00310	Lysine degradation	16	6	1.25426	4.78371	0.0184221	1.73466	ALDH9A1, ACAT2, ECHS1, ALDH7A1, ALDH2, DLD
Low	KEGG:00380	Tryptophan metabolism	18	6	1.41104	4.25218	0.0342314	1.46558	ALDH9A1, ACAT2, ECHS1, ALDH7A1, ALDH2, DLD
High	KEGG:04130	SNARE interactions in vesicular transport	15	6	0.836759	7.17053	0.0174473	1.75827	STX1A, VAMP2, SEC22B, STX1B, STX7, VAMP1

## Sheet: Only in pons
Gene ontology overrepresentation analysis results
Expression	GO term ID	Term	#Background	#Input	Expected	Fold enrichment	q-value	-Log10(q-value)	Proteins	GO	Hierarchical group	Most specific subclass?
Low	GO:0042776	proton motive force-driven mitochondrial ATP synthesis	50	19	1.15	16.51	1.61e-13	12.7932	NDUFA6, NDUFA7, NDUFB6, ATP5F1B, NDUFA1, NDUFB1, NDUFS7, NDUFB4, ATP5F1E, NDUFS5, NDUFA2, NDUFB2, NDUFA12, ATP5O, NDUFA13, ATP5PD, ATP5MG, NDUFB3, ATP5ME	BP	1	Yes
Low	GO:0015986	proton motive force-driven ATP synthesis	53	20	1.22	16.4	6.02e-14	13.2204	NDUFA6, NDUFA7, NDUFB6, ATP5F1B, NDUFA1, NDUFB1, NDUFS7, NDUFB4, ATP5F1E, NDUFS5, NDUFA2, ATP5MD, NDUFB2, NDUFA12, ATP5O, NDUFA13, ATP5PD, ATP5MG, NDUFB3, ATP5ME	BP	1	No
Low	GO:0006754	ATP biosynthetic process	56	20	1.29	15.52	9.7e-14	13.0132	NDUFA6, NDUFA7, NDUFB6, ATP5F1B, NDUFA1, NDUFB1, NDUFS7, NDUFB4, ATP5F1E, NDUFS5, NDUFA2, ATP5MD, NDUFB2, NDUFA12, ATP5O, NDUFA13, ATP5PD, ATP5MG, NDUFB3, ATP5ME	BP	1	No
Low	GO:0009152	purine ribonucleotide biosynthetic process	102	20	2.35	8.52	4.15e-10	9.38195	NDUFA6, NDUFA7, NDUFB6, ATP5F1B, NDUFA1, NDUFB1, NDUFS7, NDUFB4, ATP5F1E, NDUFS5, NDUFA2, ATP5MD, NDUFB2, NDUFA12, ATP5O, NDUFA13, ATP5PD, ATP5MG, NDUFB3, ATP5ME	BP	1	No
Low	GO:0006164	purine nucleotide biosynthetic process	106	20	2.44	8.2	5.99e-10	9.22257	NDUFA6, NDUFA7, NDUFB6, ATP5F1B, NDUFA1, NDUFB1, NDUFS7, NDUFB4, ATP5F1E, NDUFS5, NDUFA2, ATP5MD, NDUFB2, NDUFA12, ATP5O, NDUFA13, ATP5PD, ATP5MG, NDUFB3, ATP5ME	BP	1	No
Low	GO:0072522	purine-containing compound biosynthetic process	113	20	2.6	7.69	1.27e-09	8.8962	NDUFA6, NDUFA7, NDUFB6, ATP5F1B, NDUFA1, NDUFB1, NDUFS7, NDUFB4, ATP5F1E, NDUFS5, NDUFA2, ATP5MD, NDUFB2, NDUFA12, ATP5O, NDUFA13, ATP5PD, ATP5MG, NDUFB3, ATP5ME	BP	1	No
Low	GO:1901362	organic cyclic compound biosynthetic process	278	22	6.4	3.44	5.5e-05	4.25964	NDUFA6, NDUFA7, NDUFB6, ATP5F1B, NDUFA1, NDUFB1, NDUFS7, NDUFB4, ATP5F1E, NDUFS5, NDUFA2, ATP5MD, NDUFB2, NDUFA12, ATP5O, ALAD, NDUFA13, ATP5PD, ATP5MG, ATP5IF1, NDUFB3, ATP5ME	BP	1	No
Low	GO:0018130	heterocycle biosynthetic process	246	22	5.66	3.89	7.83e-06	5.10624	NDUFA6, NDUFA7, NDUFB6, ATP5F1B, NDUFA1, NDUFB1, NDUFS7, NDUFB4, ATP5F1E, NDUFS5, NDUFA2, ATP5MD, NDUFB2, NDUFA12, ATP5O, ALAD, NDUFA13, ATP5PD, ATP5MG, ATP5IF1, NDUFB3, ATP5ME	BP	1	No
Low	GO:0072521	purine-containing compound metabolic process	179	20	4.12	4.86	1.29e-06	5.88941	NDUFA6, NDUFA7, NDUFB6, ATP5F1B, NDUFA1, NDUFB1, NDUFS7, NDUFB4, ATP5F1E, NDUFS5, NDUFA2, ATP5MD, NDUFB2, NDUFA12, ATP5O, NDUFA13, ATP5PD, ATP5MG, NDUFB3, ATP5ME	BP	1	No
Low	GO:0019438	aromatic compound biosynthetic process	240	22	5.52	3.98	5.26e-06	5.27901	NDUFA6, NDUFA7, NDUFB6, ATP5F1B, NDUFA1, NDUFB1, NDUFS7, NDUFB4, ATP5F1E, NDUFS5, NDUFA2, ATP5MD, NDUFB2, NDUFA12, ATP5O, ALAD, NDUFA13, ATP5PD, ATP5MG, ATP5IF1, NDUFB3, ATP5ME	BP	1	No
Low	GO:1901566	organonitrogen compound biosynthetic process	423	24	9.73	2.47	0.00366	2.43652	NDUFA6, NDUFA7, NDUFB6, ATP5F1B, NDUFA1, NDUFB1, NDUFS7, MAP6D1, NDUFB4, ATP5F1E, NDUFS5, NDUFA2, ATP5MD, NDUFB2, NDUFA12, APOE, ATP5O, ALAD, NDUFA13, ATP5PD, ATP5MG, ATP5IF1, NDUFB3, ATP5ME	BP	1	No
Low	GO:0009165	nucleotide biosynthetic process	120	20	2.76	7.24	3.16e-09	8.50031	NDUFA6, NDUFA7, NDUFB6, ATP5F1B, NDUFA1, NDUFB1, NDUFS7, NDUFB4, ATP5F1E, NDUFS5, NDUFA2, ATP5MD, NDUFB2, NDUFA12, ATP5O, NDUFA13, ATP5PD, ATP5MG, NDUFB3, ATP5ME	BP	1	No
Low	GO:0009117	nucleotide metabolic process	211	20	4.86	4.12	1.54e-05	4.81248	NDUFA6, NDUFA7, NDUFB6, ATP5F1B, NDUFA1, NDUFB1, NDUFS7, NDUFB4, ATP5F1E, NDUFS5, NDUFA2, ATP5MD, NDUFB2, NDUFA12, ATP5O, NDUFA13, ATP5PD, ATP5MG, NDUFB3, ATP5ME	BP	1	No
Low	GO:0006753	nucleoside phosphate metabolic process	211	20	4.86	4.12	1.58e-05	4.80134	NDUFA6, NDUFA7, NDUFB6, ATP5F1B, NDUFA1, NDUFB1, NDUFS7, NDUFB4, ATP5F1E, NDUFS5, NDUFA2, ATP5MD, NDUFB2, NDUFA12, ATP5O, NDUFA13, ATP5PD, ATP5MG, NDUFB3, ATP5ME	BP	1	No
Low	GO:0055086	nucleobase-containing small molecule metabolic process	233	20	5.36	3.73	6.54e-05	4.18442	NDUFA6, NDUFA7, NDUFB6, ATP5F1B, NDUFA1, NDUFB1, NDUFS7, NDUFB4, ATP5F1E, NDUFS5, NDUFA2, ATP5MD, NDUFB2, NDUFA12, ATP5O, NDUFA13, ATP5PD, ATP5MG, NDUFB3, ATP5ME	BP	1	No
Low	GO:0019637	organophosphate metabolic process	305	20	7.02	2.85	0.00321	2.49349	NDUFA6, NDUFA7, NDUFB6, ATP5F1B, NDUFA1, NDUFB1, NDUFS7, NDUFB4, ATP5F1E, NDUFS5, NDUFA2, ATP5MD, NDUFB2, NDUFA12, ATP5O, NDUFA13, ATP5PD, ATP5MG, NDUFB3, ATP5ME	BP	1	No
Low	GO:1901293	nucleoside phosphate biosynthetic process	120	20	2.76	7.24	3.29e-09	8.4828	NDUFA6, NDUFA7, NDUFB6, ATP5F1B, NDUFA1, NDUFB1, NDUFS7, NDUFB4, ATP5F1E, NDUFS5, NDUFA2, ATP5MD, NDUFB2, NDUFA12, ATP5O, NDUFA13, ATP5PD, ATP5MG, NDUFB3, ATP5ME	BP	1	No
Low	GO:0090407	organophosphate biosynthetic process	192	20	4.42	4.53	3.84e-06	5.41567	NDUFA6, NDUFA7, NDUFB6, ATP5F1B, NDUFA1, NDUFB1, NDUFS7, NDUFB4, ATP5F1E, NDUFS5, NDUFA2, ATP5MD, NDUFB2, NDUFA12, ATP5O, NDUFA13, ATP5PD, ATP5MG, NDUFB3, ATP5ME	BP	1	No
Low	GO:0034654	nucleobase-containing compound biosynthetic process	219	20	5.04	3.97	2.63e-05	4.58004	NDUFA6, NDUFA7, NDUFB6, ATP5F1B, NDUFA1, NDUFB1, NDUFS7, NDUFB4, ATP5F1E, NDUFS5, NDUFA2, ATP5MD, NDUFB2, NDUFA12, ATP5O, NDUFA13, ATP5PD, ATP5MG, NDUFB3, ATP5ME	BP	1	No
Low	GO:0006163	purine nucleotide metabolic process	172	20	3.96	5.05	7.36e-07	6.13312	NDUFA6, NDUFA7, NDUFB6, ATP5F1B, NDUFA1, NDUFB1, NDUFS7, NDUFB4, ATP5F1E, NDUFS5, NDUFA2, ATP5MD, NDUFB2, NDUFA12, ATP5O, NDUFA13, ATP5PD, ATP5MG, NDUFB3, ATP5ME	BP	1	No
Low	GO:0009150	purine ribonucleotide metabolic process	169	20	3.89	5.14	5.85e-07	6.23284	NDUFA6, NDUFA7, NDUFB6, ATP5F1B, NDUFA1, NDUFB1, NDUFS7, NDUFB4, ATP5F1E, NDUFS5, NDUFA2, ATP5MD, NDUFB2, NDUFA12, ATP5O, NDUFA13, ATP5PD, ATP5MG, NDUFB3, ATP5ME	BP	1	No
Low	GO:0009259	ribonucleotide metabolic process	172	20	3.96	5.05	7.17e-07	6.14448	NDUFA6, NDUFA7, NDUFB6, ATP5F1B, NDUFA1, NDUFB1, NDUFS7, NDUFB4, ATP5F1E, NDUFS5, NDUFA2, ATP5MD, NDUFB2, NDUFA12, ATP5O, NDUFA13, ATP5PD, ATP5MG, NDUFB3, ATP5ME	BP	1	No
Low	GO:0019693	ribose phosphate metabolic process	177	20	4.07	4.91	1.11e-06	5.95468	NDUFA6, NDUFA7, NDUFB6, ATP5F1B, NDUFA1, NDUFB1, NDUFS7, NDUFB4, ATP5F1E, NDUFS5, NDUFA2, ATP5MD, NDUFB2, NDUFA12, ATP5O, NDUFA13, ATP5PD, ATP5MG, NDUFB3, ATP5ME	BP	1	No
Low	GO:1901135	carbohydrate derivative metabolic process	252	20	5.8	3.45	0.00021	3.67778	NDUFA6, NDUFA7, NDUFB6, ATP5F1B, NDUFA1, NDUFB1, NDUFS7, NDUFB4, ATP5F1E, NDUFS5, NDUFA2, ATP5MD, NDUFB2, NDUFA12, ATP5O, NDUFA13, ATP5PD, ATP5MG, NDUFB3, ATP5ME	BP	1	No
Low	GO:0009260	ribonucleotide biosynthetic process	105	20	2.42	8.28	5.81e-10	9.23582	NDUFA6, NDUFA7, NDUFB6, ATP5F1B, NDUFA1, NDUFB1, NDUFS7, NDUFB4, ATP5F1E, NDUFS5, NDUFA2, ATP5MD, NDUFB2, NDUFA12, ATP5O, NDUFA13, ATP5PD, ATP5MG, NDUFB3, ATP5ME	BP	1	No
Low	GO:0046390	ribose phosphate biosynthetic process	110	20	2.53	7.9	8.95e-10	9.04818	NDUFA6, NDUFA7, NDUFB6, ATP5F1B, NDUFA1, NDUFB1, NDUFS7, NDUFB4, ATP5F1E, NDUFS5, NDUFA2, ATP5MD, NDUFB2, NDUFA12, ATP5O, NDUFA13, ATP5PD, ATP5MG, NDUFB3, ATP5ME	BP	1	No
Low	GO:1901137	carbohydrate derivative biosynthetic process	151	20	3.47	5.76	1.14e-07	6.9431	NDUFA6, NDUFA7, NDUFB6, ATP5F1B, NDUFA1, NDUFB1, NDUFS7, NDUFB4, ATP5F1E, NDUFS5, NDUFA2, ATP5MD, NDUFB2, NDUFA12, ATP5O, NDUFA13, ATP5PD, ATP5MG, NDUFB3, ATP5ME	BP	1	No
Low	GO:0046034	ATP metabolic process	92	20	2.12	9.45	8.9e-11	10.0506	NDUFA6, NDUFA7, NDUFB6, ATP5F1B, NDUFA1, NDUFB1, NDUFS7, NDUFB4, ATP5F1E, NDUFS5, NDUFA2, ATP5MD, NDUFB2, NDUFA12, ATP5O, NDUFA13, ATP5PD, ATP5MG, NDUFB3, ATP5ME	BP	1	No
Low	GO:0009205	purine ribonucleoside triphosphate metabolic process	103	20	2.37	8.44	4.53e-10	9.3439	NDUFA6, NDUFA7, NDUFB6, ATP5F1B, NDUFA1, NDUFB1, NDUFS7, NDUFB4, ATP5F1E, NDUFS5, NDUFA2, ATP5MD, NDUFB2, NDUFA12, ATP5O, NDUFA13, ATP5PD, ATP5MG, NDUFB3, ATP5ME	BP	1	No
Low	GO:0009144	purine nucleoside triphosphate metabolic process	106	20	2.44	8.2	5.66e-10	9.24718	NDUFA6, NDUFA7, NDUFB6, ATP5F1B, NDUFA1, NDUFB1, NDUFS7, NDUFB4, ATP5F1E, NDUFS5, NDUFA2, ATP5MD, NDUFB2, NDUFA12, ATP5O, NDUFA13, ATP5PD, ATP5MG, NDUFB3, ATP5ME	BP	1	No
Low	GO:0009141	nucleoside triphosphate metabolic process	111	20	2.55	7.83	9.92e-10	9.00349	NDUFA6, NDUFA7, NDUFB6, ATP5F1B, NDUFA1, NDUFB1, NDUFS7, NDUFB4, ATP5F1E, NDUFS5, NDUFA2, ATP5MD, NDUFB2, NDUFA12, ATP5O, NDUFA13, ATP5PD, ATP5MG, NDUFB3, ATP5ME	BP	1	No
Low	GO:0009199	ribonucleoside triphosphate metabolic process	105	20	2.42	8.28	5.44e-10	9.2644	NDUFA6, NDUFA7, NDUFB6, ATP5F1B, NDUFA1, NDUFB1, NDUFS7, NDUFB4, ATP5F1E, NDUFS5, NDUFA2, ATP5MD, NDUFB2, NDUFA12, ATP5O, NDUFA13, ATP5PD, ATP5MG, NDUFB3, ATP5ME	BP	1	No
Low	GO:0009206	purine ribonucleoside triphosphate biosynthetic process	59	20	1.36	14.73	1.69e-13	12.7721	NDUFA6, NDUFA7, NDUFB6, ATP5F1B, NDUFA1, NDUFB1, NDUFS7, NDUFB4, ATP5F1E, NDUFS5, NDUFA2, ATP5MD, NDUFB2, NDUFA12, ATP5O, NDUFA13, ATP5PD, ATP5MG, NDUFB3, ATP5ME	BP	1	No
Low	GO:0009145	purine nucleoside triphosphate biosynthetic process	60	20	1.38	14.49	1.48e-13	12.8297	NDUFA6, NDUFA7, NDUFB6, ATP5F1B, NDUFA1, NDUFB1, NDUFS7, NDUFB4, ATP5F1E, NDUFS5, NDUFA2, ATP5MD, NDUFB2, NDUFA12, ATP5O, NDUFA13, ATP5PD, ATP5MG, NDUFB3, ATP5ME	BP	1	No
Low	GO:0009142	nucleoside triphosphate biosynthetic process	67	20	1.54	12.97	6.65e-13	12.1772	NDUFA6, NDUFA7, NDUFB6, ATP5F1B, NDUFA1, NDUFB1, NDUFS7, NDUFB4, ATP5F1E, NDUFS5, NDUFA2, ATP5MD, NDUFB2, NDUFA12, ATP5O, NDUFA13, ATP5PD, ATP5MG, NDUFB3, ATP5ME	BP	1	No
Low	GO:0009201	ribonucleoside triphosphate biosynthetic process	61	20	1.4	14.25	1.65e-13	12.7825	NDUFA6, NDUFA7, NDUFB6, ATP5F1B, NDUFA1, NDUFB1, NDUFS7, NDUFB4, ATP5F1E, NDUFS5, NDUFA2, ATP5MD, NDUFB2, NDUFA12, ATP5O, NDUFA13, ATP5PD, ATP5MG, NDUFB3, ATP5ME	BP	1	No
Low	GO:0006119	oxidative phosphorylation	75	23	1.73	13.33	1.27e-14	13.8962	NDUFA6, NDUFA7, NDUFB6, ATP5F1B, COX5A, NDUFA1, NDUFB1, NDUFS7, NDUFB4, ATP5F1E, NDUFS5, NDUFA2, COX7A2L, NDUFB2, NDUFA12, ATP5O, COX7C, COX5B, NDUFA13, ATP5PD, ATP5MG, NDUFB3, ATP5ME	BP	1	No
Low	GO:0009060	aerobic respiration	104	23	2.39	9.61	6.97e-13	12.1568	NDUFA6, NDUFA7, NDUFB6, ATP5F1B, COX5A, NDUFA1, NDUFB1, NDUFS7, NDUFB4, ATP5F1E, NDUFS5, NDUFA2, COX7A2L, NDUFB2, NDUFA12, ATP5O, COX7C, COX5B, NDUFA13, ATP5PD, ATP5MG, NDUFB3, ATP5ME	BP	1	No
Low	GO:0045333	cellular respiration	117	23	2.69	8.54	5.96e-12	11.2248	NDUFA6, NDUFA7, NDUFB6, ATP5F1B, COX5A, NDUFA1, NDUFB1, NDUFS7, NDUFB4, ATP5F1E, NDUFS5, NDUFA2, COX7A2L, NDUFB2, NDUFA12, ATP5O, COX7C, COX5B, NDUFA13, ATP5PD, ATP5MG, NDUFB3, ATP5ME	BP	1	No
Low	GO:0015980	energy derivation by oxidation of organic compounds	140	23	3.22	7.14	1.53e-10	9.81531	NDUFA6, NDUFA7, NDUFB6, ATP5F1B, COX5A, NDUFA1, NDUFB1, NDUFS7, NDUFB4, ATP5F1E, NDUFS5, NDUFA2, COX7A2L, NDUFB2, NDUFA12, ATP5O, COX7C, COX5B, NDUFA13, ATP5PD, ATP5MG, NDUFB3, ATP5ME	BP	1	No
Low	GO:0006091	generation of precursor metabolites and energy	194	24	4.46	5.38	4.58e-09	8.33913	NDUFA6, NDUFA7, NDUFB6, ATP5F1B, COX5A, NDUFA1, NDUFB1, NDUFS7, NDUFB4, ATP5F1E, NDUFS5, NDUFA2, COX7A2L, NDUFB2, NDUFA12, ATP5O, COX7C, COX5B, NDUFA13, ATP5PD, ATP5MG, ATP5IF1, NDUFB3, ATP5ME	BP	1	No
Low	GO:0042775	mitochondrial ATP synthesis coupled electron transport	56	16	1.29	12.42	6.37e-10	9.19586	NDUFA6, NDUFA7, NDUFB6, COX5A, NDUFA1, NDUFB1, NDUFS7, NDUFB4, NDUFS5, NDUFA2, COX7A2L, NDUFB2, NDUFA12, COX7C, COX5B, NDUFB3	BP	2	No
Low	GO:0042773	ATP synthesis coupled electron transport	56	16	1.29	12.42	6.06e-10	9.21753	NDUFA6, NDUFA7, NDUFB6, COX5A, NDUFA1, NDUFB1, NDUFS7, NDUFB4, NDUFS5, NDUFA2, COX7A2L, NDUFB2, NDUFA12, COX7C, COX5B, NDUFB3	BP	2	No
Low	GO:0022904	respiratory electron transport chain	67	16	1.54	10.38	4.68e-09	8.32975	NDUFA6, NDUFA7, NDUFB6, COX5A, NDUFA1, NDUFB1, NDUFS7, NDUFB4, NDUFS5, NDUFA2, COX7A2L, NDUFB2, NDUFA12, COX7C, COX5B, NDUFB3	BP	2	No
Low	GO:0022900	electron transport chain	85	16	1.96	8.18	9.92e-08	7.00349	NDUFA6, NDUFA7, NDUFB6, COX5A, NDUFA1, NDUFB1, NDUFS7, NDUFB4, NDUFS5, NDUFA2, COX7A2L, NDUFB2, NDUFA12, COX7C, COX5B, NDUFB3	BP	2	No
Low	GO:0019646	aerobic electron transport chain	54	15	1.24	12.07	3.66e-09	8.43652	NDUFA6, NDUFA7, NDUFB6, COX5A, NDUFA1, NDUFB1, NDUFS7, NDUFB4, NDUFS5, NDUFA2, COX7A2L, NDUFB2, COX7C, COX5B, NDUFB3	BP	2	No
Low	GO:0006123	mitochondrial electron transport, cytochrome c to oxygen	11	4	0.25	15.8	0.044	1.35655	COX5A, COX7A2L, COX7C, COX5B	BP	2	Yes
Low	GO:0006120	mitochondrial electron transport, NADH to ubiquinone	34	11	0.78	14.06	5.52e-07	6.25806	NDUFA6, NDUFA7, NDUFB6, NDUFA1, NDUFB1, NDUFS7, NDUFB4, NDUFS5, NDUFA2, NDUFB2, NDUFB3	BP	3	Yes
Low	GO:0032981	mitochondrial respiratory chain complex I assembly	38	12	0.87	13.72	1.29e-07	6.88941	NDUFA6, NDUFB6, NDUFA1, NDUFB1, NDUFS7, NDUFB4, NDUFS5, NDUFA2, NDUFB2, NDUFA12, NDUFA13, NDUFB3	BP	4	Yes
Low	GO:0010257	NADH dehydrogenase complex assembly	38	12	0.87	13.72	1.33e-07	6.87615	NDUFA6, NDUFB6, NDUFA1, NDUFB1, NDUFS7, NDUFB4, NDUFS5, NDUFA2, NDUFB2, NDUFA12, NDUFA13, NDUFB3	BP	4	No
Low	GO:0065003	protein-containing complex assembly	395	21	9.09	2.31	0.0401	1.39686	NDUFA6, NDUFB6, ATAT1, NDUFA1, NDUFB1, NDUFS7, NDUFB4, HIGD1A, NDUFS5, NDUFA2, COX7A2L, NIN, NDUFB2, COA3, NDUFA12, APOE, NEFL, ALAD, NDUFA13, PTK2, NDUFB3	BP	4	No
Low	GO:0016043	cellular component organization	1365	51	31.41	1.62	0.00111	2.95468		BP	4	No
Low	GO:0071840	cellular component organization or biogenesis	1394	51	32.08	1.59	0.00214	2.66959	PRDX3, INA, RAB18, NDUFA6, PTPRZ1, RAB6A, NDUFB6, SYP, ATAT1, NEFM, MAP1LC3B, NDUFA1, STMN2, NDUFB1, NDUFS7, MRAS, MAP6D1, NDUFB4, HIGD1A, NDUFS5, CHMP2B, NDUFA2, COX7A2L, NIN, CDC42EP2, RAB6B, NDUFB2, TUBB2A, PBXIP1, COA3, NDUFA12, APOE, DNAJB6, NEFL, ALAD, ARL8B, PHB2, TUBB4B, TUBB2B, UBL4A, MAPRE2, NDUFA13, FIS1, STMN1, PTK2, CHCHD3, ATP5IF1, NDUFB3, TUBB3, CHCHD6, RABIF	BP	4	No
Low	GO:0043933	protein-containing complex organization	452	25	10.4	2.4	0.00485	2.31426	NDUFA6, NDUFB6, ATAT1, MAP1LC3B, NDUFA1, STMN2, NDUFB1, NDUFS7, NDUFB4, HIGD1A, NDUFS5, CHMP2B, NDUFA2, COX7A2L, NIN, NDUFB2, COA3, NDUFA12, APOE, NEFL, ALAD, NDUFA13, STMN1, PTK2, NDUFB3	BP	4	No
Low	GO:0033108	mitochondrial respiratory chain complex assembly	49	13	1.13	11.53	1.34e-07	6.8729	NDUFA6, NDUFB6, NDUFA1, NDUFB1, NDUFS7, NDUFB4, NDUFS5, NDUFA2, NDUFB2, COA3, NDUFA12, NDUFA13, NDUFB3	BP	4	No
Low	GO:0007005	mitochondrion organization	192	22	4.42	4.98	1.36e-07	6.86646	PRDX3, NDUFA6, NDUFB6, MAP1LC3B, NDUFA1, NDUFB1, NDUFS7, NDUFB4, HIGD1A, NDUFS5, NDUFA2, COX7A2L, NDUFB2, COA3, NDUFA12, PHB2, NDUFA13, FIS1, CHCHD3, ATP5IF1, NDUFB3, CHCHD6	BP	4	No
Low	GO:0006996	organelle organization	877	45	20.18	2.23	6.78e-07	6.16877	PRDX3, INA, RAB18, NDUFA6, NDUFB6, SYP, ATAT1, NEFM, MAP1LC3B, NDUFA1, STMN2, NDUFB1, NDUFS7, MRAS, MAP6D1, NDUFB4, HIGD1A, NDUFS5, CHMP2B, NDUFA2, COX7A2L, NIN, CDC42EP2, RAB6B, NDUFB2, TUBB2A, COA3, NDUFA12, APOE, DNAJB6, NEFL, ARL8B, PHB2, TUBB4B, TUBB2B, UBL4A, MAPRE2, NDUFA13, FIS1, STMN1, CHCHD3, ATP5IF1, NDUFB3, TUBB3, CHCHD6	BP	4	No
Low	GO:0098662	inorganic cation transmembrane transport	112	11	2.58	4.27	0.0128	1.89279	ATP5F1B, ATP6V1G2, COX5A, NDUFS7, ATP5F1E, COX7A2L, ATP5O, COX5B, ATP5PD, ATP5MG, ATP5ME	BP	5	No
Low	GO:0098655	cation transmembrane transport	121	11	2.78	3.95	0.0239	1.6216	ATP5F1B, ATP6V1G2, COX5A, NDUFS7, ATP5F1E, COX7A2L, ATP5O, COX5B, ATP5PD, ATP5MG, ATP5ME	BP	5	No
Low	GO:0006812	cation transport	156	12	3.59	3.34	0.0467	1.33068	ATP5F1B, ATP6V1G2, COX5A, NDUFS7, ATP5F1E, COX7A2L, ATP5O, TFRC, COX5B, ATP5PD, ATP5MG, ATP5ME	BP	5	No
Low	GO:0098660	inorganic ion transmembrane transport	124	11	2.85	3.86	0.0288	1.54061	ATP5F1B, ATP6V1G2, COX5A, NDUFS7, ATP5F1E, COX7A2L, ATP5O, COX5B, ATP5PD, ATP5MG, ATP5ME	BP	5	No
Low	GO:1902600	proton transmembrane transport	53	11	1.22	9.02	2.15e-05	4.66756	ATP5F1B, ATP6V1G2, COX5A, NDUFS7, ATP5F1E, COX7A2L, ATP5O, COX5B, ATP5PD, ATP5MG, ATP5ME	BP	5	Yes
Low	GO:0090304	nucleic acid metabolic process	378	0	8.7	0	0.0434	1.36251		BP	6	Yes
Low	GO:0046933	proton-transporting ATP synthase activity, rotational mechanism	14	6	0.32	18.62	0.00063	3.20066	ATP5F1B, ATP5F1E, ATP5O, ATP5PD, ATP5MG, ATP5ME	MF	7	Yes
Low	GO:0015252	proton channel activity	14	6	0.32	18.62	0.000588	3.23062	ATP5F1B, ATP5F1E, ATP5O, ATP5PD, ATP5MG, ATP5ME	MF	7	No
Low	GO:0022890	inorganic cation transmembrane transporter activity	100	10	2.3	4.35	0.0223	1.6517	ATP5F1B, ATP6V1G2, COX5A, ATP5F1E, COX7A2L, ATP5O, COX5B, ATP5PD, ATP5MG, ATP5ME	MF	7	No
Low	GO:0022857	transmembrane transporter activity	196	22	4.51	4.88	2.26e-07	6.64589	NDUFA6, NDUFA7, NDUFB6, ATP5F1B, ATP6V1G2, COX5A, NDUFA1, NDUFB1, NDUFS7, NDUFB4, ATP5F1E, NDUFS5, NDUFA2, COX7A2L, NDUFB2, NDUFA12, ATP5O, COX5B, ATP5PD, ATP5MG, NDUFB3, ATP5ME	MF	7	No
Low	GO:0005215	transporter activity	223	23	5.13	4.48	2.81e-07	6.55129	NDUFA6, NDUFA7, NDUFB6, ATP5F1B, ATP6V1G2, COX5A, NDUFA1, NDUFB1, NDUFS7, NDUFB4, ATP5F1E, NDUFS5, NDUFA2, COX7A2L, NDUFB2, NDUFA12, APOE, ATP5O, COX5B, ATP5PD, ATP5MG, NDUFB3, ATP5ME	MF	7	No
Low	GO:0008324	cation transmembrane transporter activity	107	10	2.46	4.06	0.0318	1.49757	ATP5F1B, ATP6V1G2, COX5A, ATP5F1E, COX7A2L, ATP5O, COX5B, ATP5PD, ATP5MG, ATP5ME	MF	7	No
Low	GO:0015078	proton transmembrane transporter activity	51	10	1.17	8.52	0.000135	3.86967	ATP5F1B, ATP6V1G2, COX5A, ATP5F1E, COX7A2L, ATP5O, COX5B, ATP5PD, ATP5MG, ATP5ME	MF	7	No
Low	GO:0008137	NADH dehydrogenase (ubiquinone) activity	32	12	0.74	16.3	7.23e-08	7.14086	NDUFA6, NDUFA7, NDUFB6, NDUFA1, NDUFB1, NDUFS7, NDUFB4, NDUFS5, NDUFA2, NDUFB2, NDUFA12, NDUFB3	MF	8	Yes
Low	GO:0050136	NADH dehydrogenase (quinone) activity	33	12	0.76	15.8	7.27e-08	7.13847	NDUFA6, NDUFA7, NDUFB6, NDUFA1, NDUFB1, NDUFS7, NDUFB4, NDUFS5, NDUFA2, NDUFB2, NDUFA12, NDUFB3	MF	8	No
Low	GO:0003954	NADH dehydrogenase activity	34	12	0.78	15.34	7.73e-08	7.11182	NDUFA6, NDUFA7, NDUFB6, NDUFA1, NDUFB1, NDUFS7, NDUFB4, NDUFS5, NDUFA2, NDUFB2, NDUFA12, NDUFB3	MF	8	No
Low	GO:0016651	oxidoreductase activity, acting on NAD(P)H	47	12	1.08	11.1	7.36e-07	6.13312	NDUFA6, NDUFA7, NDUFB6, NDUFA1, NDUFB1, NDUFS7, NDUFB4, NDUFS5, NDUFA2, NDUFB2, NDUFA12, NDUFB3	MF	8	No
Low	GO:0016491	oxidoreductase activity	246	16	5.66	2.83	0.0233	1.63264	PRDX3, NDUFA6, NDUFA7, NDUFB6, COX5A, NDUFA1, NDUFB1, NDUFS7, NDUFB4, NDUFS5, NDUFA2, COX7A2L, NDUFB2, NDUFA12, COX5B, NDUFB3	MF	8	No
Low	GO:0003955	NAD(P)H dehydrogenase (quinone) activity	35	12	0.81	14.9	7.28e-08	7.13787	NDUFA6, NDUFA7, NDUFB6, NDUFA1, NDUFB1, NDUFS7, NDUFB4, NDUFS5, NDUFA2, NDUFB2, NDUFA12, NDUFB3	MF	8	No
Low	GO:0016655	oxidoreductase activity, acting on NAD(P)H, quinone or similar compound as acceptor	40	12	0.92	13.04	2.05e-07	6.68825	NDUFA6, NDUFA7, NDUFB6, NDUFA1, NDUFB1, NDUFS7, NDUFB4, NDUFS5, NDUFA2, NDUFB2, NDUFA12, NDUFB3	MF	8	No
Low	GO:0003955	electron transfer activity	68	15	1.56	9.59	7.28e-08	7.13787	NDUFA6, NDUFA7, NDUFB6, COX5A, NDUFA1, NDUFB1, NDUFS7, NDUFB4, NDUFS5, NDUFA2, COX7A2L, NDUFB2, NDUFA12, COX5B, NDUFB3	MF	8	No
Low	GO:0015453	oxidoreduction-driven active transmembrane transporter activity	45	15	1.04	14.49	2.83e-09	8.54821	NDUFA6, NDUFA7, NDUFB6, COX5A, NDUFA1, NDUFB1, NDUFS7, NDUFB4, NDUFS5, NDUFA2, COX7A2L, NDUFB2, NDUFA12, COX5B, NDUFB3	MF	8	No
Low	GO:0015399	primary active transmembrane transporter activity	75	17	1.73	9.85	7.3e-09	8.13668	NDUFA6, NDUFA7, NDUFB6, ATP5F1B, ATP6V1G2, COX5A, NDUFA1, NDUFB1, NDUFS7, NDUFB4, NDUFS5, NDUFA2, COX7A2L, NDUFB2, NDUFA12, COX5B, NDUFB3	MF	8	No
Low	GO:0022804	active transmembrane transporter activity	107	17	2.46	6.9	2.09e-07	6.67985	NDUFA6, NDUFA7, NDUFB6, ATP5F1B, ATP6V1G2, COX5A, NDUFA1, NDUFB1, NDUFS7, NDUFB4, NDUFS5, NDUFA2, COX7A2L, NDUFB2, NDUFA12, COX5B, NDUFB3	MF	8	No
Low	GO:0003676	nucleic acid binding	691	3	15.9	0.19	0.0106	1.97469	DNAJB6, TFRC, TUBB4B	MF	9	No
Low	GO:0003723	RNA binding	573	2	13.19	0.15	0.0211	1.67572	TFRC, TUBB4B	MF	9	Yes
Low	GO:0099160	postsynaptic intermediate filament cytoskeleton	4	3	0.09	32.59	0.0174	1.75945	INA, NEFM, NEFL	CC	10	Yes
Low	GO:0099571	postsynaptic cytoskeleton	7	3	0.16	18.62	0.0461	1.3363	INA, NEFM, NEFL	CC	10	No
Low	GO:0000276	mitochondrial proton-transporting ATP synthase complex, coupling factor F(o)	6	4	0.14	28.97	0.00271	2.56703	ATP5O, ATP5PD, ATP5MG, ATP5ME	CC	11	Yes
Low	GO:0005753	mitochondrial proton-transporting ATP synthase complex	13	7	0.3	23.4	1.02e-05	4.9914	ATP5F1B, ATP5F1E, ATP5MD, ATP5O, ATP5PD, ATP5MG, ATP5ME	CC	11	No
Low	GO:0045259	proton-transporting ATP synthase complex	14	7	0.32	21.73	1.43e-05	4.84466	ATP5F1B, ATP5F1E, ATP5MD, ATP5O, ATP5PD, ATP5MG, ATP5ME	CC	11	No
Low	GO:0016469	proton-transporting two-sector ATPase complex	29	8	0.67	11.99	6.42e-05	4.19246	ATP5F1B, ATP6V1G2, ATP5F1E, ATP5MD, ATP5O, ATP5PD, ATP5MG, ATP5ME	CC	11	No
Low	GO:0098796	membrane protein complex	380	30	8.74	3.43	5.75e-08	7.24033	NDUFA6, NDUFA7, NDUFB6, ATP5F1B, ATP6V1G2, COX5A, NDUFA1, NDUFB1, NDUFS7, NDUFB4, ATP5F1E, NDUFS5, CHMP2B, NDUFA2, COX7A2L, ATP5MD, NDUFB2, NDUFA12, ATP5O, TFRC, COX7C, PHB2, COX5B, NDUFA13, ATP5PD, ATP5MG, CHCHD3, NDUFB3, ATP5ME, CHCHD6	CC	11	No
Low	GO:0098800	inner mitochondrial membrane protein complex	98	27	2.26	11.97	8.86e-18	17.0526	NDUFA6, NDUFA7, NDUFB6, ATP5F1B, COX5A, NDUFA1, NDUFB1, NDUFS7, NDUFB4, ATP5F1E, NDUFS5, NDUFA2, COX7A2L, ATP5MD, NDUFB2, NDUFA12, ATP5O, COX7C, PHB2, COX5B, NDUFA13, ATP5PD, ATP5MG, CHCHD3, NDUFB3, ATP5ME, CHCHD6	CC	11	No
Low	GO:0005743	mitochondrial inner membrane	207	29	4.76	6.09	9.13e-13	12.0395	NDUFA6, NDUFA7, NDUFB6, ATP5F1B, COX5A, NDUFA1, NDUFB1, NDUFS7, NDUFB4, ATP5F1E, HIGD1A, NDUFS5, NDUFA2, COX7A2L, ATP5MD, NDUFB2, COA3, NDUFA12, ATP5O, COX7C, PHB2, COX5B, NDUFA13, ATP5PD, ATP5MG, CHCHD3, NDUFB3, ATP5ME, CHCHD6	CC	11	No
Low	GO:0019866	organelle inner membrane	218	29	5.02	5.78	2.39e-12	11.6216	NDUFA6, NDUFA7, NDUFB6, ATP5F1B, COX5A, NDUFA1, NDUFB1, NDUFS7, NDUFB4, ATP5F1E, HIGD1A, NDUFS5, NDUFA2, COX7A2L, ATP5MD, NDUFB2, COA3, NDUFA12, ATP5O, COX7C, PHB2, COX5B, NDUFA13, ATP5PD, ATP5MG, CHCHD3, NDUFB3, ATP5ME, CHCHD6	CC	11	No
Low	GO:0031090	organelle membrane	939	42	21.61	1.94	6.15e-05	4.21112	RAB18, NDUFA6, NDUFA7, RAB6A, NDUFB6, ATP5F1B, ATP6V1G2, SYP, COX5A, MAP1LC3B, NDUFA1, NDUFB1, NDUFS7, NDUFB4, ATP5F1E, HIGD1A, NDUFS5, CHMP2B, NDUFA2, COX7A2L, ATP5MD, RAB6B, NDUFB2, COA3, NDUFA12, APOE, ATP5O, TFRC, SVIP, ARL8B, COX7C, PHB2, COX5B, DNAJB2, NDUFA13, FIS1, ATP5PD, ATP5MG, CHCHD3, NDUFB3, ATP5ME, CHCHD6	CC	11	No
Low	GO:0031967	organelle envelope	433	33	9.96	3.31	1.23e-08	7.91009	NDUFA6, NDUFA7, NDUFB6, ATP5F1B, COX5A, MAP1LC3B, NDUFA1, NDUFB1, NDUFS7, NDUFB4, ATP5F1E, HIGD1A, NDUFS5, CHMP2B, NDUFA2, COX7A2L, ATP5MD, NDUFB2, COA3, NDUFA12, ATP5O, COX7C, PHB2, COX5B, DNAJB2, NDUFA13, FIS1, ATP5PD, ATP5MG, CHCHD3, NDUFB3, ATP5ME, CHCHD6	CC	11	No
Low	GO:0031975	envelope	433	33	9.96	3.31	1.32e-08	7.87943	NDUFA6, NDUFA7, NDUFB6, ATP5F1B, COX5A, MAP1LC3B, NDUFA1, NDUFB1, NDUFS7, NDUFB4, ATP5F1E, HIGD1A, NDUFS5, CHMP2B, NDUFA2, COX7A2L, ATP5MD, NDUFB2, COA3, NDUFA12, ATP5O, COX7C, PHB2, COX5B, DNAJB2, NDUFA13, FIS1, ATP5PD, ATP5MG, CHCHD3, NDUFB3, ATP5ME, CHCHD6	CC	11	No
Low	GO:0031966	mitochondrial membrane	290	31	6.67	4.65	2.87e-11	10.5421	NDUFA6, NDUFA7, NDUFB6, ATP5F1B, COX5A, MAP1LC3B, NDUFA1, NDUFB1, NDUFS7, NDUFB4, ATP5F1E, HIGD1A, NDUFS5, NDUFA2, COX7A2L, ATP5MD, NDUFB2, COA3, NDUFA12, ATP5O, COX7C, PHB2, COX5B, NDUFA13, FIS1, ATP5PD, ATP5MG, CHCHD3, NDUFB3, ATP5ME, CHCHD6	CC	11	No
Low	GO:0005740	mitochondrial envelope	306	31	7.04	4.4	8.7e-11	10.0605	NDUFA6, NDUFA7, NDUFB6, ATP5F1B, COX5A, MAP1LC3B, NDUFA1, NDUFB1, NDUFS7, NDUFB4, ATP5F1E, HIGD1A, NDUFS5, NDUFA2, COX7A2L, ATP5MD, NDUFB2, COA3, NDUFA12, ATP5O, COX7C, PHB2, COX5B, NDUFA13, FIS1, ATP5PD, ATP5MG, CHCHD3, NDUFB3, ATP5ME, CHCHD6	CC	11	No
Low	GO:0005739	mitochondrion	597	34	13.74	2.48	7.81e-06	5.10735	PRDX3, NDUFA6, NDUFA7, NDUFB6, ATP5F1B, COX5A, MAP1LC3B, NDUFA1, NDUFB1, NDUFS7, NDUFB4, ATP5F1E, HIGD1A, NDUFS5, NDUFA2, COX7A2L, ATP5MD, NDUFB2, COA3, NDUFA12, ATP5O, TFRC, COX7C, PHB2, COX5B, NDUFA13, FIS1, ATP5PD, ATP5MG, CHCHD3, ATP5IF1, NDUFB3, ATP5ME, CHCHD6	CC	11	No
Low	GO:0098798	mitochondrial protein-containing complex	150	27	3.45	7.82	6.48e-14	13.1884	NDUFA6, NDUFA7, NDUFB6, ATP5F1B, COX5A, NDUFA1, NDUFB1, NDUFS7, NDUFB4, ATP5F1E, NDUFS5, NDUFA2, COX7A2L, ATP5MD, NDUFB2, NDUFA12, ATP5O, COX7C, PHB2, COX5B, NDUFA13, ATP5PD, ATP5MG, CHCHD3, NDUFB3, ATP5ME, CHCHD6	CC	11	No
Low	GO:0045263	proton-transporting ATP synthase complex, coupling factor F(o)	8	4	0.18	21.73	0.00593	2.22695	ATP5O, ATP5PD, ATP5MG, ATP5ME	CC	11	No
Low	GO:0033177	proton-transporting two-sector ATPase complex, proton-transporting domain	13	4	0.3	13.37	0.0205	1.68825	ATP5O, ATP5PD, ATP5MG, ATP5ME	CC	11	No
Low	GO:0099513	polymeric cytoskeletal fiber	226	15	5.2	2.88	0.0116	1.93554	INA, ATAT1, NEFM, MAP1LC3B, MAP6D1, CHMP2B, NIN, TUBB2A, PBXIP1, NEFL, TUBB4B, TUBB2B, MAPRE2, STMN1, TUBB3	CC	12	No
Low	GO:0005883	neurofilament	6	3	0.14	21.73	0.0347	1.45967	INA, NEFM, NEFL	CC	12	Yes
Low	GO:0033178	proton-transporting two-sector ATPase complex, catalytic domain	15	4	0.35	11.59	0.0303	1.51856	ATP5F1B, ATP6V1G2, ATP5F1E, ATP5O	CC	13	No
Low	GO:0045261	proton-transporting ATP synthase complex, catalytic core F(1)	6	3	0.14	21.73	0.0337	1.47237	ATP5F1B, ATP5F1E, ATP5O	CC	13	Yes
Low	GO:0005747	mitochondrial respiratory chain complex I	36	13	0.83	15.69	2.08e-09	8.68194	NDUFA6, NDUFA7, NDUFB6, NDUFA1, NDUFB1, NDUFS7, NDUFB4, NDUFS5, NDUFA2, NDUFB2, NDUFA12, NDUFA13, NDUFB3	CC	14	Yes
Low	GO:0005746	mitochondrial respirasome	58	17	1.33	12.74	2.68e-11	10.5719	NDUFA6, NDUFA7, NDUFB6, COX5A, NDUFA1, NDUFB1, NDUFS7, NDUFB4, NDUFS5, NDUFA2, COX7A2L, NDUFB2, NDUFA12, COX7C, COX5B, NDUFA13, NDUFB3	CC	14	No
Low	GO:0070469	respirasome	60	18	1.38	13.04	5.21e-12	11.2832	NDUFA6, NDUFA7, NDUFB6, COX5A, NDUFA1, NDUFB1, NDUFS7, NDUFB4, HIGD1A, NDUFS5, NDUFA2, COX7A2L, NDUFB2, NDUFA12, COX7C, COX5B, NDUFA13, NDUFB3	CC	14	No
Low	GO:0045271	respiratory chain complex I	36	13	0.83	15.69	2.5e-09	8.60206	NDUFA6, NDUFA7, NDUFB6, NDUFA1, NDUFB1, NDUFS7, NDUFB4, NDUFS5, NDUFA2, NDUFB2, NDUFA12, NDUFA13, NDUFB3	CC	14	No
Low	GO:0098803	respiratory chain complex	56	17	1.29	13.19	2.2e-11	10.6576	NDUFA6, NDUFA7, NDUFB6, COX5A, NDUFA1, NDUFB1, NDUFS7, NDUFB4, NDUFS5, NDUFA2, COX7A2L, NDUFB2, NDUFA12, COX7C, COX5B, NDUFA13, NDUFB3	CC	14	No
Low	GO:1902495	transmembrane transporter complex	84	13	1.93	6.73	1.06e-05	4.97469	NDUFA6, NDUFA7, NDUFB6, NDUFA1, NDUFB1, NDUFS7, NDUFB4, NDUFS5, NDUFA2, NDUFB2, NDUFA12, NDUFA13, NDUFB3	CC	14	No
Low	GO:0016021	integral component of membrane	581	25	13.37	1.87	0.0469	1.32883	NDUFA6, PTPRZ1, NDUFA7, NDUFB6, ATP6V1G2, SYP, NDUFA1, NDUFB1, NDUFS7, NDUFB4, HIGD1A, IGSF8, NDUFS5, NDUFA2, ATP5MD, NDUFB2, COA3, NDUFA12, TFRC, COX7C, NDUFA13, FIS1, CHCHD3, NDUFB3, CHCHD6	CC	14	No
Low	GO:0031224	intrinsic component of membrane	619	27	14.24	1.9	0.0238	1.62342	NDUFA6, PTPRZ1, NDUFA7, NDUFB6, ATP6V1G2, SYP, NDUFA1, NDUFB1, NDUFS7, NDUFB4, HIGD1A, IGSF8, NDUFS5, NDUFA2, ATP5MD, NDUFB2, COA3, NDUFA12, TFRC, SVIP, COX7C, DNAJB2, NDUFA13, FIS1, CHCHD3, NDUFB3, CHCHD6	CC	14	No
Low	GO:1990351	transporter complex	91	13	2.09	6.21	2.11e-05	4.67572	NDUFA6, NDUFA7, NDUFB6, NDUFA1, NDUFB1, NDUFS7, NDUFB4, NDUFS5, NDUFA2, NDUFB2, NDUFA12, NDUFA13, NDUFB3	CC	14	No
Low	GO:0030964	NADH dehydrogenase complex	36	13	0.83	15.69	2.27e-09	8.64397	NDUFA6, NDUFA7, NDUFB6, NDUFA1, NDUFB1, NDUFS7, NDUFB4, NDUFS5, NDUFA2, NDUFB2, NDUFA12, NDUFA13, NDUFB3	CC	14	No
Low	GO:1990204	oxidoreductase complex	78	13	1.79	7.24	5.47e-06	5.26201	NDUFA6, NDUFA7, NDUFB6, NDUFA1, NDUFB1, NDUFS7, NDUFB4, NDUFS5, NDUFA2, NDUFB2, NDUFA12, NDUFA13, NDUFB3	CC	14	No
Low	GO:0005751	mitochondrial respiratory chain complex IV	12	4	0.28	14.49	0.0176	1.75449	COX5A, COX7A2L, COX7C, COX5B	CC	15	Yes
Low	GO:0045277	respiratory chain complex IV	12	4	0.28	14.49	0.0182	1.73993	COX5A, COX7A2L, COX7C, COX5B	CC	15	No
Low	GO:0005874	microtubule	150	12	3.45	3.48	0.0114	1.9431	ATAT1, MAP1LC3B, MAP6D1, CHMP2B, NIN, TUBB2A, PBXIP1, TUBB4B, TUBB2B, MAPRE2, STMN1, TUBB3	CC	16	Yes
Low	GO:0005829	cytosol	1715	24	39.46	0.61	0.0207	1.68403	PRDX3, RAB18, RAB6A, ATP6V1G2, ATAT1, MAP1LC3B, STMN2, CHMP2B, CDC42EP2, RAB6B, BXIP1, NDUFA12, DNAJB6, NEFL, ALAD, ARL8B, TUBB4B, UBL4A, DNAJB2, FIS1, STMN1, PTK2, CHCHD6, RABIF	CC	17	Yes
High	GO:0140640	catalytic activity, acting on a nucleic acid	91	13	3.2	4.06	0.0333	1.47756	G3BP1, CARS, DDX1, SAMHD1, RARS, XRCC6, EPRS, DDX6, NARS, TARS, DDX39B, XRCC5, DHX15	MF	18	No
High	GO:0140098	catalytic activity, acting on RNA	68	11	2.39	4.6	0.0378	1.42251	G3BP1, CARS, DDX1, SAMHD1, RARS, EPRS, DDX6, NARS, TARS, DDX39B, DHX15	MF	18	Yes
High	GO:0003723	RNA binding	573	49	20.14	2.43	1.67e-06	5.77728	TROVE2, G3BP1, ACTN1, CARS, PFN1, ILF3, DDX1, SYNCRIP, UBA1, LTA4H, HNRNPD, STIP1, CCAR2, ILF2, SAMHD1, LRRC59, UBAP2L, RARS, PPME1, API5, XPOT, HNRNPH3, SF3B2, PURB, XRCC6, EPRS, DDX6, PUF60, SSB, ACO1, KCTD12, EIF3A, CORO1A, ARCN1, XPO1, AGFG1, TARS, DDX39B, FKBP4, SRP54, EIF3B, XRCC5, RBM39, NONO, PSIP1, DEK, DHX15, FSCN1, IPO5	MF	19	Yes
High	GO:0003676	nucleic acid binding	691	50	24.29	2.06	0.000139	3.85699	TROVE2, G3BP1, ACTN1, CARS, PFN1, ILF3, DDX1, SYNCRIP, UBA1, LTA4H, HNRNPD, STIP1, CCAR2, ILF2, SAMHD1, LRRC59, UBAP2L, RARS, PPME1, API5, XPOT, HNRNPH3, SF3B2, PURB, XRCC6, EPRS, DDX6, PUF60, SSB, ACO1, KCTD12, EIF3A, CORO1A, ARCN1, XPO1, AGFG1, NARS, TARS, DDX39B, FKBP4, SRP54, EIF3B, XRCC5, RBM39, NONO, PSIP1, DEK, DHX15, FSCN1, IPO5	MF	19	No
High	GO:0031224	intrinsic component of membrane	619	6	21.76	0.28	0.028	1.55284	G3BP1, CLIC4, LRRC59, NUDC, CLIC1, FKBP2	CC	20	No
High	GO:0016021	integral component of membrane	581	6	20.43	0.29	0.047	1.3279	G3BP1, CLIC4, LRRC59, NUDC, CLIC1, FKBP2	CC	20	Yes
High	GO:0031966	mitochondrial membrane	290	0	10.19	0	0.0249	1.6038		CC	21	Yes
High	GO:0005740	mitochondrial envelope	306	0	10.76	0	0.0499	1.3019		CC	21	No
KEGG pathway analysis results
Expression	KEGG term id	Term	#Background	#Input	Expected	Fold enrichment	q-value	-Log10(q-value)	Proteins
Low	KEGG:00190	Oxidative phosphorylation	85	25	1.82179	13.7228	1.29337e-21	20.8883	ATP5F1B, ATP5PD, NDUFB3, NDUFS7, NDUFB4, NDUFB1, NDUFA12, ATP5MG, NDUFA2, NDUFA1, COX6C, NDUFS5, NDUFA6, ATP5O, COX5B, NDUFA7, COX5A, ATP5F1E, ATP6V1G2, COX7C, COX7A2L, NDUFB6, ATP5ME, NDUFA13, NDUFB2
Low	KEGG:04714	Thermogenesis	100	25	2.14328	11.6644	5.82503e-20	19.2347	ATP5F1B, ATP5PD, NDUFB3, NDUFS7, NDUFB4, NDUFB1, NDUFA12, ATP5MG, NDUFA2, NDUFA1, COX6C, NDUFS5, NDUFA6, ATP5O, COX5B, NDUFA7, COX5A, ATP5F1E, COX7C, COX7A2L, NDUFB6, ATP5ME, NDUFA13, COA3, NDUFB2
Low	KEGG:05014	Amyotrophic lateral sclerosis	188	30	4.02936	7.44535	1.56518e-18	17.8054	ATP5F1B, ATP5PD, NDUFB3, NDUFS7, NDUFB4, NDUFB1, CHMP2B, NDUFA12, NDUFA2, NDUFA1, COX6C, NDUFS5, NDUFA6, TUBB3, ATP5O, COX5B, NEFM, NDUFA7, NEFL, COX5A, MAP1LC3B, ATP5F1E, COX7C, TUBB2B, TUBB4B, COX7A2L, NDUFB6, TUBB2A, NDUFA13, NDUFB2
Low	KEGG:05208	Chemical carcinogenesis - reactive oxygen species	108	23	2.31474	9.93633	8.47942e-17	16.0716	ATP5F1B, ATP5PD, NDUFB3, NDUFS7, NDUFB4, NDUFB1, PTK2, NDUFA12, NDUFA2, NDUFA1, COX6C, NDUFS5, NDUFA6, ATP5O, COX5B, NDUFA7, COX5A, ATP5F1E, COX7C, COX7A2L, NDUFB6, NDUFA13, NDUFB2
Low	KEGG:05020	Prion disease	154	26	3.30065	7.87725	1.32651e-16	15.8773	ATP5F1B, ATP5PD, NDUFB3, NDUFS7, NDUFB4, NDUFB1, NDUFA12, NDUFA2, NDUFA1, COX6C, NDUFS5, NDUFA6, TUBB3, ATP5O, COX5B, NDUFA7, COX5A, ATP5F1E, COX7C, TUBB2B, TUBB4B, COX7A2L, NDUFB6, TUBB2A, NDUFA13, NDUFB2
Low	KEGG:05012	Parkinson disease	156	26	3.34351	7.77626	1.54999e-16	15.8097	ATP5F1B, ATP5PD, NDUFB3, NDUFS7, NDUFB4, NDUFB1, NDUFA12, NDUFA2, NDUFA1, COX6C, NDUFS5, NDUFA6, TUBB3, ATP5O, COX5B, NDUFA7, COX5A, ATP5F1E, COX7C, TUBB2B, TUBB4B, COX7A2L, NDUFB6, TUBB2A, NDUFA13, NDUFB2
Low	KEGG:05022	Pathways of neurodegeneration - multiple diseases	227	30	4.86524	6.16619	1.7907e-16	15.747	ATP5F1B, ATP5PD, NDUFB3, NDUFS7, NDUFB4, NDUFB1, CHMP2B, NDUFA12, NDUFA2, NDUFA1, COX6C, NDUFS5, NDUFA6, TUBB3, ATP5O, COX5B, NEFM, NDUFA7, NEFL, COX5A, MAP1LC3B, ATP5F1E, COX7C, TUBB2B, TUBB4B, COX7A2L, NDUFB6, TUBB2A, NDUFA13, NDUFB2
Low	KEGG:05010	Alzheimer disease	176	27	3.77217	7.15769	2.14834e-16	15.6679	ATP5F1B, ATP5PD, NDUFB3, NDUFS7, NDUFB4, NDUFB1, NDUFA12, NDUFA2, NDUFA1, COX6C, NDUFS5, NDUFA6, TUBB3, ATP5O, COX5B, NDUFA7, COX5A, ATP5F1E, COX7C, TUBB2B, TUBB4B, COX7A2L, NDUFB6, TUBB2A, NDUFA13, NDUFB2, APOE
Low	KEGG:05016	Huntington disease	167	26	3.57927	7.26405	6.07512e-16	15.2164	ATP5F1B, ATP5PD, NDUFB3, NDUFS7, NDUFB4, NDUFB1, NDUFA12, NDUFA2, NDUFA1, COX6C, NDUFS5, NDUFA6, TUBB3, ATP5O, COX5B, NDUFA7, COX5A, ATP5F1E, COX7C, TUBB2B, TUBB4B, COX7A2L, NDUFB6, TUBB2A, NDUFA13, NDUFB2
Low	KEGG:05415	Diabetic cardiomyopathy	114	22	2.44334	9.00409	1.98513e-15	14.7022	ATP5F1B, ATP5PD, NDUFB3, NDUFS7, NDUFB4, NDUFB1, NDUFA12, NDUFA2, NDUFA1, COX6C, NDUFS5, NDUFA6, ATP5O, COX5B, NDUFA7, COX5A, ATP5F1E, COX7C, COX7A2L, NDUFB6, NDUFA13, NDUFB2
Low	KEGG:04932	Non-alcoholic fatty liver disease	72	18	1.54316	11.6644	1.0991e-14	13.959	NDUFB3, NDUFS7, NDUFB4, NDUFB1, NDUFA12, NDUFA2, NDUFA1, COX6C, NDUFS5, NDUFA6, COX5B, NDUFA7, COX5A, COX7C, COX7A2L, NDUFB6, NDUFA13, NDUFB2
Low	KEGG:04723	Retrograde endocannabinoid signaling	72	13	1.54316	8.42428	1.02561e-08	7.98902	NDUFB3, NDUFS7, NDUFB4, NDUFB1, NDUFA12, NDUFA2, NDUFA1, NDUFS5, NDUFA6, NDUFA7, NDUFB6, NDUFA13, NDUFB2
Low	KEGG:01100	Metabolic pathways	491	27	10.5235	2.56569	6.02483e-06	5.22006	ATP5F1B, ATP5PD, NDUFB3, NDUFS7, NDUFB4, ACYP2, NDUFB1, NDUFA12, ATP5MG, NDUFA2, NDUFA1, COX6C, NDUFS5, NDUFA6, ATP5O, ALAD, COX5B, NDUFA7, COX5A, ATP5F1E, ATP6V1G2, COX7C, COX7A2L, NDUFB6, ATP5ME, NDUFA13, NDUFB2
Low	KEGG:04260	Cardiac muscle contraction	36	5	0.77158	6.48021	0.00442462	2.35412	COX6C, COX5B, COX5A, COX7C, COX7A2L
Low	KEGG:04145	Phagosome	57	6	1.22167	4.91132	0.00561679	2.25051	TUBB3, ATP6V1G2, TUBB2B, TUBB4B, TUBB2A, TFRC
Low	KEGG:04540	Gap junction	34	4	0.728714	5.48912	0.0242331	1.61559	TUBB3, TUBB2B, TUBB4B, TUBB2A
